# Supplementary material for: Design and Fabrication of a Fully-Integrated, Miniaturised Fluidic System for the Analysis of Enzyme Kinetics
Source: Micromachines (Basel). 2023 Feb 25;14(3):537. doi: 10.3390/mi14030537 (PMC10051508; doi:10.3390/mi14030537)
Supplement: Supplementary file 1 [file micromachines-14-00537-s001.zip]

Archive with 108 entries (102 files):
- Supplemental Information/
- __MACOSX/._Supplemental Information
- Supplemental Information/.DS_Store
- __MACOSX/Supplemental Information/._.DS_Store
- Supplemental Information/PCB/
- __MACOSX/Supplemental Information/._PCB
- Supplemental Information/CAD/
- __MACOSX/Supplemental Information/._CAD
- Supplemental Information/Calibration data/
- __MACOSX/Supplemental Information/._Calibration data
- Supplemental Information/Enzyme kinetics analysis/
- __MACOSX/Supplemental Information/._Enzyme kinetics analysis
- Supplemental Information/PCB/Bill of Materials.xlsx
- __MACOSX/Supplemental Information/PCB/._Bill of Materials.xlsx
- Supplemental Information/PCB/Eagle files/
- __MACOSX/Supplemental Information/PCB/._Eagle files
- Supplemental Information/CAD/fluidic device.STL
- __MACOSX/Supplemental Information/CAD/._fluidic device.STL
- Supplemental Information/Calibration data/sensor - valve calibration.xlsx
- __MACOSX/Supplemental Information/Calibration data/._sensor - valve calibration.xlsx
- Supplemental Information/Enzyme kinetics analysis/Comparative test - plate reader vs fluidic device.opj
- __MACOSX/Supplemental Information/Enzyme kinetics analysis/._Comparative test - plate reader vs fluidic device.opj
- Supplemental Information/PCB/Eagle files/smd_6.b#5
- __MACOSX/Supplemental Information/PCB/Eagle files/._smd_6.b#5
- Supplemental Information/PCB/Eagle files/smd_6.b#2
- __MACOSX/Supplemental Information/PCB/Eagle files/._smd_6.b#2
- Supplemental Information/PCB/Eagle files/smd_6.s$5
- __MACOSX/Supplemental Information/PCB/Eagle files/._smd_6.s$5
- Supplemental Information/PCB/Eagle files/smd_6.s$2
- __MACOSX/Supplemental Information/PCB/Eagle files/._smd_6.s$2
- Supplemental Information/PCB/Eagle files/smd_6.s$3
- __MACOSX/Supplemental Information/PCB/Eagle files/._smd_6.s$3
- Supplemental Information/PCB/Eagle files/smd_6.s$4
- __MACOSX/Supplemental Information/PCB/Eagle files/._smd_6.s$4
- Supplemental Information/PCB/Eagle files/smd_6.b#3
- __MACOSX/Supplemental Information/PCB/Eagle files/._smd_6.b#3
- Supplemental Information/PCB/Eagle files/smd_6.b#4
- __MACOSX/Supplemental Information/PCB/Eagle files/._smd_6.b#4
- Supplemental Information/PCB/Eagle files/smd_6.dri
- __MACOSX/Supplemental Information/PCB/Eagle files/._smd_6.dri
- Supplemental Information/PCB/Eagle files/sch_1.pdf
- __MACOSX/Supplemental Information/PCB/Eagle files/._sch_1.pdf
- Supplemental Information/PCB/Eagle files/smd_6.GBL
- __MACOSX/Supplemental Information/PCB/Eagle files/._smd_6.GBL
- Supplemental Information/PCB/Eagle files/smd_6.brd
- __MACOSX/Supplemental Information/PCB/Eagle files/._smd_6.brd
- Supplemental Information/PCB/Eagle files/smd_6.GTL
- __MACOSX/Supplemental Information/PCB/Eagle files/._smd_6.GTL
- Supplemental Information/PCB/Eagle files/smd_6.s#5
- __MACOSX/Supplemental Information/PCB/Eagle files/._smd_6.s#5
- Supplemental Information/PCB/Eagle files/smd_6.s#2
- __MACOSX/Supplemental Information/PCB/Eagle files/._smd_6.s#2
- Supplemental Information/PCB/Eagle files/smd_6.GTP
- __MACOSX/Supplemental Information/PCB/Eagle files/._smd_6.GTP
- Supplemental Information/PCB/Eagle files/smd_6.b$5
- __MACOSX/Supplemental Information/PCB/Eagle files/._smd_6.b$5
- Supplemental Information/PCB/Eagle files/smd_6.b$2
- __MACOSX/Supplemental Information/PCB/Eagle files/._smd_6.b$2
- Supplemental Information/PCB/Eagle files/smd_6.b$3
- __MACOSX/Supplemental Information/PCB/Eagle files/._smd_6.b$3
- Supplemental Information/PCB/Eagle files/smd_6.b$4
- __MACOSX/Supplemental Information/PCB/Eagle files/._smd_6.b$4
- Supplemental Information/PCB/Eagle files/smd_6.s#3
- __MACOSX/Supplemental Information/PCB/Eagle files/._smd_6.s#3
- Supplemental Information/PCB/Eagle files/smd_6.s#4
- __MACOSX/Supplemental Information/PCB/Eagle files/._smd_6.s#4
- Supplemental Information/PCB/Eagle files/smd_6.b#1
- __MACOSX/Supplemental Information/PCB/Eagle files/._smd_6.b#1
- Supplemental Information/PCB/Eagle files/smd_6.b#6
- __MACOSX/Supplemental Information/PCB/Eagle files/._smd_6.b#6
- Supplemental Information/PCB/Eagle files/smd_6.s$1
- __MACOSX/Supplemental Information/PCB/Eagle files/._smd_6.s$1
- Supplemental Information/PCB/Eagle files/smd_6.b#8
- __MACOSX/Supplemental Information/PCB/Eagle files/._smd_6.b#8
- Supplemental Information/PCB/Eagle files/smd_6.gpi
- __MACOSX/Supplemental Information/PCB/Eagle files/._smd_6.gpi
- Supplemental Information/PCB/Eagle files/smd_6.b#9
- __MACOSX/Supplemental Information/PCB/Eagle files/._smd_6.b#9
- Supplemental Information/PCB/Eagle files/smd_6.b#7
- __MACOSX/Supplemental Information/PCB/Eagle files/._smd_6.b#7
- Supplemental Information/PCB/Eagle files/smd_6.TXT
- __MACOSX/Supplemental Information/PCB/Eagle files/._smd_6.TXT
- Supplemental Information/PCB/Eagle files/smd_6.GML
- __MACOSX/Supplemental Information/PCB/Eagle files/._smd_6.GML
- Supplemental Information/PCB/Eagle files/smd_6.GBO
- __MACOSX/Supplemental Information/PCB/Eagle files/._smd_6.GBO
- Supplemental Information/PCB/Eagle files/smd_6.GBS
- __MACOSX/Supplemental Information/PCB/Eagle files/._smd_6.GBS
- Supplemental Information/PCB/Eagle files/smd_6.s#1
- __MACOSX/Supplemental Information/PCB/Eagle files/._smd_6.s#1
- Supplemental Information/PCB/Eagle files/smd_6.GTS
- __MACOSX/Supplemental Information/PCB/Eagle files/._smd_6.GTS
- Supplemental Information/PCB/Eagle files/smd_6.s#6
- __MACOSX/Supplemental Information/PCB/Eagle files/._smd_6.s#6
- Supplemental Information/PCB/Eagle files/smd_6.b$8
- __MACOSX/Supplemental Information/PCB/Eagle files/._smd_6.b$8
- Supplemental Information/PCB/Eagle files/smd_6.b$1
- __MACOSX/Supplemental Information/PCB/Eagle files/._smd_6.b$1
- Supplemental Information/PCB/Eagle files/smd_6.b$6
- __MACOSX/Supplemental Information/PCB/Eagle files/._smd_6.b$6
- Supplemental Information/PCB/Eagle files/smd_6.GTO
- __MACOSX/Supplemental Information/PCB/Eagle files/._smd_6.GTO
- Supplemental Information/PCB/Eagle files/smd_6.sch
- __MACOSX/Supplemental Information/PCB/Eagle files/._smd_6.sch
- Supplemental Information/PCB/Eagle files/smd_6.b$7
- __MACOSX/Supplemental Information/PCB/Eagle files/._smd_6.b$7
- Supplemental Information/PCB/Eagle files/smd_6.b$9
- __MACOSX/Supplemental Information/PCB/Eagle files/._smd_6.b$9
