# Supplementary material for: Design and Fabrication of a Fully-Integrated, Miniaturised Fluidic System for the Analysis of Enzyme Kinetics
Source: Micromachines (Basel). 2023 Feb 25;14(3):537. doi: 10.3390/mi14030537 (PMC10051508; doi:10.3390/mi14030537)
Supplement: Supplementary file 1 [file micromachines-14-00537-s001.zip › Supplemental Information/PCB/Bill of Materials.xlsx]

## Sheet: Sheet1
Item	Quantity	Manufacturer	Manufacturer code	Seller code	Unit cost	Total Cost
Farnell
MCU ATmega 328p	1	Atmel	ATMEGA328P-AU	1715468	2.5	2.5
15 Psi digital pressure sensor	1	Honeywell	SSCDANN015pg2a3	1823259	32	32
RS Conponents
33k capacitor	1	Panasonic	ERA6AEB333V	566-187	0.1	0.1
10K resistor	2	TE Connectivity	RN73C2A10KB	215-3493	0.63	1.26
2.2 k resistor	6	TE Connectivity	CPF0805B2K2E	666-2540	0.11	0.66
1k resistor	3	TE Connectivity	RN73C2A1K0B	215-2428	0.6	1.8
150 resistor	2	TE Connectivity	RN73C2A150RB	215-1554	0.46	0.92
59 resistor	2	TE Connectivity	RN73C2A59RB	614-5288	0.5	1
4.7 uF capacitor	1	AVX	TAJC475K025R	699-3009	0.36	0.36
100 nF capacitor	4	KEMET	C0805C104K5RACTU	264-4416	0.03	0.12
22pF capacitor	2	KEMET	C0805C220J5GACTU	264-4258	0.025	0.05
400 nm LED	1	Bivar	LED3-UV-400-30	454-4396	3.32	3.32
Blue LED	2	Kingbright	KP-2012MBC	466-3762	0.51	1.02
Green LED	1	VCC	CMD17-21VGC/TR8	137-1403	0.18	0.18
Visible light phototransistor	1	Vishay	TEPT4400	700-0776	0.29	0.29
N-channel mosfet	6	Infineon	IPD100N04S4-02	110-7111	0.58	3.48
16 MHz crystal	1	Fox Electronics	FOXSDLF/160-20	547-6531	0.35	0.35
USB-serial controller	1	FTDI	FT232RL	406-580	3.14	3.14
Mini USB	1	ASSMANN WSW	A-USB B-M5-SMD-C	674-1369	1.54	1.54
DC plug	1	RS Pro	448-382	448-382	0.61	0.61
12 pin PCB connector	1	Preci-Dip	800-80-012-20-001101	701-9806	1.16	1.16
2 pin PCB connector	1	Preci-Dip	800-80-002-30-480101	701-9922	0.18	0.18
6V NiMH Rechargeable Battery	1	RS Pro	777-0374	777-0374	14.22	14.22
				Total	70.26
