# Supplementary material for: Design and Fabrication of a Fully-Integrated, Miniaturised Fluidic System for the Analysis of Enzyme Kinetics
Source: Micromachines (Basel). 2023 Feb 25;14(3):537. doi: 10.3390/mi14030537 (PMC10051508; doi:10.3390/mi14030537)
Supplement: Supplementary file 1 [file micromachines-14-00537-s001.zip › Supplemental Information/Calibration data/sensor - valve calibration.xlsx]

## Sheet: Sensor calibration
Sensor	10 kΩ					22 kΩ					27 kΩ					33 kΩ							Voltage in V
LED	68 Ω	150 Ω	220 Ω	330 Ω	390 Ω	68 Ω	150 Ω	220 Ω	330 Ω	390 Ω	68 Ω	150 Ω	220 Ω	330 Ω	390 Ω	68 Ω	150 Ω	220 Ω	330 Ω	390 Ω		[S] in mM	#1	#2	#3	#4	#5
0.45	3.427	3.578	3.812	3.911	3.972	3.11	3.54	3.692	3.793	3.85	3.078	3.424	3.559	3.725	3.826	2.834	3.31	3.47	3.664	3.746		0.3	2.519	2.548	2.536	2.565	2.55
0.225	2.981	3.379	3.515	3.685	3.741	1.991	2.74	3.034	3.307	3.532	1.678	2.504	2.856	3.16	3.275	1.272	2.155	2.616	2.909	3.119		0.274809	2.409	2.372	2.368	2.431	2.41
0.1125	2.326	2.947	3.19	3.415	3.503	0.98	1.949	2.423	2.807	2.969	0.592	1.644	2.107	2.598	2.782	0.142	1.222	1.716	2.238	2.514		0.25	2.26	2.26	2.263	2.282	2.246
0.05625	1.855	2.623	2.933	3.224	3.329	0.35	1.443	1.968	2.461	2.665	0.077	1.077	1.648	2.171	2.399	0.054	0.653	1.278	1.788	2.107		0.225	2.037	2.065	2.091	2.103	2.065
0.028125	1.543	2.417	2.787	3.101	3.225	0.087	1.141	1.718	2.249	2.47	0.041	0.768	1.354	1.96	2.213	0.044	0.411	0.972	1.595	1.857		0.2	1.844	1.895	1.879	1.878	1.887
0.000878906	1.326	2.185	2.569	2.939	3.092	0.071	0.85	1.411	1.995	2.233	0.055	0.423	0.996	1.69	1.922	0.041	0.191	0.727	1.359	1.602		0.18	1.717	1.684	1.713	1.7	1.686
Diff	1.655	1.194	0.946	0.746	0.649	1.92	1.89	1.623	1.312	1.299	1.623	2.081	1.86	1.47	1.353	1.231	1.964	1.889	1.55	1.517		0.15	1.478	1.536	1.452	1.466	1.455
																						0.129964	1.345	1.338	1.35	1.322	1.291
																						0.1125	1.164	1.151	1.203	1.143	1.102
																						0.09	0.976	0.973	0.957	1	0.972
																						0.075	0.831	0.84	0.851	0.833	0.813
																						0.05625	0.635	0.641	0.622	0.601	0.63
																						0.028125	0.347	0.344	0.408	0.344	0.325
																						0.0140625	0.228	0.248	0.209	0.21	0.181

## Sheet: Valve calibration
	Test 1						Test 2						Test 3						Test 4						Averaged
	Valve 1		Valve 2				Valve 1		Valve 2				Valve 1		Valve 2				Valve 1		Valve 2				Valve 1	Valve 2
Target P in %	Measured P in %	V in volts	Measured P in %	V in volts		Target P in %	Measured P in %	V in volts	Measured P in %	V in volts		Target P in %	Measured P in %	V in volts	Measured P in %	V in volts		Target P in %	Measured P in %	V in volts	Measured P in %	V in volts		Avg. P in %	Avg. V in volts	Avg. V in volts
40	40	0.091	40	2.195		40	40	0.082	40	2.182		40	40	0.093	40	2.212		40	40	0.083	40	2.09		40	0.08725	2.16975
35	35	0.129	35	2.087		35	35	0.132	35	2.09		35	35	0.086	35	2.096		35	35	0.097	35	1.933		35	0.111	2.0515
30	30	0.613	30	1.734		30	30	0.86	30	1.686		30	30	0.772	30	1.682		30	30	0.658	30	1.613		30	0.72575	1.67875
25	25	0.941	25	1.413		25	25	0.919	25	1.456		25	25	0.99	25	1.439		25	25	0.995	25	1.34		25	0.96125	1.412
20	20	1.11	20	1.333		20	20	1.19	20	1.346		20	20	1.127	20	1.402		20	20	1.015	20	1.264		20	1.1105	1.33625
15	15	1.153	15	1.249		15	15	1.192	15	1.335		15	15	1.081	15	1.292		15	15	1.081	15	1.199		15	1.12675	1.26875
10	10	1.198	10	1.262		10	10	1.169	10	1.235		10	10	1.137	10	1.275		10	10	1.092	10	1.178		10	1.149	1.2375
5	5	1.196	5	1.217		5	5	1.166	5	1.196		5	5	1.183	5	1.207		5	5	1.065	5	1.192		5	1.1525	1.203
0	0	1.194	0	1.235		0	0	1.158	0	1.219		0	0	1.142	0	1.244		0	0	1.074	0	1.19		0	1.182	1.182
