# Supplementary material for: Design and Fabrication of a Fully-Integrated, Miniaturised Fluidic System for the Analysis of Enzyme Kinetics
Source: Micromachines (Basel). 2023 Feb 25;14(3):537. doi: 10.3390/mi14030537 (PMC10051508; doi:10.3390/mi14030537)
Supplement: Supplementary file 1 [file micromachines-14-00537-s001.zip › Supplemental Information/PCB/Eagle files/smd_6.b#3]

<?xml version="1.0" encoding="utf-8"?>
<!DOCTYPE eagle SYSTEM "eagle.dtd">
<eagle version="8.2.2">
<drawing>
<settings>
<setting alwaysvectorfont="no"/>
<setting verticaltext="up"/>
</settings>
<grid distance="0.1" unitdist="mm" unit="mm" style="lines" multiple="1" display="no" altdistance="0.1" altunitdist="mm" altunit="mm"/>
<layers>
<layer number="1" name="Top" color="4" fill="1" visible="yes" active="yes"/>
<layer number="2" name="Route2" color="1" fill="3" visible="no" active="no"/>
<layer number="3" name="Route3" color="4" fill="3" visible="no" active="no"/>
<layer number="4" name="Route4" color="1" fill="4" visible="no" active="no"/>
<layer number="5" name="Route5" color="4" fill="4" visible="no" active="no"/>
<layer number="6" name="Route6" color="1" fill="8" visible="no" active="no"/>
<layer number="7" name="Route7" color="4" fill="8" visible="no" active="no"/>
<layer number="8" name="Route8" color="1" fill="2" visible="no" active="no"/>
<layer number="9" name="Route9" color="4" fill="2" visible="no" active="no"/>
<layer number="10" name="Route10" color="1" fill="7" visible="no" active="no"/>
<layer number="11" name="Route11" color="4" fill="7" visible="no" active="no"/>
<layer number="12" name="Route12" color="1" fill="5" visible="no" active="no"/>
<layer number="13" name="Route13" color="4" fill="5" visible="no" active="no"/>
<layer number="14" name="Route14" color="1" fill="6" visible="no" active="no"/>
<layer number="15" name="Route15" color="4" fill="6" visible="no" active="no"/>
<layer number="16" name="Bottom" color="1" fill="1" visible="yes" active="yes"/>
<layer number="17" name="Pads" color="2" fill="1" visible="yes" active="yes"/>
<layer number="18" name="Vias" color="2" fill="1" visible="yes" active="yes"/>
<layer number="19" name="Unrouted" color="6" fill="1" visible="yes" active="yes"/>
<layer number="20" name="Dimension" color="15" fill="1" visible="yes" active="yes"/>
<layer number="21" name="tPlace" color="58" fill="1" visible="yes" active="yes"/>
<layer number="22" name="bPlace" color="58" fill="1" visible="yes" active="yes"/>
<layer number="23" name="tOrigins" color="15" fill="1" visible="yes" active="yes"/>
<layer number="24" name="bOrigins" color="15" fill="1" visible="yes" active="yes"/>
<layer number="25" name="tNames" color="7" fill="1" visible="yes" active="yes"/>
<layer number="26" name="bNames" color="7" fill="1" visible="yes" active="yes"/>
<layer number="27" name="tValues" color="7" fill="1" visible="no" active="yes"/>
<layer number="28" name="bValues" color="7" fill="1" visible="no" active="yes"/>
<layer number="29" name="tStop" color="7" fill="3" visible="no" active="yes"/>
<layer number="30" name="bStop" color="7" fill="6" visible="no" active="yes"/>
<layer number="31" name="tCream" color="7" fill="4" visible="no" active="yes"/>
<layer number="32" name="bCream" color="7" fill="5" visible="no" active="yes"/>
<layer number="33" name="tFinish" color="6" fill="3" visible="no" active="yes"/>
<layer number="34" name="bFinish" color="6" fill="6" visible="no" active="yes"/>
<layer number="35" name="tGlue" color="7" fill="4" visible="no" active="yes"/>
<layer number="36" name="bGlue" color="7" fill="5" visible="no" active="yes"/>
<layer number="37" name="tTest" color="7" fill="1" visible="no" active="yes"/>
<layer number="38" name="bTest" color="7" fill="1" visible="no" active="yes"/>
<layer number="39" name="tKeepout" color="4" fill="11" visible="no" active="yes"/>
<layer number="40" name="bKeepout" color="1" fill="11" visible="no" active="yes"/>
<layer number="41" name="tRestrict" color="4" fill="10" visible="no" active="yes"/>
<layer number="42" name="bRestrict" color="1" fill="10" visible="no" active="yes"/>
<layer number="43" name="vRestrict" color="2" fill="10" visible="no" active="yes"/>
<layer number="44" name="Drills" color="7" fill="1" visible="no" active="yes"/>
<layer number="45" name="Holes" color="7" fill="1" visible="no" active="yes"/>
<layer number="46" name="Milling" color="3" fill="1" visible="no" active="yes"/>
<layer number="47" name="Measures" color="7" fill="1" visible="no" active="yes"/>
<layer number="48" name="Document" color="7" fill="1" visible="yes" active="yes"/>
<layer number="49" name="Reference" color="7" fill="1" visible="yes" active="yes"/>
<layer number="50" name="dxf" color="7" fill="1" visible="no" active="no"/>
<layer number="51" name="tDocu" color="7" fill="1" visible="yes" active="yes"/>
<layer number="52" name="bDocu" color="7" fill="1" visible="yes" active="yes"/>
<layer number="53" name="tGND_GNDA" color="7" fill="9" visible="no" active="no"/>
<layer number="54" name="bGND_GNDA" color="1" fill="9" visible="no" active="no"/>
<layer number="56" name="wert" color="7" fill="1" visible="no" active="no"/>
<layer number="57" name="tCAD" color="7" fill="1" visible="no" active="no"/>
<layer number="59" name="tCarbon" color="7" fill="1" visible="no" active="no"/>
<layer number="60" name="bCarbon" color="7" fill="1" visible="no" active="no"/>
<layer number="90" name="Modules" color="5" fill="1" visible="no" active="no"/>
<layer number="91" name="Nets" color="2" fill="1" visible="no" active="no"/>
<layer number="92" name="Busses" color="1" fill="1" visible="no" active="no"/>
<layer number="93" name="Pins" color="2" fill="1" visible="no" active="no"/>
<layer number="94" name="Symbols" color="4" fill="1" visible="no" active="no"/>
<layer number="95" name="Names" color="7" fill="1" visible="no" active="no"/>
<layer number="96" name="Values" color="7" fill="1" visible="no" active="no"/>
<layer number="97" name="Info" color="7" fill="1" visible="no" active="no"/>
<layer number="98" name="Guide" color="6" fill="1" visible="no" active="no"/>
<layer number="99" name="SpiceOrder" color="7" fill="1" visible="no" active="no"/>
<layer number="100" name="Muster" color="7" fill="1" visible="no" active="no"/>
<layer number="101" name="Patch_Top" color="12" fill="4" visible="no" active="yes"/>
<layer number="102" name="Vscore" color="7" fill="1" visible="no" active="yes"/>
<layer number="103" name="tMap" color="7" fill="1" visible="no" active="yes"/>
<layer number="104" name="Name" color="16" fill="1" visible="no" active="yes"/>
<layer number="105" name="tPlate" color="7" fill="1" visible="no" active="yes"/>
<layer number="106" name="bPlate" color="7" fill="1" visible="no" active="yes"/>
<layer number="107" name="Crop" color="7" fill="1" visible="no" active="yes"/>
<layer number="108" name="tplace-old" color="10" fill="1" visible="no" active="yes"/>
<layer number="109" name="ref-old" color="11" fill="1" visible="no" active="yes"/>
<layer number="110" name="fp0" color="7" fill="1" visible="no" active="yes"/>
<layer number="111" name="LPC17xx" color="7" fill="1" visible="no" active="yes"/>
<layer number="112" name="tSilk" color="7" fill="1" visible="no" active="yes"/>
<layer number="113" name="IDFDebug" color="7" fill="1" visible="no" active="yes"/>
<layer number="114" name="Badge_Outline" color="7" fill="1" visible="no" active="yes"/>
<layer number="115" name="ReferenceISLANDS" color="7" fill="1" visible="no" active="yes"/>
<layer number="116" name="Patch_BOT" color="9" fill="4" visible="no" active="yes"/>
<layer number="118" name="Rect_Pads" color="7" fill="1" visible="no" active="yes"/>
<layer number="121" name="_tsilk" color="7" fill="1" visible="no" active="yes"/>
<layer number="122" name="_bsilk" color="7" fill="1" visible="no" active="yes"/>
<layer number="123" name="tTestmark" color="7" fill="1" visible="no" active="yes"/>
<layer number="124" name="bTestmark" color="7" fill="1" visible="no" active="yes"/>
<layer number="125" name="_tNames" color="7" fill="1" visible="no" active="yes"/>
<layer number="126" name="_bNames" color="7" fill="1" visible="no" active="yes"/>
<layer number="127" name="_tValues" color="7" fill="1" visible="no" active="yes"/>
<layer number="128" name="_bValues" color="7" fill="1" visible="no" active="yes"/>
<layer number="129" name="Mask" color="7" fill="1" visible="no" active="yes"/>
<layer number="131" name="tAdjust" color="7" fill="1" visible="no" active="yes"/>
<layer number="132" name="bAdjust" color="7" fill="1" visible="no" active="yes"/>
<layer number="144" name="Drill_legend" color="7" fill="1" visible="no" active="yes"/>
<layer number="150" name="Notes" color="7" fill="1" visible="no" active="yes"/>
<layer number="151" name="HeatSink" color="7" fill="1" visible="no" active="yes"/>
<layer number="152" name="_bDocu" color="7" fill="1" visible="no" active="yes"/>
<layer number="153" name="FabDoc1" color="7" fill="1" visible="no" active="yes"/>
<layer number="154" name="FabDoc2" color="7" fill="1" visible="no" active="yes"/>
<layer number="155" name="FabDoc3" color="7" fill="1" visible="no" active="yes"/>
<layer number="199" name="Contour" color="7" fill="1" visible="no" active="yes"/>
<layer number="200" name="200bmp" color="1" fill="10" visible="no" active="yes"/>
<layer number="201" name="201bmp" color="2" fill="10" visible="no" active="yes"/>
<layer number="202" name="202bmp" color="3" fill="10" visible="no" active="yes"/>
<layer number="203" name="203bmp" color="4" fill="10" visible="no" active="yes"/>
<layer number="204" name="204bmp" color="5" fill="10" visible="no" active="yes"/>
<layer number="205" name="205bmp" color="6" fill="10" visible="no" active="yes"/>
<layer number="206" name="206bmp" color="7" fill="10" visible="no" active="yes"/>
<layer number="207" name="207bmp" color="8" fill="10" visible="no" active="yes"/>
<layer number="208" name="208bmp" color="9" fill="10" visible="no" active="yes"/>
<layer number="209" name="209bmp" color="7" fill="1" visible="no" active="yes"/>
<layer number="210" name="210bmp" color="7" fill="1" visible="no" active="yes"/>
<layer number="211" name="211bmp" color="7" fill="1" visible="no" active="yes"/>
<layer number="212" name="212bmp" color="7" fill="1" visible="no" active="yes"/>
<layer number="213" name="213bmp" color="7" fill="1" visible="no" active="yes"/>
<layer number="214" name="214bmp" color="7" fill="1" visible="no" active="yes"/>
<layer number="215" name="215bmp" color="7" fill="1" visible="no" active="yes"/>
<layer number="216" name="216bmp" color="7" fill="1" visible="no" active="yes"/>
<layer number="217" name="217bmp" color="18" fill="1" visible="no" active="no"/>
<layer number="218" name="218bmp" color="19" fill="1" visible="no" active="no"/>
<layer number="219" name="219bmp" color="20" fill="1" visible="no" active="no"/>
<layer number="220" name="220bmp" color="21" fill="1" visible="no" active="no"/>
<layer number="221" name="221bmp" color="22" fill="1" visible="no" active="no"/>
<layer number="222" name="222bmp" color="23" fill="1" visible="no" active="no"/>
<layer number="223" name="223bmp" color="24" fill="1" visible="no" active="no"/>
<layer number="224" name="224bmp" color="25" fill="1" visible="no" active="no"/>
<layer number="225" name="225bmp" color="7" fill="1" visible="no" active="yes"/>
<layer number="226" name="226bmp" color="7" fill="1" visible="no" active="yes"/>
<layer number="227" name="227bmp" color="7" fill="1" visible="no" active="yes"/>
<layer number="228" name="228bmp" color="7" fill="1" visible="no" active="yes"/>
<layer number="229" name="229bmp" color="7" fill="1" visible="no" active="yes"/>
<layer number="230" name="230bmp" color="7" fill="1" visible="no" active="yes"/>
<layer number="231" name="231bmp" color="7" fill="1" visible="no" active="yes"/>
<layer number="248" name="Housing" color="7" fill="1" visible="no" active="yes"/>
<layer number="249" name="Edge" color="7" fill="1" visible="no" active="yes"/>
<layer number="250" name="Descript" color="3" fill="1" visible="no" active="no"/>
<layer number="251" name="SMDround" color="12" fill="11" visible="no" active="no"/>
<layer number="254" name="cooling" color="7" fill="1" visible="no" active="yes"/>
<layer number="255" name="routoute" color="7" fill="1" visible="no" active="yes"/>
</layers>
<board>
<plain>
<wire x1="0" y1="0" x2="105" y2="0" width="0.1" layer="20"/>
<wire x1="105" y1="0" x2="105" y2="70" width="0.1" layer="20"/>
<wire x1="105" y1="70" x2="0" y2="70" width="0.1" layer="20"/>
<wire x1="0" y1="70" x2="0" y2="0" width="0.1" layer="20"/>
<hole x="100.6" y="52.9" drill="5"/>
<hole x="100.6" y="60" drill="5"/>
<hole x="3.7" y="32.1" drill="5"/>
<wire x1="10.1" y1="20" x2="10.1" y2="42" width="0.254" layer="49"/>
<wire x1="10.1" y1="42" x2="32.4" y2="42" width="0.254" layer="49"/>
<wire x1="32.4" y1="42" x2="47.6" y2="57.3" width="0.254" layer="49"/>
<wire x1="47.6" y1="57.3" x2="61.9" y2="57.3" width="0.254" layer="49"/>
<wire x1="61.9" y1="57.3" x2="71.3" y2="66.7" width="0.254" layer="49"/>
<wire x1="71.3" y1="66.7" x2="84.6" y2="66.7" width="0.254" layer="49"/>
<wire x1="84.6" y1="66.7" x2="94" y2="57.3" width="0.254" layer="49"/>
<wire x1="94" y1="57.3" x2="94" y2="12.8" width="0.254" layer="49"/>
<wire x1="94" y1="12.8" x2="84.6" y2="3.4" width="0.254" layer="49"/>
<wire x1="84.6" y1="3.4" x2="71.3" y2="3.4" width="0.254" layer="49"/>
<wire x1="71.3" y1="3.4" x2="61.9" y2="12.8" width="0.254" layer="49"/>
<wire x1="61.9" y1="12.8" x2="47.6" y2="12.8" width="0.254" layer="49"/>
<wire x1="47.6" y1="12.8" x2="41.4" y2="20" width="0.254" layer="49"/>
<wire x1="41.4" y1="20" x2="10.1" y2="20" width="0.254" layer="49"/>
</plain>
<libraries>
<library name="SparkFun-IC-Comms">
<description>&lt;h3&gt;SparkFun Communication ICs&lt;/h3&gt;
This is the communications library, which contains things that exist on wired busses.  This includes USB to serial conversion ICs, like the FTDI line, plus high speed line drivers, level shifters, bus drivers, CAN transceivers and ethernet PHYs.
&lt;br&gt;
&lt;br&gt;
We've spent an enormous amount of time creating and checking these footprints and parts, but it is &lt;b&gt; the end user's responsibility&lt;/b&gt; to ensure correctness and suitablity for a given componet or application. 
&lt;br&gt;
&lt;br&gt;If you enjoy using this library, please buy one of our products at &lt;a href=" www.sparkfun.com"&gt;SparkFun.com&lt;/a&gt;.
&lt;br&gt;
&lt;br&gt;
&lt;b&gt;Licensing:&lt;/b&gt; Creative Commons ShareAlike 4.0 International - https://creativecommons.org/licenses/by-sa/4.0/ 
&lt;br&gt;
&lt;br&gt;
You are welcome to use this library for commercial purposes. For attribution, we ask that when you begin to sell your device using our footprint, you email us with a link to the product being sold. We want bragging rights that we helped (in a very small part) to create your 8th world wonder. We would like the opportunity to feature your device on our homepage.</description>
<packages>
<package name="SSOP28DB">
<description>&lt;h3&gt;Small Shrink Outline Package - 28 DB&lt;/h3&gt;
&lt;p&gt;Specifications:
&lt;ul&gt;&lt;li&gt;Pin count: 28&lt;/li&gt;
&lt;/ul&gt;&lt;/p&gt;
&lt;p&gt;Example device(s):
&lt;ul&gt;&lt;li&gt;FT232RL&lt;/li&gt;
&lt;/ul&gt;&lt;/p&gt;</description>
<wire x1="5.2" y1="2.925" x2="5.2" y2="-2.925" width="0.1524" layer="21"/>
<wire x1="-5.2" y1="-2.925" x2="-5.2" y2="2.925" width="0.1524" layer="21"/>
<wire x1="-5.038" y1="2.763" x2="5.038" y2="2.763" width="0.0508" layer="27"/>
<wire x1="5.038" y1="2.763" x2="5.038" y2="-2.763" width="0.0508" layer="27"/>
<wire x1="5.038" y1="-2.763" x2="-5.038" y2="-2.763" width="0.0508" layer="27"/>
<wire x1="-5.038" y1="-2.763" x2="-5.038" y2="2.763" width="0.0508" layer="27"/>
<smd name="28" x="-4.225" y="3.656" dx="0.348" dy="1.397" layer="1"/>
<smd name="27" x="-3.575" y="3.656" dx="0.348" dy="1.397" layer="1"/>
<smd name="26" x="-2.925" y="3.656" dx="0.348" dy="1.397" layer="1"/>
<smd name="25" x="-2.275" y="3.656" dx="0.348" dy="1.397" layer="1"/>
<smd name="24" x="-1.625" y="3.656" dx="0.348" dy="1.397" layer="1"/>
<smd name="23" x="-0.975" y="3.656" dx="0.348" dy="1.397" layer="1"/>
<smd name="22" x="-0.325" y="3.656" dx="0.348" dy="1.397" layer="1"/>
<smd name="20" x="0.975" y="3.656" dx="0.348" dy="1.397" layer="1"/>
<smd name="21" x="0.325" y="3.656" dx="0.348" dy="1.397" layer="1"/>
<smd name="19" x="1.625" y="3.656" dx="0.348" dy="1.397" layer="1"/>
<smd name="18" x="2.275" y="3.656" dx="0.348" dy="1.397" layer="1"/>
<smd name="17" x="2.925" y="3.656" dx="0.348" dy="1.397" layer="1"/>
<smd name="16" x="3.575" y="3.656" dx="0.348" dy="1.397" layer="1"/>
<smd name="15" x="4.225" y="3.656" dx="0.348" dy="1.397" layer="1"/>
<smd name="1" x="-4.225" y="-3.656" dx="0.348" dy="1.397" layer="1"/>
<smd name="2" x="-3.575" y="-3.656" dx="0.348" dy="1.397" layer="1"/>
<smd name="3" x="-2.925" y="-3.656" dx="0.348" dy="1.397" layer="1"/>
<smd name="4" x="-2.275" y="-3.656" dx="0.348" dy="1.397" layer="1"/>
<smd name="5" x="-1.625" y="-3.656" dx="0.348" dy="1.397" layer="1"/>
<smd name="6" x="-0.975" y="-3.656" dx="0.348" dy="1.397" layer="1"/>
<smd name="7" x="-0.325" y="-3.656" dx="0.348" dy="1.397" layer="1"/>
<smd name="8" x="0.325" y="-3.656" dx="0.348" dy="1.397" layer="1"/>
<smd name="9" x="0.975" y="-3.656" dx="0.348" dy="1.397" layer="1"/>
<smd name="10" x="1.625" y="-3.656" dx="0.348" dy="1.397" layer="1"/>
<smd name="11" x="2.275" y="-3.656" dx="0.348" dy="1.397" layer="1"/>
<smd name="12" x="2.925" y="-3.656" dx="0.348" dy="1.397" layer="1"/>
<smd name="13" x="3.575" y="-3.656" dx="0.348" dy="1.397" layer="1"/>
<smd name="14" x="4.225" y="-3.656" dx="0.348" dy="1.397" layer="1"/>
<rectangle x1="-4.3875" y1="2.9656" x2="-4.0625" y2="3.9" layer="51"/>
<rectangle x1="-4.3875" y1="-3.9" x2="-4.0625" y2="-2.9656" layer="51"/>
<rectangle x1="-3.7375" y1="-3.9" x2="-3.4125" y2="-2.9656" layer="51"/>
<rectangle x1="-3.0875" y1="-3.9" x2="-2.7625" y2="-2.9656" layer="51"/>
<rectangle x1="-3.7375" y1="2.9656" x2="-3.4125" y2="3.9" layer="51"/>
<rectangle x1="-3.0875" y1="2.9656" x2="-2.7625" y2="3.9" layer="51"/>
<rectangle x1="-2.4375" y1="2.9656" x2="-2.1125" y2="3.9" layer="51"/>
<rectangle x1="-1.7875" y1="2.9656" x2="-1.4625" y2="3.9" layer="51"/>
<rectangle x1="-1.1375" y1="2.9656" x2="-0.8125" y2="3.9" layer="51"/>
<rectangle x1="-0.4875" y1="2.9656" x2="-0.1625" y2="3.9" layer="51"/>
<rectangle x1="0.1625" y1="2.9656" x2="0.4875" y2="3.9" layer="51"/>
<rectangle x1="0.8125" y1="2.9656" x2="1.1375" y2="3.9" layer="51"/>
<rectangle x1="1.4625" y1="2.9656" x2="1.7875" y2="3.9" layer="51"/>
<rectangle x1="2.1125" y1="2.9656" x2="2.4375" y2="3.9" layer="51"/>
<rectangle x1="2.7625" y1="2.9656" x2="3.0875" y2="3.9" layer="51"/>
<rectangle x1="3.4125" y1="2.9656" x2="3.7375" y2="3.9" layer="51"/>
<rectangle x1="4.0625" y1="2.9656" x2="4.3875" y2="3.9" layer="51"/>
<rectangle x1="-2.4375" y1="-3.9" x2="-2.1125" y2="-2.9656" layer="51"/>
<rectangle x1="-1.7875" y1="-3.9" x2="-1.4625" y2="-2.9656" layer="51"/>
<rectangle x1="-1.1375" y1="-3.9" x2="-0.8125" y2="-2.9656" layer="51"/>
<rectangle x1="-0.4875" y1="-3.9" x2="-0.1625" y2="-2.9656" layer="51"/>
<rectangle x1="0.1625" y1="-3.9" x2="0.4875" y2="-2.9656" layer="51"/>
<rectangle x1="0.8125" y1="-3.9" x2="1.1375" y2="-2.9656" layer="51"/>
<rectangle x1="1.4625" y1="-3.9" x2="1.7875" y2="-2.9656" layer="51"/>
<rectangle x1="2.1125" y1="-3.9" x2="2.4375" y2="-2.9656" layer="51"/>
<rectangle x1="2.7625" y1="-3.9" x2="3.0875" y2="-2.9656" layer="51"/>
<rectangle x1="3.4125" y1="-3.9" x2="3.7375" y2="-2.9656" layer="51"/>
<rectangle x1="4.0625" y1="-3.9" x2="4.3875" y2="-2.9656" layer="51"/>
<circle x="-5" y="-3.6" radius="0.3592" width="0" layer="21"/>
<wire x1="-5.2" y1="2.925" x2="-4.6" y2="2.925" width="0.1524" layer="21"/>
<wire x1="5.2" y1="2.925" x2="4.6" y2="2.925" width="0.1524" layer="21"/>
<wire x1="-5.2" y1="-2.925" x2="-4.6" y2="-2.925" width="0.1524" layer="21"/>
<wire x1="5.2" y1="-2.925" x2="4.6" y2="-2.925" width="0.1524" layer="21"/>
<text x="-5.55625" y="0" size="0.6096" layer="25" font="vector" ratio="20" rot="R90" align="bottom-center">&gt;NAME</text>
<text x="6.19125" y="0" size="0.6096" layer="27" font="vector" ratio="20" rot="R90" align="bottom-center">&gt;VALUE</text>
</package>
</packages>
</library>
<library name="SparkFun-IC-Microcontroller">
<description>&lt;h3&gt;SparkFun Microcontrollers&lt;/h3&gt;
This library contains microcontrollers.
&lt;br&gt;
&lt;br&gt;
We've spent an enormous amount of time creating and checking these footprints and parts, but it is &lt;b&gt; the end user's responsibility&lt;/b&gt; to ensure correctness and suitablity for a given componet or application. 
&lt;br&gt;
&lt;br&gt;If you enjoy using this library, please buy one of our products at &lt;a href=" www.sparkfun.com"&gt;SparkFun.com&lt;/a&gt;.
&lt;br&gt;
&lt;br&gt;
&lt;b&gt;Licensing:&lt;/b&gt; Creative Commons ShareAlike 4.0 International - https://creativecommons.org/licenses/by-sa/4.0/ 
&lt;br&gt;
&lt;br&gt;
You are welcome to use this library for commercial purposes. For attribution, we ask that when you begin to sell your device using our footprint, you email us with a link to the product being sold. We want bragging rights that we helped (in a very small part) to create your 8th world wonder. We would like the opportunity to feature your device on our homepage.</description>
<packages>
<package name="TQFP32-08">
<description>&lt;B&gt;Thin Plasic Quad Flat Package&lt;/B&gt; Grid 0.8 mm</description>
<wire x1="3.505" y1="3.505" x2="3.505" y2="-3.505" width="0.2032" layer="21"/>
<wire x1="3.505" y1="-3.505" x2="-3.505" y2="-3.505" width="0.2032" layer="21"/>
<wire x1="-3.505" y1="-3.505" x2="-3.505" y2="3.15" width="0.2032" layer="21"/>
<wire x1="-3.15" y1="3.505" x2="3.505" y2="3.505" width="0.2032" layer="21"/>
<wire x1="-3.15" y1="3.505" x2="-3.505" y2="3.15" width="0.2032" layer="21"/>
<circle x="-3.6576" y="3.683" radius="0.1524" width="0.2032" layer="21"/>
<smd name="1" x="-4.2926" y="2.8" dx="1.27" dy="0.5588" layer="1"/>
<smd name="2" x="-4.2926" y="2" dx="1.27" dy="0.5588" layer="1"/>
<smd name="3" x="-4.2926" y="1.2" dx="1.27" dy="0.5588" layer="1"/>
<smd name="4" x="-4.2926" y="0.4" dx="1.27" dy="0.5588" layer="1"/>
<smd name="5" x="-4.2926" y="-0.4" dx="1.27" dy="0.5588" layer="1"/>
<smd name="6" x="-4.2926" y="-1.2" dx="1.27" dy="0.5588" layer="1"/>
<smd name="7" x="-4.2926" y="-2" dx="1.27" dy="0.5588" layer="1"/>
<smd name="8" x="-4.2926" y="-2.8" dx="1.27" dy="0.5588" layer="1"/>
<smd name="9" x="-2.8" y="-4.2926" dx="0.5588" dy="1.27" layer="1"/>
<smd name="10" x="-2" y="-4.2926" dx="0.5588" dy="1.27" layer="1"/>
<smd name="11" x="-1.2" y="-4.2926" dx="0.5588" dy="1.27" layer="1"/>
<smd name="12" x="-0.4" y="-4.2926" dx="0.5588" dy="1.27" layer="1"/>
<smd name="13" x="0.4" y="-4.2926" dx="0.5588" dy="1.27" layer="1"/>
<smd name="14" x="1.2" y="-4.2926" dx="0.5588" dy="1.27" layer="1"/>
<smd name="15" x="2" y="-4.2926" dx="0.5588" dy="1.27" layer="1"/>
<smd name="16" x="2.8" y="-4.2926" dx="0.5588" dy="1.27" layer="1"/>
<smd name="17" x="4.2926" y="-2.8" dx="1.27" dy="0.5588" layer="1"/>
<smd name="18" x="4.2926" y="-2" dx="1.27" dy="0.5588" layer="1"/>
<smd name="19" x="4.2926" y="-1.2" dx="1.27" dy="0.5588" layer="1"/>
<smd name="20" x="4.2926" y="-0.4" dx="1.27" dy="0.5588" layer="1"/>
<smd name="21" x="4.2926" y="0.4" dx="1.27" dy="0.5588" layer="1"/>
<smd name="22" x="4.2926" y="1.2" dx="1.27" dy="0.5588" layer="1"/>
<smd name="23" x="4.2926" y="2" dx="1.27" dy="0.5588" layer="1"/>
<smd name="24" x="4.2926" y="2.8" dx="1.27" dy="0.5588" layer="1"/>
<smd name="25" x="2.8" y="4.2926" dx="0.5588" dy="1.27" layer="1"/>
<smd name="26" x="2" y="4.2926" dx="0.5588" dy="1.27" layer="1"/>
<smd name="27" x="1.2" y="4.2926" dx="0.5588" dy="1.27" layer="1"/>
<smd name="28" x="0.4" y="4.2926" dx="0.5588" dy="1.27" layer="1"/>
<smd name="29" x="-0.4" y="4.2926" dx="0.5588" dy="1.27" layer="1"/>
<smd name="30" x="-1.2" y="4.2926" dx="0.5588" dy="1.27" layer="1"/>
<smd name="31" x="-2" y="4.2926" dx="0.5588" dy="1.27" layer="1"/>
<smd name="32" x="-2.8" y="4.2926" dx="0.5588" dy="1.27" layer="1"/>
<rectangle x1="-4.5466" y1="2.5714" x2="-3.556" y2="3.0286" layer="51"/>
<rectangle x1="-4.5466" y1="1.7714" x2="-3.556" y2="2.2286" layer="51"/>
<rectangle x1="-4.5466" y1="0.9714" x2="-3.556" y2="1.4286" layer="51"/>
<rectangle x1="-4.5466" y1="0.1714" x2="-3.556" y2="0.6286" layer="51"/>
<rectangle x1="-4.5466" y1="-0.6286" x2="-3.556" y2="-0.1714" layer="51"/>
<rectangle x1="-4.5466" y1="-1.4286" x2="-3.556" y2="-0.9714" layer="51"/>
<rectangle x1="-4.5466" y1="-2.2286" x2="-3.556" y2="-1.7714" layer="51"/>
<rectangle x1="-4.5466" y1="-3.0286" x2="-3.556" y2="-2.5714" layer="51"/>
<rectangle x1="-3.0286" y1="-4.5466" x2="-2.5714" y2="-3.556" layer="51"/>
<rectangle x1="-2.2286" y1="-4.5466" x2="-1.7714" y2="-3.556" layer="51"/>
<rectangle x1="-1.4286" y1="-4.5466" x2="-0.9714" y2="-3.556" layer="51"/>
<rectangle x1="-0.6286" y1="-4.5466" x2="-0.1714" y2="-3.556" layer="51"/>
<rectangle x1="0.1714" y1="-4.5466" x2="0.6286" y2="-3.556" layer="51"/>
<rectangle x1="0.9714" y1="-4.5466" x2="1.4286" y2="-3.556" layer="51"/>
<rectangle x1="1.7714" y1="-4.5466" x2="2.2286" y2="-3.556" layer="51"/>
<rectangle x1="2.5714" y1="-4.5466" x2="3.0286" y2="-3.556" layer="51"/>
<rectangle x1="3.556" y1="-3.0286" x2="4.5466" y2="-2.5714" layer="51"/>
<rectangle x1="3.556" y1="-2.2286" x2="4.5466" y2="-1.7714" layer="51"/>
<rectangle x1="3.556" y1="-1.4286" x2="4.5466" y2="-0.9714" layer="51"/>
<rectangle x1="3.556" y1="-0.6286" x2="4.5466" y2="-0.1714" layer="51"/>
<rectangle x1="3.556" y1="0.1714" x2="4.5466" y2="0.6286" layer="51"/>
<rectangle x1="3.556" y1="0.9714" x2="4.5466" y2="1.4286" layer="51"/>
<rectangle x1="3.556" y1="1.7714" x2="4.5466" y2="2.2286" layer="51"/>
<rectangle x1="3.556" y1="2.5714" x2="4.5466" y2="3.0286" layer="51"/>
<rectangle x1="2.5714" y1="3.556" x2="3.0286" y2="4.5466" layer="51"/>
<rectangle x1="1.7714" y1="3.556" x2="2.2286" y2="4.5466" layer="51"/>
<rectangle x1="0.9714" y1="3.556" x2="1.4286" y2="4.5466" layer="51"/>
<rectangle x1="0.1714" y1="3.556" x2="0.6286" y2="4.5466" layer="51"/>
<rectangle x1="-0.6286" y1="3.556" x2="-0.1714" y2="4.5466" layer="51"/>
<rectangle x1="-1.4286" y1="3.556" x2="-0.9714" y2="4.5466" layer="51"/>
<rectangle x1="-2.2286" y1="3.556" x2="-1.7714" y2="4.5466" layer="51"/>
<rectangle x1="-3.0286" y1="3.556" x2="-2.5714" y2="4.5466" layer="51"/>
<text x="0" y="5.715" size="0.6096" layer="25" font="vector" ratio="20" align="bottom-center">&gt;NAME</text>
<text x="0" y="-6.35" size="0.6096" layer="27" font="vector" ratio="20" align="bottom-center">&gt;VALUE</text>
</package>
</packages>
</library>
<library name="led" urn="urn:adsk.eagle:library:259">
<description>&lt;b&gt;LEDs&lt;/b&gt;&lt;p&gt;
&lt;author&gt;Created by librarian@cadsoft.de&lt;/author&gt;&lt;br&gt;
Extended by Federico Battaglin &lt;author&gt;&amp;lt;federico.rd@fdpinternational.com&amp;gt;&lt;/author&gt; with DUOLED</description>
<packages>
<package name="CHIP-LED0805" library_version="1">
<description>&lt;b&gt;Hyper CHIPLED Hyper-Bright LED&lt;/b&gt;&lt;p&gt;
LB R99A&lt;br&gt;
Source: http://www.osram.convergy.de/ ... lb_r99a.pdf</description>
<wire x1="-0.625" y1="0.45" x2="-0.625" y2="-0.45" width="0.1016" layer="51"/>
<wire x1="0.625" y1="0.45" x2="0.625" y2="-0.475" width="0.1016" layer="51"/>
<smd name="C" x="0" y="1.05" dx="1.2" dy="1.2" layer="1"/>
<smd name="A" x="0" y="-1.05" dx="1.2" dy="1.2" layer="1"/>
<text x="-1.27" y="-1.27" size="1.27" layer="25" rot="R90">&gt;NAME</text>
<text x="2.54" y="-1.27" size="1.27" layer="27" rot="R90">&gt;VALUE</text>
<rectangle x1="-0.675" y1="0" x2="-0.525" y2="0.3" layer="21"/>
<rectangle x1="0.525" y1="0" x2="0.675" y2="0.3" layer="21"/>
<rectangle x1="-0.15" y1="0" x2="0.15" y2="0.3" layer="21"/>
<rectangle x1="-0.675" y1="0.45" x2="0.675" y2="1.05" layer="51"/>
<rectangle x1="-0.675" y1="-1.05" x2="0.675" y2="-0.45" layer="51"/>
</package>
</packages>
</library>
<library name="rcl" urn="urn:adsk.eagle:library:334">
<description>&lt;b&gt;Resistors, Capacitors, Inductors&lt;/b&gt;&lt;p&gt;
Based on the previous libraries:
&lt;ul&gt;
&lt;li&gt;r.lbr
&lt;li&gt;cap.lbr 
&lt;li&gt;cap-fe.lbr
&lt;li&gt;captant.lbr
&lt;li&gt;polcap.lbr
&lt;li&gt;ipc-smd.lbr
&lt;/ul&gt;
All SMD packages are defined according to the IPC specifications and  CECC&lt;p&gt;
&lt;author&gt;Created by librarian@cadsoft.de&lt;/author&gt;&lt;p&gt;
&lt;p&gt;
for Electrolyt Capacitors see also :&lt;p&gt;
www.bccomponents.com &lt;p&gt;
www.panasonic.com&lt;p&gt;
www.kemet.com&lt;p&gt;
http://www.secc.co.jp/pdf/os_e/2004/e_os_all.pdf &lt;b&gt;(SANYO)&lt;/b&gt;
&lt;p&gt;
for trimmer refence see : &lt;u&gt;www.electrospec-inc.com/cross_references/trimpotcrossref.asp&lt;/u&gt;&lt;p&gt;

&lt;table border=0 cellspacing=0 cellpadding=0 width="100%" cellpaddding=0&gt;
&lt;tr valign="top"&gt;

&lt;! &lt;td width="10"&gt;&amp;nbsp;&lt;/td&gt;
&lt;td width="90%"&gt;

&lt;b&gt;&lt;font color="#0000FF" size="4"&gt;TRIM-POT CROSS REFERENCE&lt;/font&gt;&lt;/b&gt;
&lt;P&gt;
&lt;TABLE BORDER=0 CELLSPACING=1 CELLPADDING=2&gt;
  &lt;TR&gt;
    &lt;TD COLSPAN=8&gt;
      &lt;FONT SIZE=3 FACE=ARIAL&gt;&lt;B&gt;RECTANGULAR MULTI-TURN&lt;/B&gt;&lt;/FONT&gt;
    &lt;/TD&gt;
  &lt;/TR&gt;
  &lt;TR&gt;
    &lt;TD ALIGN=CENTER&gt;
      &lt;B&gt;
      &lt;FONT SIZE=3 FACE=ARIAL color="#FF0000"&gt;BOURNS&lt;/FONT&gt;
      &lt;/B&gt;
    &lt;/TD&gt;
    &lt;TD ALIGN=CENTER&gt;
      &lt;B&gt;
      &lt;FONT SIZE=3 FACE=ARIAL color="#FF0000"&gt;BI&amp;nbsp;TECH&lt;/FONT&gt;
      &lt;/B&gt;
    &lt;/TD&gt;
    &lt;TD ALIGN=CENTER&gt;
      &lt;B&gt;
      &lt;FONT SIZE=3 FACE=ARIAL color="#FF0000"&gt;DALE-VISHAY&lt;/FONT&gt;
      &lt;/B&gt;
    &lt;/TD&gt;
    &lt;TD ALIGN=CENTER&gt;
      &lt;B&gt;
      &lt;FONT SIZE=3 FACE=ARIAL color="#FF0000"&gt;PHILIPS/MEPCO&lt;/FONT&gt;
      &lt;/B&gt;
    &lt;/TD&gt;
    &lt;TD ALIGN=CENTER&gt;
      &lt;B&gt;
      &lt;FONT SIZE=3 FACE=ARIAL color="#FF0000"&gt;MURATA&lt;/FONT&gt;
      &lt;/B&gt;
    &lt;/TD&gt;
    &lt;TD ALIGN=CENTER&gt;
      &lt;B&gt;
      &lt;FONT SIZE=3 FACE=ARIAL color="#FF0000"&gt;PANASONIC&lt;/FONT&gt;
      &lt;/B&gt;
    &lt;/TD&gt;
    &lt;TD ALIGN=CENTER&gt;
      &lt;B&gt;
      &lt;FONT SIZE=3 FACE=ARIAL color="#FF0000"&gt;SPECTROL&lt;/FONT&gt;
      &lt;/B&gt;
    &lt;/TD&gt;
    &lt;TD ALIGN=CENTER&gt;
      &lt;B&gt;
      &lt;FONT SIZE=3 FACE=ARIAL color="#FF0000"&gt;MILSPEC&lt;/FONT&gt;
      &lt;/B&gt;
    &lt;/TD&gt;&lt;TD&gt;&amp;nbsp;&lt;/TD&gt;
  &lt;/TR&gt;
  &lt;TR&gt;
    &lt;TD BGCOLOR="#cccccc" ALIGN=CENTER&gt;&lt;FONT FACE=ARIAL SIZE=3 &gt;
      3005P&lt;BR&gt;
      3006P&lt;BR&gt;
      3006W&lt;BR&gt;
      3006Y&lt;BR&gt;
      3009P&lt;BR&gt;
      3009W&lt;BR&gt;
      3009Y&lt;BR&gt;
      3057J&lt;BR&gt;
      3057L&lt;BR&gt;
      3057P&lt;BR&gt;
      3057Y&lt;BR&gt;
      3059J&lt;BR&gt;
      3059L&lt;BR&gt;
      3059P&lt;BR&gt;
      3059Y&lt;BR&gt;&lt;/FONT&gt;
    &lt;/TD&gt;
    &lt;TD BGCOLOR="#cccccc" ALIGN=CENTER&gt;&lt;FONT FACE=ARIAL SIZE=3&gt;
      -&lt;BR&gt;
      89P&lt;BR&gt;
      89W&lt;BR&gt;
      89X&lt;BR&gt;
      89PH&lt;BR&gt;
      76P&lt;BR&gt;
      89XH&lt;BR&gt;
      78SLT&lt;BR&gt;
      78L&amp;nbsp;ALT&lt;BR&gt;
      56P&amp;nbsp;ALT&lt;BR&gt;
      78P&amp;nbsp;ALT&lt;BR&gt;
      T8S&lt;BR&gt;
      78L&lt;BR&gt;
      56P&lt;BR&gt;
      78P&lt;BR&gt;&lt;/FONT&gt;
    &lt;/TD&gt;
    &lt;TD BGCOLOR="#cccccc" ALIGN=CENTER&gt;&lt;FONT FACE=ARIAL SIZE=3&gt;
      -&lt;BR&gt;
      T18/784&lt;BR&gt;
      783&lt;BR&gt;
      781&lt;BR&gt;
      -&lt;BR&gt;
      -&lt;BR&gt;
      -&lt;BR&gt;
      2199&lt;BR&gt;
      1697/1897&lt;BR&gt;
      1680/1880&lt;BR&gt;
      2187&lt;BR&gt;
      -&lt;BR&gt;
      -&lt;BR&gt;
      -&lt;BR&gt;
      -&lt;BR&gt;&lt;/FONT&gt;
    &lt;/TD&gt;
    &lt;TD BGCOLOR="#cccccc" ALIGN=CENTER&gt;&lt;FONT FACE=ARIAL SIZE=3&gt;
      -&lt;BR&gt;
      8035EKP/CT20/RJ-20P&lt;BR&gt;
      -&lt;BR&gt;
      RJ-20X&lt;BR&gt;
      -&lt;BR&gt;
      -&lt;BR&gt;
      -&lt;BR&gt;
      1211L&lt;BR&gt;
      8012EKQ&amp;nbsp;ALT&lt;BR&gt;
      8012EKR&amp;nbsp;ALT&lt;BR&gt;
      1211P&lt;BR&gt;
      8012EKJ&lt;BR&gt;
      8012EKL&lt;BR&gt;
      8012EKQ&lt;BR&gt;
      8012EKR&lt;BR&gt;&lt;/FONT&gt;
    &lt;/TD&gt;
    &lt;TD BGCOLOR="#cccccc" ALIGN=CENTER&gt;&lt;FONT FACE=ARIAL SIZE=3&gt;
      -&lt;BR&gt;
      2101P&lt;BR&gt;
      2101W&lt;BR&gt;
      2101Y&lt;BR&gt;
      -&lt;BR&gt;
      -&lt;BR&gt;
      -&lt;BR&gt;
      -&lt;BR&gt;
      -&lt;BR&gt;
      -&lt;BR&gt;
      -&lt;BR&gt;
      -&lt;BR&gt;
      2102L&lt;BR&gt;
      2102S&lt;BR&gt;
      2102Y&lt;BR&gt;&lt;/FONT&gt;
    &lt;/TD&gt;
    &lt;TD BGCOLOR="#cccccc" ALIGN=CENTER&gt;&lt;FONT FACE=ARIAL SIZE=3&gt;
      -&lt;BR&gt;
      EVMCOG&lt;BR&gt;
      -&lt;BR&gt;
      -&lt;BR&gt;
      -&lt;BR&gt;
      -&lt;BR&gt;
      -&lt;BR&gt;
      -&lt;BR&gt;
      -&lt;BR&gt;
      -&lt;BR&gt;
      -&lt;BR&gt;
      -&lt;BR&gt;
      -&lt;BR&gt;
      -&lt;BR&gt;
      -&lt;BR&gt;&lt;/FONT&gt;
    &lt;/TD&gt;
    &lt;TD BGCOLOR="#cccccc" ALIGN=CENTER&gt;&lt;FONT FACE=ARIAL SIZE=3&gt;
      -&lt;BR&gt;
      43P&lt;BR&gt;
      43W&lt;BR&gt;
      43Y&lt;BR&gt;
      -&lt;BR&gt;
      -&lt;BR&gt;
      -&lt;BR&gt;
      -&lt;BR&gt;
      40L&lt;BR&gt;
      40P&lt;BR&gt;
      40Y&lt;BR&gt;
      70Y-T602&lt;BR&gt;
      70L&lt;BR&gt;
      70P&lt;BR&gt;
      70Y&lt;BR&gt;&lt;/FONT&gt;
    &lt;/TD&gt;
    &lt;TD BGCOLOR="#cccccc" ALIGN=CENTER&gt;&lt;FONT FACE=ARIAL SIZE=3&gt;
      -&lt;BR&gt;
      -&lt;BR&gt;
      -&lt;BR&gt;
      -&lt;BR&gt;
      -&lt;BR&gt;
      -&lt;BR&gt;
      -&lt;BR&gt;
      -&lt;BR&gt;
      RT/RTR12&lt;BR&gt;
      RT/RTR12&lt;BR&gt;
      RT/RTR12&lt;BR&gt;
      -&lt;BR&gt;
      RJ/RJR12&lt;BR&gt;
      RJ/RJR12&lt;BR&gt;
      RJ/RJR12&lt;BR&gt;&lt;/FONT&gt;
    &lt;/TD&gt;
  &lt;/TR&gt;
  &lt;TR&gt;
    &lt;TD COLSPAN=8&gt;&amp;nbsp;
    &lt;/TD&gt;
  &lt;/TR&gt;
  &lt;TR&gt;
    &lt;TD COLSPAN=8&gt;
      &lt;FONT SIZE=4 FACE=ARIAL&gt;&lt;B&gt;SQUARE MULTI-TURN&lt;/B&gt;&lt;/FONT&gt;
    &lt;/TD&gt;
  &lt;/TR&gt;
  &lt;TR&gt;
   &lt;TD ALIGN=CENTER&gt;
      &lt;FONT SIZE=3 FACE=ARIAL&gt;&lt;B&gt;BOURN&lt;/B&gt;&lt;/FONT&gt;
    &lt;/TD&gt;
    &lt;TD ALIGN=CENTER&gt;
      &lt;FONT SIZE=3 FACE=ARIAL&gt;&lt;B&gt;BI&amp;nbsp;TECH&lt;/B&gt;&lt;/FONT&gt;
    &lt;/TD&gt;
    &lt;TD ALIGN=CENTER&gt;
      &lt;FONT SIZE=3 FACE=ARIAL&gt;&lt;B&gt;DALE-VISHAY&lt;/B&gt;&lt;/FONT&gt;
    &lt;/TD&gt;
    &lt;TD ALIGN=CENTER&gt;
      &lt;FONT SIZE=3 FACE=ARIAL&gt;&lt;B&gt;PHILIPS/MEPCO&lt;/B&gt;&lt;/FONT&gt;
    &lt;/TD&gt;
    &lt;TD ALIGN=CENTER&gt;
      &lt;FONT SIZE=3 FACE=ARIAL&gt;&lt;B&gt;MURATA&lt;/B&gt;&lt;/FONT&gt;
    &lt;/TD&gt;
    &lt;TD ALIGN=CENTER&gt;
      &lt;FONT SIZE=3 FACE=ARIAL&gt;&lt;B&gt;PANASONIC&lt;/B&gt;&lt;/FONT&gt;
    &lt;/TD&gt;
    &lt;TD ALIGN=CENTER&gt;
      &lt;FONT SIZE=3 FACE=ARIAL&gt;&lt;B&gt;SPECTROL&lt;/B&gt;&lt;/FONT&gt;
    &lt;/TD&gt;
    &lt;TD ALIGN=CENTER&gt;
      &lt;FONT SIZE=3 FACE=ARIAL&gt;&lt;B&gt;MILSPEC&lt;/B&gt;&lt;/FONT&gt;
    &lt;/TD&gt;
  &lt;/TR&gt;
  &lt;TR&gt;
    &lt;TD BGCOLOR="#cccccc" ALIGN=CENTER&gt;&lt;FONT FACE=ARIAL SIZE=3&gt;
      3250L&lt;BR&gt;
      3250P&lt;BR&gt;
      3250W&lt;BR&gt;
      3250X&lt;BR&gt;
      3252P&lt;BR&gt;
      3252W&lt;BR&gt;
      3252X&lt;BR&gt;
      3260P&lt;BR&gt;
      3260W&lt;BR&gt;
      3260X&lt;BR&gt;
      3262P&lt;BR&gt;
      3262W&lt;BR&gt;
      3262X&lt;BR&gt;
      3266P&lt;BR&gt;
      3266W&lt;BR&gt;
      3266X&lt;BR&gt;
      3290H&lt;BR&gt;
      3290P&lt;BR&gt;
      3290W&lt;BR&gt;
      3292P&lt;BR&gt;
      3292W&lt;BR&gt;
      3292X&lt;BR&gt;
      3296P&lt;BR&gt;
      3296W&lt;BR&gt;
      3296X&lt;BR&gt;
      3296Y&lt;BR&gt;
      3296Z&lt;BR&gt;
      3299P&lt;BR&gt;
      3299W&lt;BR&gt;
      3299X&lt;BR&gt;
      3299Y&lt;BR&gt;
      3299Z&lt;BR&gt;&lt;/FONT&gt;
    &lt;/TD&gt;
    &lt;TD BGCOLOR="#cccccc" ALIGN=CENTER&gt;&lt;FONT FACE=ARIAL SIZE=3&gt;
      -&lt;BR&gt;
      66P&amp;nbsp;ALT&lt;BR&gt;
      66W&amp;nbsp;ALT&lt;BR&gt;
      66X&amp;nbsp;ALT&lt;BR&gt;
      66P&amp;nbsp;ALT&lt;BR&gt;
      66W&amp;nbsp;ALT&lt;BR&gt;
      66X&amp;nbsp;ALT&lt;BR&gt;
      -&lt;BR&gt;
      64W&amp;nbsp;ALT&lt;BR&gt;
      -&lt;BR&gt;
      64P&amp;nbsp;ALT&lt;BR&gt;
      64W&amp;nbsp;ALT&lt;BR&gt;
      64X&amp;nbsp;ALT&lt;BR&gt;
      64P&lt;BR&gt;
      64W&lt;BR&gt;
      64X&lt;BR&gt;
      66X&amp;nbsp;ALT&lt;BR&gt;
      66P&amp;nbsp;ALT&lt;BR&gt;
      66W&amp;nbsp;ALT&lt;BR&gt;
      66P&lt;BR&gt;
      66W&lt;BR&gt;
      66X&lt;BR&gt;
      67P&lt;BR&gt;
      67W&lt;BR&gt;
      67X&lt;BR&gt;
      67Y&lt;BR&gt;
      67Z&lt;BR&gt;
      68P&lt;BR&gt;
      68W&lt;BR&gt;
      68X&lt;BR&gt;
      67Y&amp;nbsp;ALT&lt;BR&gt;
      67Z&amp;nbsp;ALT&lt;BR&gt;&lt;/FONT&gt;
    &lt;/TD&gt;
    &lt;TD BGCOLOR="#cccccc" ALIGN=CENTER&gt;&lt;FONT FACE=ARIAL SIZE=3&gt;
      5050&lt;BR&gt;
      5091&lt;BR&gt;
      5080&lt;BR&gt;
      5087&lt;BR&gt;
      -&lt;BR&gt;
      -&lt;BR&gt;
      -&lt;BR&gt;
      -&lt;BR&gt;
      -&lt;BR&gt;
      -&lt;BR&gt;
      -&lt;BR&gt;
      T63YB&lt;BR&gt;
      T63XB&lt;BR&gt;
      -&lt;BR&gt;
      -&lt;BR&gt;
      -&lt;BR&gt;
      5887&lt;BR&gt;
      5891&lt;BR&gt;
      5880&lt;BR&gt;
      -&lt;BR&gt;
      -&lt;BR&gt;
      -&lt;BR&gt;
      T93Z&lt;BR&gt;
      T93YA&lt;BR&gt;
      T93XA&lt;BR&gt;
      T93YB&lt;BR&gt;
      T93XB&lt;BR&gt;
      -&lt;BR&gt;
      -&lt;BR&gt;
      -&lt;BR&gt;
      -&lt;BR&gt;
      -&lt;BR&gt;&lt;/FONT&gt;
    &lt;/TD&gt;
    &lt;TD BGCOLOR="#cccccc" ALIGN=CENTER&gt;&lt;FONT FACE=ARIAL SIZE=3&gt;
      -&lt;BR&gt;
      -&lt;BR&gt;
      -&lt;BR&gt;
      -&lt;BR&gt;
      -&lt;BR&gt;
      -&lt;BR&gt;
      -&lt;BR&gt;
      -&lt;BR&gt;
      -&lt;BR&gt;
      -&lt;BR&gt;
      8026EKP&lt;BR&gt;
      8026EKW&lt;BR&gt;
      8026EKM&lt;BR&gt;
      8026EKP&lt;BR&gt;
      8026EKB&lt;BR&gt;
      8026EKM&lt;BR&gt;
      1309X&lt;BR&gt;
      1309P&lt;BR&gt;
      1309W&lt;BR&gt;
      8024EKP&lt;BR&gt;
      8024EKW&lt;BR&gt;
      8024EKN&lt;BR&gt;
      RJ-9P/CT9P&lt;BR&gt;
      RJ-9W&lt;BR&gt;
      RJ-9X&lt;BR&gt;
      -&lt;BR&gt;
      -&lt;BR&gt;
      -&lt;BR&gt;
      -&lt;BR&gt;
      -&lt;BR&gt;
      -&lt;BR&gt;
      -&lt;BR&gt;&lt;/FONT&gt;
    &lt;/TD&gt;
    &lt;TD BGCOLOR="#cccccc" ALIGN=CENTER&gt;&lt;FONT FACE=ARIAL SIZE=3&gt;
      -&lt;BR&gt;
      -&lt;BR&gt;
      -&lt;BR&gt;
      -&lt;BR&gt;
      -&lt;BR&gt;
      -&lt;BR&gt;
      -&lt;BR&gt;
      -&lt;BR&gt;
      -&lt;BR&gt;
      -&lt;BR&gt;
      3103P&lt;BR&gt;
      3103Y&lt;BR&gt;
      3103Z&lt;BR&gt;
      3103P&lt;BR&gt;
      3103Y&lt;BR&gt;
      3103Z&lt;BR&gt;
      -&lt;BR&gt;
      -&lt;BR&gt;
      -&lt;BR&gt;
      -&lt;BR&gt;
      -&lt;BR&gt;
      -&lt;BR&gt;
      3105P/3106P&lt;BR&gt;
      3105W/3106W&lt;BR&gt;
      3105X/3106X&lt;BR&gt;
      3105Y/3106Y&lt;BR&gt;
      3105Z/3105Z&lt;BR&gt;
      3102P&lt;BR&gt;
      3102W&lt;BR&gt;
      3102X&lt;BR&gt;
      3102Y&lt;BR&gt;
      3102Z&lt;BR&gt;&lt;/FONT&gt;
    &lt;/TD&gt;
    &lt;TD BGCOLOR="#cccccc" ALIGN=CENTER&gt;&lt;FONT FACE=ARIAL SIZE=3&gt;
      -&lt;BR&gt;
      -&lt;BR&gt;
      -&lt;BR&gt;
      -&lt;BR&gt;
      -&lt;BR&gt;
      -&lt;BR&gt;
      -&lt;BR&gt;
      -&lt;BR&gt;
      -&lt;BR&gt;
      -&lt;BR&gt;
      -&lt;BR&gt;
      -&lt;BR&gt;
      -&lt;BR&gt;
      -&lt;BR&gt;
      -&lt;BR&gt;
      -&lt;BR&gt;
      -&lt;BR&gt;
      -&lt;BR&gt;
      -&lt;BR&gt;
      -&lt;BR&gt;
      -&lt;BR&gt;
      -&lt;BR&gt;
      EVMCBG&lt;BR&gt;
      EVMCCG&lt;BR&gt;
      -&lt;BR&gt;
      -&lt;BR&gt;
      -&lt;BR&gt;
      -&lt;BR&gt;
      -&lt;BR&gt;
      -&lt;BR&gt;
      -&lt;BR&gt;
      -&lt;BR&gt;&lt;/FONT&gt;
    &lt;/TD&gt;
    &lt;TD BGCOLOR="#cccccc" ALIGN=CENTER&gt;&lt;FONT FACE=ARIAL SIZE=3&gt;
      55-1-X&lt;BR&gt;
      55-4-X&lt;BR&gt;
      55-3-X&lt;BR&gt;
      55-2-X&lt;BR&gt;
      -&lt;BR&gt;
      -&lt;BR&gt;
      -&lt;BR&gt;
      -&lt;BR&gt;
      -&lt;BR&gt;
      -&lt;BR&gt;
      -&lt;BR&gt;
      -&lt;BR&gt;
      -&lt;BR&gt;
      -&lt;BR&gt;
      -&lt;BR&gt;
      -&lt;BR&gt;
      50-2-X&lt;BR&gt;
      50-4-X&lt;BR&gt;
      50-3-X&lt;BR&gt;
      -&lt;BR&gt;
      -&lt;BR&gt;
      -&lt;BR&gt;
      64P&lt;BR&gt;
      64W&lt;BR&gt;
      64X&lt;BR&gt;
      64Y&lt;BR&gt;
      64Z&lt;BR&gt;
      -&lt;BR&gt;
      -&lt;BR&gt;
      -&lt;BR&gt;
      -&lt;BR&gt;
      -&lt;BR&gt;&lt;/FONT&gt;
    &lt;/TD&gt;
    &lt;TD BGCOLOR="#cccccc" ALIGN=CENTER&gt;&lt;FONT FACE=ARIAL SIZE=3&gt;
      RT/RTR22&lt;BR&gt;
      RT/RTR22&lt;BR&gt;
      RT/RTR22&lt;BR&gt;
      RT/RTR22&lt;BR&gt;
      RJ/RJR22&lt;BR&gt;
      RJ/RJR22&lt;BR&gt;
      RJ/RJR22&lt;BR&gt;
      RT/RTR26&lt;BR&gt;
      RT/RTR26&lt;BR&gt;
      RT/RTR26&lt;BR&gt;
      RJ/RJR26&lt;BR&gt;
      RJ/RJR26&lt;BR&gt;
      RJ/RJR26&lt;BR&gt;
      RJ/RJR26&lt;BR&gt;
      RJ/RJR26&lt;BR&gt;
      RJ/RJR26&lt;BR&gt;
      RT/RTR24&lt;BR&gt;
      RT/RTR24&lt;BR&gt;
      RT/RTR24&lt;BR&gt;
      RJ/RJR24&lt;BR&gt;
      RJ/RJR24&lt;BR&gt;
      RJ/RJR24&lt;BR&gt;
      RJ/RJR24&lt;BR&gt;
      RJ/RJR24&lt;BR&gt;
      RJ/RJR24&lt;BR&gt;
      -&lt;BR&gt;
      -&lt;BR&gt;
      -&lt;BR&gt;
      -&lt;BR&gt;
      -&lt;BR&gt;
      -&lt;BR&gt;
      -&lt;BR&gt;&lt;/FONT&gt;
    &lt;/TD&gt;
  &lt;/TR&gt;
  &lt;TR&gt;
    &lt;TD COLSPAN=8&gt;&amp;nbsp;
    &lt;/TD&gt;
  &lt;/TR&gt;
  &lt;TR&gt;
    &lt;TD COLSPAN=8&gt;
      &lt;FONT SIZE=4 FACE=ARIAL&gt;&lt;B&gt;SINGLE TURN&lt;/B&gt;&lt;/FONT&gt;
    &lt;/TD&gt;
  &lt;/TR&gt;
  &lt;TR&gt;
    &lt;TD ALIGN=CENTER&gt;
      &lt;FONT SIZE=3 FACE=ARIAL&gt;&lt;B&gt;BOURN&lt;/B&gt;&lt;/FONT&gt;
    &lt;/TD&gt;
    &lt;TD ALIGN=CENTER&gt;
      &lt;FONT SIZE=3 FACE=ARIAL&gt;&lt;B&gt;BI&amp;nbsp;TECH&lt;/B&gt;&lt;/FONT&gt;
    &lt;/TD&gt;
    &lt;TD ALIGN=CENTER&gt;
      &lt;FONT SIZE=3 FACE=ARIAL&gt;&lt;B&gt;DALE-VISHAY&lt;/B&gt;&lt;/FONT&gt;
    &lt;/TD&gt;
    &lt;TD ALIGN=CENTER&gt;
      &lt;FONT SIZE=3 FACE=ARIAL&gt;&lt;B&gt;PHILIPS/MEPCO&lt;/B&gt;&lt;/FONT&gt;
    &lt;/TD&gt;
    &lt;TD ALIGN=CENTER&gt;
      &lt;FONT SIZE=3 FACE=ARIAL&gt;&lt;B&gt;MURATA&lt;/B&gt;&lt;/FONT&gt;
    &lt;/TD&gt;
    &lt;TD ALIGN=CENTER&gt;
      &lt;FONT SIZE=3 FACE=ARIAL&gt;&lt;B&gt;PANASONIC&lt;/B&gt;&lt;/FONT&gt;
    &lt;/TD&gt;
    &lt;TD ALIGN=CENTER&gt;
      &lt;FONT SIZE=3 FACE=ARIAL&gt;&lt;B&gt;SPECTROL&lt;/B&gt;&lt;/FONT&gt;
    &lt;/TD&gt;
    &lt;TD ALIGN=CENTER&gt;
      &lt;FONT SIZE=3 FACE=ARIAL&gt;&lt;B&gt;MILSPEC&lt;/B&gt;&lt;/FONT&gt;
    &lt;/TD&gt;
  &lt;/TR&gt;
  &lt;TR&gt;
    &lt;TD BGCOLOR="#cccccc" ALIGN=CENTER&gt;&lt;FONT FACE=ARIAL SIZE=3&gt;
      3323P&lt;BR&gt;
      3323S&lt;BR&gt;
      3323W&lt;BR&gt;
      3329H&lt;BR&gt;
      3329P&lt;BR&gt;
      3329W&lt;BR&gt;
      3339H&lt;BR&gt;
      3339P&lt;BR&gt;
      3339W&lt;BR&gt;
      3352E&lt;BR&gt;
      3352H&lt;BR&gt;
      3352K&lt;BR&gt;
      3352P&lt;BR&gt;
      3352T&lt;BR&gt;
      3352V&lt;BR&gt;
      3352W&lt;BR&gt;
      3362H&lt;BR&gt;
      3362M&lt;BR&gt;
      3362P&lt;BR&gt;
      3362R&lt;BR&gt;
      3362S&lt;BR&gt;
      3362U&lt;BR&gt;
      3362W&lt;BR&gt;
      3362X&lt;BR&gt;
      3386B&lt;BR&gt;
      3386C&lt;BR&gt;
      3386F&lt;BR&gt;
      3386H&lt;BR&gt;
      3386K&lt;BR&gt;
      3386M&lt;BR&gt;
      3386P&lt;BR&gt;
      3386S&lt;BR&gt;
      3386W&lt;BR&gt;
      3386X&lt;BR&gt;&lt;/FONT&gt;
    &lt;/TD&gt;
    &lt;TD BGCOLOR="#cccccc" ALIGN=CENTER&gt;&lt;FONT FACE=ARIAL SIZE=3&gt;
      25P&lt;BR&gt;
      25S&lt;BR&gt;
      25RX&lt;BR&gt;
      82P&lt;BR&gt;
      82M&lt;BR&gt;
      82PA&lt;BR&gt;
      -&lt;BR&gt;
      -&lt;BR&gt;
      -&lt;BR&gt;
      91E&lt;BR&gt;
      91X&lt;BR&gt;
      91T&lt;BR&gt;
      91B&lt;BR&gt;
      91A&lt;BR&gt;
      91V&lt;BR&gt;
      91W&lt;BR&gt;
      25W&lt;BR&gt;
      25V&lt;BR&gt;
      25P&lt;BR&gt;
      -&lt;BR&gt;
      25S&lt;BR&gt;
      25U&lt;BR&gt;
      25RX&lt;BR&gt;
      25X&lt;BR&gt;
      72XW&lt;BR&gt;
      72XL&lt;BR&gt;
      72PM&lt;BR&gt;
      72RX&lt;BR&gt;
      -&lt;BR&gt;
      72PX&lt;BR&gt;
      72P&lt;BR&gt;
      72RXW&lt;BR&gt;
      72RXL&lt;BR&gt;
      72X&lt;BR&gt;&lt;/FONT&gt;
    &lt;/TD&gt;
    &lt;TD BGCOLOR="#cccccc" ALIGN=CENTER&gt;&lt;FONT FACE=ARIAL SIZE=3&gt;
      -&lt;BR&gt;
      -&lt;BR&gt;
      -&lt;BR&gt;
      T7YB&lt;BR&gt;
      T7YA&lt;BR&gt;
      -&lt;BR&gt;
      -&lt;BR&gt;
      -&lt;BR&gt;
      -&lt;BR&gt;
      -&lt;BR&gt;
      -&lt;BR&gt;
      -&lt;BR&gt;
      -&lt;BR&gt;
      -&lt;BR&gt;
      -&lt;BR&gt;
      -&lt;BR&gt;
      -&lt;BR&gt;
      TXD&lt;BR&gt;
      TYA&lt;BR&gt;
      TYP&lt;BR&gt;
      -&lt;BR&gt;
      TYD&lt;BR&gt;
      TX&lt;BR&gt;
      -&lt;BR&gt;
      150SX&lt;BR&gt;
      100SX&lt;BR&gt;
      102T&lt;BR&gt;
      101S&lt;BR&gt;
      190T&lt;BR&gt;
      150TX&lt;BR&gt;
      101&lt;BR&gt;
      -&lt;BR&gt;
      -&lt;BR&gt;
      101SX&lt;BR&gt;&lt;/FONT&gt;
    &lt;/TD&gt;
    &lt;TD BGCOLOR="#cccccc" ALIGN=CENTER&gt;&lt;FONT FACE=ARIAL SIZE=3&gt;
      ET6P&lt;BR&gt;
      ET6S&lt;BR&gt;
      ET6X&lt;BR&gt;
      RJ-6W/8014EMW&lt;BR&gt;
      RJ-6P/8014EMP&lt;BR&gt;
      RJ-6X/8014EMX&lt;BR&gt;
      TM7W&lt;BR&gt;
      TM7P&lt;BR&gt;
      TM7X&lt;BR&gt;
      -&lt;BR&gt;
      8017SMS&lt;BR&gt;
      -&lt;BR&gt;
      8017SMB&lt;BR&gt;
      8017SMA&lt;BR&gt;
      -&lt;BR&gt;
      -&lt;BR&gt;
      CT-6W&lt;BR&gt;
      CT-6H&lt;BR&gt;
      CT-6P&lt;BR&gt;
      CT-6R&lt;BR&gt;
      -&lt;BR&gt;
      CT-6V&lt;BR&gt;
      CT-6X&lt;BR&gt;
      -&lt;BR&gt;
      -&lt;BR&gt;
      8038EKV&lt;BR&gt;
      -&lt;BR&gt;
      8038EKX&lt;BR&gt;
      -&lt;BR&gt;
      -&lt;BR&gt;
      8038EKP&lt;BR&gt;
      8038EKZ&lt;BR&gt;
      8038EKW&lt;BR&gt;
      -&lt;BR&gt;&lt;/FONT&gt;
    &lt;/TD&gt;
    &lt;TD BGCOLOR="#cccccc" ALIGN=CENTER&gt;&lt;FONT FACE=ARIAL SIZE=3&gt;
      -&lt;BR&gt;
      -&lt;BR&gt;
      -&lt;BR&gt;
      3321H&lt;BR&gt;
      3321P&lt;BR&gt;
      3321N&lt;BR&gt;
      1102H&lt;BR&gt;
      1102P&lt;BR&gt;
      1102T&lt;BR&gt;
      RVA0911V304A&lt;BR&gt;
      -&lt;BR&gt;
      RVA0911H413A&lt;BR&gt;
      RVG0707V100A&lt;BR&gt;
      RVA0607V(H)306A&lt;BR&gt;
      RVA1214H213A&lt;BR&gt;
      -&lt;BR&gt;
      -&lt;BR&gt;
      -&lt;BR&gt;
      -&lt;BR&gt;
      -&lt;BR&gt;
      -&lt;BR&gt;
      -&lt;BR&gt;
      -&lt;BR&gt;
      -&lt;BR&gt;
      3104B&lt;BR&gt;
      3104C&lt;BR&gt;
      3104F&lt;BR&gt;
      3104H&lt;BR&gt;
      -&lt;BR&gt;
      3104M&lt;BR&gt;
      3104P&lt;BR&gt;
      3104S&lt;BR&gt;
      3104W&lt;BR&gt;
      3104X&lt;BR&gt;&lt;/FONT&gt;
    &lt;/TD&gt;
    &lt;TD BGCOLOR="#cccccc" ALIGN=CENTER&gt;&lt;FONT FACE=ARIAL SIZE=3&gt;
      EVMQ0G&lt;BR&gt;
      EVMQIG&lt;BR&gt;
      EVMQ3G&lt;BR&gt;
      EVMS0G&lt;BR&gt;
      EVMQ0G&lt;BR&gt;
      EVMG0G&lt;BR&gt;
      -&lt;BR&gt;
      -&lt;BR&gt;
      -&lt;BR&gt;
      EVMK4GA00B&lt;BR&gt;
      EVM30GA00B&lt;BR&gt;
      EVMK0GA00B&lt;BR&gt;
      EVM38GA00B&lt;BR&gt;
      EVMB6&lt;BR&gt;
      EVLQ0&lt;BR&gt;
      -&lt;BR&gt;
      EVMMSG&lt;BR&gt;
      EVMMBG&lt;BR&gt;
      EVMMAG&lt;BR&gt;
      -&lt;BR&gt;
      -&lt;BR&gt;
      EVMMCS&lt;BR&gt;
      -&lt;BR&gt;
      -&lt;BR&gt;
      -&lt;BR&gt;
      -&lt;BR&gt;
      -&lt;BR&gt;
      EVMM1&lt;BR&gt;
      -&lt;BR&gt;
      -&lt;BR&gt;
      EVMM0&lt;BR&gt;
      -&lt;BR&gt;
      -&lt;BR&gt;
      EVMM3&lt;BR&gt;&lt;/FONT&gt;
    &lt;/TD&gt;
    &lt;TD BGCOLOR="#cccccc" ALIGN=CENTER&gt;&lt;FONT FACE=ARIAL SIZE=3&gt;
      -&lt;BR&gt;
      -&lt;BR&gt;
      -&lt;BR&gt;
      62-3-1&lt;BR&gt;
      62-1-2&lt;BR&gt;
      -&lt;BR&gt;
      -&lt;BR&gt;
      -&lt;BR&gt;
      -&lt;BR&gt;
      -&lt;BR&gt;
      -&lt;BR&gt;
      -&lt;BR&gt;
      -&lt;BR&gt;
      -&lt;BR&gt;
      -&lt;BR&gt;
      -&lt;BR&gt;
      67R&lt;BR&gt;
      -&lt;BR&gt;
      67P&lt;BR&gt;
      -&lt;BR&gt;
      -&lt;BR&gt;
      -&lt;BR&gt;
      -&lt;BR&gt;
      67X&lt;BR&gt;
      63V&lt;BR&gt;
      63S&lt;BR&gt;
      63M&lt;BR&gt;
      -&lt;BR&gt;
      -&lt;BR&gt;
      63H&lt;BR&gt;
      63P&lt;BR&gt;
      -&lt;BR&gt;
      -&lt;BR&gt;
      63X&lt;BR&gt;&lt;/FONT&gt;
    &lt;/TD&gt;
    &lt;TD BGCOLOR="#cccccc" ALIGN=CENTER&gt;&lt;FONT FACE=ARIAL SIZE=3&gt;
      -&lt;BR&gt;
      -&lt;BR&gt;
      -&lt;BR&gt;
      RJ/RJR50&lt;BR&gt;
      RJ/RJR50&lt;BR&gt;
      RJ/RJR50&lt;BR&gt;
      -&lt;BR&gt;
      -&lt;BR&gt;
      -&lt;BR&gt;
      -&lt;BR&gt;
      -&lt;BR&gt;
      -&lt;BR&gt;
      -&lt;BR&gt;
      -&lt;BR&gt;
      -&lt;BR&gt;
      -&lt;BR&gt;
      -&lt;BR&gt;
      -&lt;BR&gt;
      -&lt;BR&gt;
      -&lt;BR&gt;
      -&lt;BR&gt;
      -&lt;BR&gt;
      -&lt;BR&gt;
      -&lt;BR&gt;
      -&lt;BR&gt;
      -&lt;BR&gt;
      -&lt;BR&gt;
      -&lt;BR&gt;
      -&lt;BR&gt;
      -&lt;BR&gt;
      -&lt;BR&gt;
      -&lt;BR&gt;
      -&lt;BR&gt;
      -&lt;BR&gt;&lt;/FONT&gt;
    &lt;/TD&gt;
  &lt;/TR&gt;
&lt;/TABLE&gt;
&lt;P&gt;&amp;nbsp;&lt;P&gt;
&lt;TABLE BORDER=0 CELLSPACING=1 CELLPADDING=3&gt;
  &lt;TR&gt;
    &lt;TD COLSPAN=7&gt;
      &lt;FONT color="#0000FF" SIZE=4 FACE=ARIAL&gt;&lt;B&gt;SMD TRIM-POT CROSS REFERENCE&lt;/B&gt;&lt;/FONT&gt;
      &lt;P&gt;
      &lt;FONT SIZE=4 FACE=ARIAL&gt;&lt;B&gt;MULTI-TURN&lt;/B&gt;&lt;/FONT&gt;
    &lt;/TD&gt;
  &lt;/TR&gt;
  &lt;TR&gt;
    &lt;TD&gt;
      &lt;FONT SIZE=3 FACE=ARIAL&gt;&lt;B&gt;BOURNS&lt;/B&gt;&lt;/FONT&gt;
    &lt;/TD&gt;
    &lt;TD&gt;
      &lt;FONT SIZE=3 FACE=ARIAL&gt;&lt;B&gt;BI&amp;nbsp;TECH&lt;/B&gt;&lt;/FONT&gt;
    &lt;/TD&gt;
    &lt;TD&gt;
      &lt;FONT SIZE=3 FACE=ARIAL&gt;&lt;B&gt;DALE-VISHAY&lt;/B&gt;&lt;/FONT&gt;
    &lt;/TD&gt;
    &lt;TD&gt;
      &lt;FONT SIZE=3 FACE=ARIAL&gt;&lt;B&gt;PHILIPS/MEPCO&lt;/B&gt;&lt;/FONT&gt;
    &lt;/TD&gt;
    &lt;TD&gt;
      &lt;FONT SIZE=3 FACE=ARIAL&gt;&lt;B&gt;PANASONIC&lt;/B&gt;&lt;/FONT&gt;
    &lt;/TD&gt;
    &lt;TD&gt;
      &lt;FONT SIZE=3 FACE=ARIAL&gt;&lt;B&gt;TOCOS&lt;/B&gt;&lt;/FONT&gt;
    &lt;/TD&gt;
    &lt;TD&gt;
      &lt;FONT SIZE=3 FACE=ARIAL&gt;&lt;B&gt;AUX/KYOCERA&lt;/B&gt;&lt;/FONT&gt;
    &lt;/TD&gt;
  &lt;/TR&gt;
  &lt;TR&gt;
    &lt;TD BGCOLOR="#cccccc" ALIGN=CENTER&gt;&lt;FONT FACE=ARIAL SIZE=3&gt;
      3224G&lt;BR&gt;
      3224J&lt;BR&gt;
      3224W&lt;BR&gt;
      3269P&lt;BR&gt;
      3269W&lt;BR&gt;
      3269X&lt;BR&gt;&lt;/FONT&gt;
    &lt;/TD&gt;
    &lt;TD BGCOLOR="#cccccc" ALIGN=CENTER&gt;&lt;FONT FACE=ARIAL SIZE=3&gt;
      44G&lt;BR&gt;
      44J&lt;BR&gt;
      44W&lt;BR&gt;
      84P&lt;BR&gt;
      84W&lt;BR&gt;
      84X&lt;BR&gt;&lt;/FONT&gt;
    &lt;/TD&gt;
    &lt;TD BGCOLOR="#cccccc" ALIGN=CENTER&gt;&lt;FONT FACE=ARIAL SIZE=3&gt;
      -&lt;BR&gt;
      -&lt;BR&gt;
      -&lt;BR&gt;
      ST63Z&lt;BR&gt;
      ST63Y&lt;BR&gt;
      -&lt;BR&gt;&lt;/FONT&gt;
    &lt;/TD&gt;
    &lt;TD BGCOLOR="#cccccc" ALIGN=CENTER&gt;&lt;FONT FACE=ARIAL SIZE=3&gt;
      -&lt;BR&gt;
      -&lt;BR&gt;
      -&lt;BR&gt;
      ST5P&lt;BR&gt;
      ST5W&lt;BR&gt;
      ST5X&lt;BR&gt;&lt;/FONT&gt;
    &lt;/TD&gt;
    &lt;TD BGCOLOR="#cccccc" ALIGN=CENTER&gt;&lt;FONT FACE=ARIAL SIZE=3&gt;
      -&lt;BR&gt;
      -&lt;BR&gt;
      -&lt;BR&gt;
      -&lt;BR&gt;
      -&lt;BR&gt;
      -&lt;BR&gt;&lt;/FONT&gt;
    &lt;/TD&gt;
    &lt;TD BGCOLOR="#cccccc" ALIGN=CENTER&gt;&lt;FONT FACE=ARIAL SIZE=3&gt;
      -&lt;BR&gt;
      -&lt;BR&gt;
      -&lt;BR&gt;
      -&lt;BR&gt;
      -&lt;BR&gt;
      -&lt;BR&gt;&lt;/FONT&gt;
    &lt;/TD&gt;
    &lt;TD BGCOLOR="#cccccc" ALIGN=CENTER&gt;&lt;FONT FACE=ARIAL SIZE=3&gt;
      -&lt;BR&gt;
      -&lt;BR&gt;
      -&lt;BR&gt;
      -&lt;BR&gt;
      -&lt;BR&gt;
      -&lt;BR&gt;&lt;/FONT&gt;
    &lt;/TD&gt;
  &lt;/TR&gt;
  &lt;TR&gt;
    &lt;TD COLSPAN=7&gt;&amp;nbsp;
    &lt;/TD&gt;
  &lt;/TR&gt;
  &lt;TR&gt;
    &lt;TD COLSPAN=7&gt;
      &lt;FONT SIZE=4 FACE=ARIAL&gt;&lt;B&gt;SINGLE TURN&lt;/B&gt;&lt;/FONT&gt;
    &lt;/TD&gt;
  &lt;/TR&gt;
  &lt;TR&gt;
    &lt;TD&gt;
      &lt;FONT SIZE=3 FACE=ARIAL&gt;&lt;B&gt;BOURNS&lt;/B&gt;&lt;/FONT&gt;
    &lt;/TD&gt;
    &lt;TD&gt;
      &lt;FONT SIZE=3 FACE=ARIAL&gt;&lt;B&gt;BI&amp;nbsp;TECH&lt;/B&gt;&lt;/FONT&gt;
    &lt;/TD&gt;
    &lt;TD&gt;
      &lt;FONT SIZE=3 FACE=ARIAL&gt;&lt;B&gt;DALE-VISHAY&lt;/B&gt;&lt;/FONT&gt;
    &lt;/TD&gt;
    &lt;TD&gt;
      &lt;FONT SIZE=3 FACE=ARIAL&gt;&lt;B&gt;PHILIPS/MEPCO&lt;/B&gt;&lt;/FONT&gt;
    &lt;/TD&gt;
    &lt;TD&gt;
      &lt;FONT SIZE=3 FACE=ARIAL&gt;&lt;B&gt;PANASONIC&lt;/B&gt;&lt;/FONT&gt;
    &lt;/TD&gt;
    &lt;TD&gt;
      &lt;FONT SIZE=3 FACE=ARIAL&gt;&lt;B&gt;TOCOS&lt;/B&gt;&lt;/FONT&gt;
    &lt;/TD&gt;
    &lt;TD&gt;
      &lt;FONT SIZE=3 FACE=ARIAL&gt;&lt;B&gt;AUX/KYOCERA&lt;/B&gt;&lt;/FONT&gt;
    &lt;/TD&gt;
  &lt;/TR&gt;
  &lt;TR&gt;
    &lt;TD BGCOLOR="#cccccc" ALIGN=CENTER&gt;&lt;FONT FACE=ARIAL SIZE=3&gt;
      3314G&lt;BR&gt;
      3314J&lt;BR&gt;
      3364A/B&lt;BR&gt;
      3364C/D&lt;BR&gt;
      3364W/X&lt;BR&gt;
      3313G&lt;BR&gt;
      3313J&lt;BR&gt;&lt;/FONT&gt;
    &lt;/TD&gt;
    &lt;TD BGCOLOR="#cccccc" ALIGN=CENTER&gt;&lt;FONT FACE=ARIAL SIZE=3&gt;
      23B&lt;BR&gt;
      23A&lt;BR&gt;
      21X&lt;BR&gt;
      21W&lt;BR&gt;
      -&lt;BR&gt;
      22B&lt;BR&gt;
      22A&lt;BR&gt;&lt;/FONT&gt;
    &lt;/TD&gt;
    &lt;TD BGCOLOR="#cccccc" ALIGN=CENTER&gt;&lt;FONT FACE=ARIAL SIZE=3&gt;
      ST5YL/ST53YL&lt;BR&gt;
      ST5YJ/5T53YJ&lt;BR&gt;
      ST-23A&lt;BR&gt;
      ST-22B&lt;BR&gt;
      ST-22&lt;BR&gt;
      -&lt;BR&gt;
      -&lt;BR&gt;&lt;/FONT&gt;
    &lt;/TD&gt;
    &lt;TD BGCOLOR="#cccccc" ALIGN=CENTER&gt;&lt;FONT FACE=ARIAL SIZE=3&gt;
      ST-4B&lt;BR&gt;
      ST-4A&lt;BR&gt;
      -&lt;BR&gt;
      -&lt;BR&gt;
      -&lt;BR&gt;
      ST-3B&lt;BR&gt;
      ST-3A&lt;BR&gt;&lt;/FONT&gt;
    &lt;/TD&gt;
    &lt;TD BGCOLOR="#cccccc" ALIGN=CENTER&gt;&lt;FONT FACE=ARIAL SIZE=3&gt;
      -&lt;BR&gt;
      EVM-6YS&lt;BR&gt;
      EVM-1E&lt;BR&gt;
      EVM-1G&lt;BR&gt;
      EVM-1D&lt;BR&gt;
      -&lt;BR&gt;
      -&lt;BR&gt;&lt;/FONT&gt;
    &lt;/TD&gt;
    &lt;TD BGCOLOR="#cccccc" ALIGN=CENTER&gt;&lt;FONT FACE=ARIAL SIZE=3&gt;
      G4B&lt;BR&gt;
      G4A&lt;BR&gt;
      TR04-3S1&lt;BR&gt;
      TRG04-2S1&lt;BR&gt;
      -&lt;BR&gt;
      -&lt;BR&gt;
      -&lt;BR&gt;&lt;/FONT&gt;
    &lt;/TD&gt;
    &lt;TD BGCOLOR="#cccccc" ALIGN=CENTER&gt;&lt;FONT FACE=ARIAL SIZE=3&gt;
      -&lt;BR&gt;
      -&lt;BR&gt;
      DVR-43A&lt;BR&gt;
      CVR-42C&lt;BR&gt;
      CVR-42A/C&lt;BR&gt;
      -&lt;BR&gt;
      -&lt;BR&gt;&lt;/FONT&gt;
    &lt;/TD&gt;
  &lt;/TR&gt;
&lt;/TABLE&gt;
&lt;P&gt;
&lt;FONT SIZE=4 FACE=ARIAL&gt;&lt;B&gt;ALT =&amp;nbsp;ALTERNATE&lt;/B&gt;&lt;/FONT&gt;
&lt;P&gt;

&amp;nbsp;
&lt;P&gt;
&lt;/td&gt;
&lt;/tr&gt;
&lt;/table&gt;</description>
<packages>
<package name="C0805" library_version="1">
<description>&lt;b&gt;CAPACITOR&lt;/b&gt;&lt;p&gt;</description>
<wire x1="-1.973" y1="0.983" x2="1.973" y2="0.983" width="0.0508" layer="39"/>
<wire x1="1.973" y1="-0.983" x2="-1.973" y2="-0.983" width="0.0508" layer="39"/>
<wire x1="-1.973" y1="-0.983" x2="-1.973" y2="0.983" width="0.0508" layer="39"/>
<wire x1="-0.381" y1="0.66" x2="0.381" y2="0.66" width="0.1016" layer="51"/>
<wire x1="-0.356" y1="-0.66" x2="0.381" y2="-0.66" width="0.1016" layer="51"/>
<wire x1="1.973" y1="0.983" x2="1.973" y2="-0.983" width="0.0508" layer="39"/>
<smd name="1" x="-0.95" y="0" dx="1.3" dy="1.5" layer="1"/>
<smd name="2" x="0.95" y="0" dx="1.3" dy="1.5" layer="1"/>
<text x="-1.27" y="1.27" size="1.27" layer="25">&gt;NAME</text>
<text x="-1.27" y="-2.54" size="1.27" layer="27">&gt;VALUE</text>
<rectangle x1="-1.0922" y1="-0.7239" x2="-0.3421" y2="0.7262" layer="51"/>
<rectangle x1="0.3556" y1="-0.7239" x2="1.1057" y2="0.7262" layer="51"/>
<rectangle x1="-0.1001" y1="-0.4001" x2="0.1001" y2="0.4001" layer="35"/>
</package>
<package name="R0805" library_version="1">
<description>&lt;b&gt;RESISTOR&lt;/b&gt;&lt;p&gt;</description>
<wire x1="-0.41" y1="0.635" x2="0.41" y2="0.635" width="0.1524" layer="51"/>
<wire x1="-0.41" y1="-0.635" x2="0.41" y2="-0.635" width="0.1524" layer="51"/>
<wire x1="-1.973" y1="0.983" x2="1.973" y2="0.983" width="0.0508" layer="39"/>
<wire x1="1.973" y1="0.983" x2="1.973" y2="-0.983" width="0.0508" layer="39"/>
<wire x1="1.973" y1="-0.983" x2="-1.973" y2="-0.983" width="0.0508" layer="39"/>
<wire x1="-1.973" y1="-0.983" x2="-1.973" y2="0.983" width="0.0508" layer="39"/>
<smd name="1" x="-0.95" y="0" dx="1.3" dy="1.5" layer="1"/>
<smd name="2" x="0.95" y="0" dx="1.3" dy="1.5" layer="1"/>
<text x="-0.635" y="1.27" size="1.27" layer="25">&gt;NAME</text>
<text x="-0.635" y="-2.54" size="1.27" layer="27">&gt;VALUE</text>
<rectangle x1="0.4064" y1="-0.6985" x2="1.0564" y2="0.7015" layer="51"/>
<rectangle x1="-1.0668" y1="-0.6985" x2="-0.4168" y2="0.7015" layer="51"/>
<rectangle x1="-0.1999" y1="-0.5001" x2="0.1999" y2="0.5001" layer="35"/>
</package>
</packages>
</library>
<library name="resistor" urn="urn:adsk.eagle:library:348">
<description>&lt;b&gt;Resistors, Capacitors, Inductors&lt;/b&gt;&lt;p&gt;
Based on the previous libraries:
&lt;ul&gt;
&lt;li&gt;r.lbr
&lt;li&gt;cap.lbr 
&lt;li&gt;cap-fe.lbr
&lt;li&gt;captant.lbr
&lt;li&gt;polcap.lbr
&lt;li&gt;ipc-smd.lbr
&lt;/ul&gt;
All SMD packages are defined according to the IPC specifications and  CECC&lt;p&gt;
&lt;author&gt;Created by librarian@cadsoft.de&lt;/author&gt;&lt;p&gt;
&lt;p&gt;
for Electrolyt Capacitors see also :&lt;p&gt;
www.bccomponents.com &lt;p&gt;
www.panasonic.com&lt;p&gt;
www.kemet.com&lt;p&gt;
&lt;p&gt;
for trimmer refence see : &lt;u&gt;www.electrospec-inc.com/cross_references/trimpotcrossref.asp&lt;/u&gt;&lt;p&gt;

&lt;map name="nav_main"&gt;
&lt;area shape="rect" coords="0,1,140,23" href="../military_specs.asp" title=""&gt;
&lt;area shape="rect" coords="0,24,140,51" href="../about.asp" title=""&gt;
&lt;area shape="rect" coords="1,52,140,77" href="../rfq.asp" title=""&gt;
&lt;area shape="rect" coords="0,78,139,103" href="../products.asp" title=""&gt;
&lt;area shape="rect" coords="1,102,138,128" href="../excess_inventory.asp" title=""&gt;
&lt;area shape="rect" coords="1,129,138,150" href="../edge.asp" title=""&gt;
&lt;area shape="rect" coords="1,151,139,178" href="../industry_links.asp" title=""&gt;
&lt;area shape="rect" coords="0,179,139,201" href="../comments.asp" title=""&gt;
&lt;area shape="rect" coords="1,203,138,231" href="../directory.asp" title=""&gt;
&lt;area shape="default" nohref&gt;
&lt;/map&gt;

&lt;html&gt;

&lt;title&gt;&lt;/title&gt;

 &lt;LINK REL="StyleSheet" TYPE="text/css" HREF="style-sheet.css"&gt;

&lt;body bgcolor="#ffffff" text="#000000" marginwidth="0" marginheight="0" topmargin="0" leftmargin="0"&gt;
&lt;table border=0 cellspacing=0 cellpadding=0 width="100%" cellpaddding=0 height="55%"&gt;
&lt;tr valign="top"&gt;

&lt;/td&gt;
&lt;! &lt;td width="10"&gt;&amp;nbsp;&lt;/td&gt;
&lt;td width="90%"&gt;

&lt;b&gt;&lt;font color="#0000FF" size="4"&gt;TRIM-POT CROSS REFERENCE&lt;/font&gt;&lt;/b&gt;
&lt;P&gt;
&lt;TABLE BORDER=0 CELLSPACING=1 CELLPADDING=2&gt;
  &lt;TR&gt;
    &lt;TD COLSPAN=8&gt;
      &lt;FONT SIZE=3 FACE=ARIAL&gt;&lt;B&gt;RECTANGULAR MULTI-TURN&lt;/B&gt;&lt;/FONT&gt;
    &lt;/TD&gt;
  &lt;/TR&gt;
  &lt;TR&gt;
    &lt;TD ALIGN=CENTER&gt;
      &lt;B&gt;
      &lt;FONT SIZE=3 FACE=ARIAL color="#FF0000"&gt;BOURNS&lt;/FONT&gt;
      &lt;/B&gt;
    &lt;/TD&gt;
    &lt;TD ALIGN=CENTER&gt;
      &lt;B&gt;
      &lt;FONT SIZE=3 FACE=ARIAL color="#FF0000"&gt;BI&amp;nbsp;TECH&lt;/FONT&gt;
      &lt;/B&gt;
    &lt;/TD&gt;
    &lt;TD ALIGN=CENTER&gt;
      &lt;B&gt;
      &lt;FONT SIZE=3 FACE=ARIAL color="#FF0000"&gt;DALE-VISHAY&lt;/FONT&gt;
      &lt;/B&gt;
    &lt;/TD&gt;
    &lt;TD ALIGN=CENTER&gt;
      &lt;B&gt;
      &lt;FONT SIZE=3 FACE=ARIAL color="#FF0000"&gt;PHILIPS/MEPCO&lt;/FONT&gt;
      &lt;/B&gt;
    &lt;/TD&gt;
    &lt;TD ALIGN=CENTER&gt;
      &lt;B&gt;
      &lt;FONT SIZE=3 FACE=ARIAL color="#FF0000"&gt;MURATA&lt;/FONT&gt;
      &lt;/B&gt;
    &lt;/TD&gt;
    &lt;TD ALIGN=CENTER&gt;
      &lt;B&gt;
      &lt;FONT SIZE=3 FACE=ARIAL color="#FF0000"&gt;PANASONIC&lt;/FONT&gt;
      &lt;/B&gt;
    &lt;/TD&gt;
    &lt;TD ALIGN=CENTER&gt;
      &lt;B&gt;
      &lt;FONT SIZE=3 FACE=ARIAL color="#FF0000"&gt;SPECTROL&lt;/FONT&gt;
      &lt;/B&gt;
    &lt;/TD&gt;
    &lt;TD ALIGN=CENTER&gt;
      &lt;B&gt;
      &lt;FONT SIZE=3 FACE=ARIAL color="#FF0000"&gt;MILSPEC&lt;/FONT&gt;
      &lt;/B&gt;
    &lt;/TD&gt;&lt;TD&gt;&amp;nbsp;&lt;/TD&gt;
  &lt;/TR&gt;
  &lt;TR&gt;
    &lt;TD BGCOLOR="#cccccc" ALIGN=CENTER&gt;&lt;FONT FACE=ARIAL SIZE=3 &gt;
      3005P&lt;BR&gt;
      3006P&lt;BR&gt;
      3006W&lt;BR&gt;
      3006Y&lt;BR&gt;
      3009P&lt;BR&gt;
      3009W&lt;BR&gt;
      3009Y&lt;BR&gt;
      3057J&lt;BR&gt;
      3057L&lt;BR&gt;
      3057P&lt;BR&gt;
      3057Y&lt;BR&gt;
      3059J&lt;BR&gt;
      3059L&lt;BR&gt;
      3059P&lt;BR&gt;
      3059Y&lt;BR&gt;&lt;/FONT&gt;
    &lt;/TD&gt;
    &lt;TD BGCOLOR="#cccccc" ALIGN=CENTER&gt;&lt;FONT FACE=ARIAL SIZE=3&gt;
      -&lt;BR&gt;
      89P&lt;BR&gt;
      89W&lt;BR&gt;
      89X&lt;BR&gt;
      89PH&lt;BR&gt;
      76P&lt;BR&gt;
      89XH&lt;BR&gt;
      78SLT&lt;BR&gt;
      78L&amp;nbsp;ALT&lt;BR&gt;
      56P&amp;nbsp;ALT&lt;BR&gt;
      78P&amp;nbsp;ALT&lt;BR&gt;
      T8S&lt;BR&gt;
      78L&lt;BR&gt;
      56P&lt;BR&gt;
      78P&lt;BR&gt;&lt;/FONT&gt;
    &lt;/TD&gt;
    &lt;TD BGCOLOR="#cccccc" ALIGN=CENTER&gt;&lt;FONT FACE=ARIAL SIZE=3&gt;
      -&lt;BR&gt;
      T18/784&lt;BR&gt;
      783&lt;BR&gt;
      781&lt;BR&gt;
      -&lt;BR&gt;
      -&lt;BR&gt;
      -&lt;BR&gt;
      2199&lt;BR&gt;
      1697/1897&lt;BR&gt;
      1680/1880&lt;BR&gt;
      2187&lt;BR&gt;
      -&lt;BR&gt;
      -&lt;BR&gt;
      -&lt;BR&gt;
      -&lt;BR&gt;&lt;/FONT&gt;
    &lt;/TD&gt;
    &lt;TD BGCOLOR="#cccccc" ALIGN=CENTER&gt;&lt;FONT FACE=ARIAL SIZE=3&gt;
      -&lt;BR&gt;
      8035EKP/CT20/RJ-20P&lt;BR&gt;
      -&lt;BR&gt;
      RJ-20X&lt;BR&gt;
      -&lt;BR&gt;
      -&lt;BR&gt;
      -&lt;BR&gt;
      1211L&lt;BR&gt;
      8012EKQ&amp;nbsp;ALT&lt;BR&gt;
      8012EKR&amp;nbsp;ALT&lt;BR&gt;
      1211P&lt;BR&gt;
      8012EKJ&lt;BR&gt;
      8012EKL&lt;BR&gt;
      8012EKQ&lt;BR&gt;
      8012EKR&lt;BR&gt;&lt;/FONT&gt;
    &lt;/TD&gt;
    &lt;TD BGCOLOR="#cccccc" ALIGN=CENTER&gt;&lt;FONT FACE=ARIAL SIZE=3&gt;
      -&lt;BR&gt;
      2101P&lt;BR&gt;
      2101W&lt;BR&gt;
      2101Y&lt;BR&gt;
      -&lt;BR&gt;
      -&lt;BR&gt;
      -&lt;BR&gt;
      -&lt;BR&gt;
      -&lt;BR&gt;
      -&lt;BR&gt;
      -&lt;BR&gt;
      -&lt;BR&gt;
      2102L&lt;BR&gt;
      2102S&lt;BR&gt;
      2102Y&lt;BR&gt;&lt;/FONT&gt;
    &lt;/TD&gt;
    &lt;TD BGCOLOR="#cccccc" ALIGN=CENTER&gt;&lt;FONT FACE=ARIAL SIZE=3&gt;
      -&lt;BR&gt;
      EVMCOG&lt;BR&gt;
      -&lt;BR&gt;
      -&lt;BR&gt;
      -&lt;BR&gt;
      -&lt;BR&gt;
      -&lt;BR&gt;
      -&lt;BR&gt;
      -&lt;BR&gt;
      -&lt;BR&gt;
      -&lt;BR&gt;
      -&lt;BR&gt;
      -&lt;BR&gt;
      -&lt;BR&gt;
      -&lt;BR&gt;&lt;/FONT&gt;
    &lt;/TD&gt;
    &lt;TD BGCOLOR="#cccccc" ALIGN=CENTER&gt;&lt;FONT FACE=ARIAL SIZE=3&gt;
      -&lt;BR&gt;
      43P&lt;BR&gt;
      43W&lt;BR&gt;
      43Y&lt;BR&gt;
      -&lt;BR&gt;
      -&lt;BR&gt;
      -&lt;BR&gt;
      -&lt;BR&gt;
      40L&lt;BR&gt;
      40P&lt;BR&gt;
      40Y&lt;BR&gt;
      70Y-T602&lt;BR&gt;
      70L&lt;BR&gt;
      70P&lt;BR&gt;
      70Y&lt;BR&gt;&lt;/FONT&gt;
    &lt;/TD&gt;
    &lt;TD BGCOLOR="#cccccc" ALIGN=CENTER&gt;&lt;FONT FACE=ARIAL SIZE=3&gt;
      -&lt;BR&gt;
      -&lt;BR&gt;
      -&lt;BR&gt;
      -&lt;BR&gt;
      -&lt;BR&gt;
      -&lt;BR&gt;
      -&lt;BR&gt;
      -&lt;BR&gt;
      RT/RTR12&lt;BR&gt;
      RT/RTR12&lt;BR&gt;
      RT/RTR12&lt;BR&gt;
      -&lt;BR&gt;
      RJ/RJR12&lt;BR&gt;
      RJ/RJR12&lt;BR&gt;
      RJ/RJR12&lt;BR&gt;&lt;/FONT&gt;
    &lt;/TD&gt;
  &lt;/TR&gt;
  &lt;TR&gt;
    &lt;TD COLSPAN=8&gt;&amp;nbsp;
    &lt;/TD&gt;
  &lt;/TR&gt;
  &lt;TR&gt;
    &lt;TD COLSPAN=8&gt;
      &lt;FONT SIZE=4 FACE=ARIAL&gt;&lt;B&gt;SQUARE MULTI-TURN&lt;/B&gt;&lt;/FONT&gt;
    &lt;/TD&gt;
  &lt;/TR&gt;
  &lt;TR&gt;
   &lt;TD ALIGN=CENTER&gt;
      &lt;FONT SIZE=3 FACE=ARIAL&gt;&lt;B&gt;BOURN&lt;/B&gt;&lt;/FONT&gt;
    &lt;/TD&gt;
    &lt;TD ALIGN=CENTER&gt;
      &lt;FONT SIZE=3 FACE=ARIAL&gt;&lt;B&gt;BI&amp;nbsp;TECH&lt;/B&gt;&lt;/FONT&gt;
    &lt;/TD&gt;
    &lt;TD ALIGN=CENTER&gt;
      &lt;FONT SIZE=3 FACE=ARIAL&gt;&lt;B&gt;DALE-VISHAY&lt;/B&gt;&lt;/FONT&gt;
    &lt;/TD&gt;
    &lt;TD ALIGN=CENTER&gt;
      &lt;FONT SIZE=3 FACE=ARIAL&gt;&lt;B&gt;PHILIPS/MEPCO&lt;/B&gt;&lt;/FONT&gt;
    &lt;/TD&gt;
    &lt;TD ALIGN=CENTER&gt;
      &lt;FONT SIZE=3 FACE=ARIAL&gt;&lt;B&gt;MURATA&lt;/B&gt;&lt;/FONT&gt;
    &lt;/TD&gt;
    &lt;TD ALIGN=CENTER&gt;
      &lt;FONT SIZE=3 FACE=ARIAL&gt;&lt;B&gt;PANASONIC&lt;/B&gt;&lt;/FONT&gt;
    &lt;/TD&gt;
    &lt;TD ALIGN=CENTER&gt;
      &lt;FONT SIZE=3 FACE=ARIAL&gt;&lt;B&gt;SPECTROL&lt;/B&gt;&lt;/FONT&gt;
    &lt;/TD&gt;
    &lt;TD ALIGN=CENTER&gt;
      &lt;FONT SIZE=3 FACE=ARIAL&gt;&lt;B&gt;MILSPEC&lt;/B&gt;&lt;/FONT&gt;
    &lt;/TD&gt;
  &lt;/TR&gt;
  &lt;TR&gt;
    &lt;TD BGCOLOR="#cccccc" ALIGN=CENTER&gt;&lt;FONT FACE=ARIAL SIZE=3&gt;
      3250L&lt;BR&gt;
      3250P&lt;BR&gt;
      3250W&lt;BR&gt;
      3250X&lt;BR&gt;
      3252P&lt;BR&gt;
      3252W&lt;BR&gt;
      3252X&lt;BR&gt;
      3260P&lt;BR&gt;
      3260W&lt;BR&gt;
      3260X&lt;BR&gt;
      3262P&lt;BR&gt;
      3262W&lt;BR&gt;
      3262X&lt;BR&gt;
      3266P&lt;BR&gt;
      3266W&lt;BR&gt;
      3266X&lt;BR&gt;
      3290H&lt;BR&gt;
      3290P&lt;BR&gt;
      3290W&lt;BR&gt;
      3292P&lt;BR&gt;
      3292W&lt;BR&gt;
      3292X&lt;BR&gt;
      3296P&lt;BR&gt;
      3296W&lt;BR&gt;
      3296X&lt;BR&gt;
      3296Y&lt;BR&gt;
      3296Z&lt;BR&gt;
      3299P&lt;BR&gt;
      3299W&lt;BR&gt;
      3299X&lt;BR&gt;
      3299Y&lt;BR&gt;
      3299Z&lt;BR&gt;&lt;/FONT&gt;
    &lt;/TD&gt;
    &lt;TD BGCOLOR="#cccccc" ALIGN=CENTER&gt;&lt;FONT FACE=ARIAL SIZE=3&gt;
      -&lt;BR&gt;
      66P&amp;nbsp;ALT&lt;BR&gt;
      66W&amp;nbsp;ALT&lt;BR&gt;
      66X&amp;nbsp;ALT&lt;BR&gt;
      66P&amp;nbsp;ALT&lt;BR&gt;
      66W&amp;nbsp;ALT&lt;BR&gt;
      66X&amp;nbsp;ALT&lt;BR&gt;
      -&lt;BR&gt;
      64W&amp;nbsp;ALT&lt;BR&gt;
      -&lt;BR&gt;
      64P&amp;nbsp;ALT&lt;BR&gt;
      64W&amp;nbsp;ALT&lt;BR&gt;
      64X&amp;nbsp;ALT&lt;BR&gt;
      64P&lt;BR&gt;
      64W&lt;BR&gt;
      64X&lt;BR&gt;
      66X&amp;nbsp;ALT&lt;BR&gt;
      66P&amp;nbsp;ALT&lt;BR&gt;
      66W&amp;nbsp;ALT&lt;BR&gt;
      66P&lt;BR&gt;
      66W&lt;BR&gt;
      66X&lt;BR&gt;
      67P&lt;BR&gt;
      67W&lt;BR&gt;
      67X&lt;BR&gt;
      67Y&lt;BR&gt;
      67Z&lt;BR&gt;
      68P&lt;BR&gt;
      68W&lt;BR&gt;
      68X&lt;BR&gt;
      67Y&amp;nbsp;ALT&lt;BR&gt;
      67Z&amp;nbsp;ALT&lt;BR&gt;&lt;/FONT&gt;
    &lt;/TD&gt;
    &lt;TD BGCOLOR="#cccccc" ALIGN=CENTER&gt;&lt;FONT FACE=ARIAL SIZE=3&gt;
      5050&lt;BR&gt;
      5091&lt;BR&gt;
      5080&lt;BR&gt;
      5087&lt;BR&gt;
      -&lt;BR&gt;
      -&lt;BR&gt;
      -&lt;BR&gt;
      -&lt;BR&gt;
      -&lt;BR&gt;
      -&lt;BR&gt;
      -&lt;BR&gt;
      T63YB&lt;BR&gt;
      T63XB&lt;BR&gt;
      -&lt;BR&gt;
      -&lt;BR&gt;
      -&lt;BR&gt;
      5887&lt;BR&gt;
      5891&lt;BR&gt;
      5880&lt;BR&gt;
      -&lt;BR&gt;
      -&lt;BR&gt;
      -&lt;BR&gt;
      T93Z&lt;BR&gt;
      T93YA&lt;BR&gt;
      T93XA&lt;BR&gt;
      T93YB&lt;BR&gt;
      T93XB&lt;BR&gt;
      -&lt;BR&gt;
      -&lt;BR&gt;
      -&lt;BR&gt;
      -&lt;BR&gt;
      -&lt;BR&gt;&lt;/FONT&gt;
    &lt;/TD&gt;
    &lt;TD BGCOLOR="#cccccc" ALIGN=CENTER&gt;&lt;FONT FACE=ARIAL SIZE=3&gt;
      -&lt;BR&gt;
      -&lt;BR&gt;
      -&lt;BR&gt;
      -&lt;BR&gt;
      -&lt;BR&gt;
      -&lt;BR&gt;
      -&lt;BR&gt;
      -&lt;BR&gt;
      -&lt;BR&gt;
      -&lt;BR&gt;
      8026EKP&lt;BR&gt;
      8026EKW&lt;BR&gt;
      8026EKM&lt;BR&gt;
      8026EKP&lt;BR&gt;
      8026EKB&lt;BR&gt;
      8026EKM&lt;BR&gt;
      1309X&lt;BR&gt;
      1309P&lt;BR&gt;
      1309W&lt;BR&gt;
      8024EKP&lt;BR&gt;
      8024EKW&lt;BR&gt;
      8024EKN&lt;BR&gt;
      RJ-9P/CT9P&lt;BR&gt;
      RJ-9W&lt;BR&gt;
      RJ-9X&lt;BR&gt;
      -&lt;BR&gt;
      -&lt;BR&gt;
      -&lt;BR&gt;
      -&lt;BR&gt;
      -&lt;BR&gt;
      -&lt;BR&gt;
      -&lt;BR&gt;&lt;/FONT&gt;
    &lt;/TD&gt;
    &lt;TD BGCOLOR="#cccccc" ALIGN=CENTER&gt;&lt;FONT FACE=ARIAL SIZE=3&gt;
      -&lt;BR&gt;
      -&lt;BR&gt;
      -&lt;BR&gt;
      -&lt;BR&gt;
      -&lt;BR&gt;
      -&lt;BR&gt;
      -&lt;BR&gt;
      -&lt;BR&gt;
      -&lt;BR&gt;
      -&lt;BR&gt;
      3103P&lt;BR&gt;
      3103Y&lt;BR&gt;
      3103Z&lt;BR&gt;
      3103P&lt;BR&gt;
      3103Y&lt;BR&gt;
      3103Z&lt;BR&gt;
      -&lt;BR&gt;
      -&lt;BR&gt;
      -&lt;BR&gt;
      -&lt;BR&gt;
      -&lt;BR&gt;
      -&lt;BR&gt;
      3105P/3106P&lt;BR&gt;
      3105W/3106W&lt;BR&gt;
      3105X/3106X&lt;BR&gt;
      3105Y/3106Y&lt;BR&gt;
      3105Z/3105Z&lt;BR&gt;
      3102P&lt;BR&gt;
      3102W&lt;BR&gt;
      3102X&lt;BR&gt;
      3102Y&lt;BR&gt;
      3102Z&lt;BR&gt;&lt;/FONT&gt;
    &lt;/TD&gt;
    &lt;TD BGCOLOR="#cccccc" ALIGN=CENTER&gt;&lt;FONT FACE=ARIAL SIZE=3&gt;
      -&lt;BR&gt;
      -&lt;BR&gt;
      -&lt;BR&gt;
      -&lt;BR&gt;
      -&lt;BR&gt;
      -&lt;BR&gt;
      -&lt;BR&gt;
      -&lt;BR&gt;
      -&lt;BR&gt;
      -&lt;BR&gt;
      -&lt;BR&gt;
      -&lt;BR&gt;
      -&lt;BR&gt;
      -&lt;BR&gt;
      -&lt;BR&gt;
      -&lt;BR&gt;
      -&lt;BR&gt;
      -&lt;BR&gt;
      -&lt;BR&gt;
      -&lt;BR&gt;
      -&lt;BR&gt;
      -&lt;BR&gt;
      EVMCBG&lt;BR&gt;
      EVMCCG&lt;BR&gt;
      -&lt;BR&gt;
      -&lt;BR&gt;
      -&lt;BR&gt;
      -&lt;BR&gt;
      -&lt;BR&gt;
      -&lt;BR&gt;
      -&lt;BR&gt;
      -&lt;BR&gt;&lt;/FONT&gt;
    &lt;/TD&gt;
    &lt;TD BGCOLOR="#cccccc" ALIGN=CENTER&gt;&lt;FONT FACE=ARIAL SIZE=3&gt;
      55-1-X&lt;BR&gt;
      55-4-X&lt;BR&gt;
      55-3-X&lt;BR&gt;
      55-2-X&lt;BR&gt;
      -&lt;BR&gt;
      -&lt;BR&gt;
      -&lt;BR&gt;
      -&lt;BR&gt;
      -&lt;BR&gt;
      -&lt;BR&gt;
      -&lt;BR&gt;
      -&lt;BR&gt;
      -&lt;BR&gt;
      -&lt;BR&gt;
      -&lt;BR&gt;
      -&lt;BR&gt;
      50-2-X&lt;BR&gt;
      50-4-X&lt;BR&gt;
      50-3-X&lt;BR&gt;
      -&lt;BR&gt;
      -&lt;BR&gt;
      -&lt;BR&gt;
      64P&lt;BR&gt;
      64W&lt;BR&gt;
      64X&lt;BR&gt;
      64Y&lt;BR&gt;
      64Z&lt;BR&gt;
      -&lt;BR&gt;
      -&lt;BR&gt;
      -&lt;BR&gt;
      -&lt;BR&gt;
      -&lt;BR&gt;&lt;/FONT&gt;
    &lt;/TD&gt;
    &lt;TD BGCOLOR="#cccccc" ALIGN=CENTER&gt;&lt;FONT FACE=ARIAL SIZE=3&gt;
      RT/RTR22&lt;BR&gt;
      RT/RTR22&lt;BR&gt;
      RT/RTR22&lt;BR&gt;
      RT/RTR22&lt;BR&gt;
      RJ/RJR22&lt;BR&gt;
      RJ/RJR22&lt;BR&gt;
      RJ/RJR22&lt;BR&gt;
      RT/RTR26&lt;BR&gt;
      RT/RTR26&lt;BR&gt;
      RT/RTR26&lt;BR&gt;
      RJ/RJR26&lt;BR&gt;
      RJ/RJR26&lt;BR&gt;
      RJ/RJR26&lt;BR&gt;
      RJ/RJR26&lt;BR&gt;
      RJ/RJR26&lt;BR&gt;
      RJ/RJR26&lt;BR&gt;
      RT/RTR24&lt;BR&gt;
      RT/RTR24&lt;BR&gt;
      RT/RTR24&lt;BR&gt;
      RJ/RJR24&lt;BR&gt;
      RJ/RJR24&lt;BR&gt;
      RJ/RJR24&lt;BR&gt;
      RJ/RJR24&lt;BR&gt;
      RJ/RJR24&lt;BR&gt;
      RJ/RJR24&lt;BR&gt;
      -&lt;BR&gt;
      -&lt;BR&gt;
      -&lt;BR&gt;
      -&lt;BR&gt;
      -&lt;BR&gt;
      -&lt;BR&gt;
      -&lt;BR&gt;&lt;/FONT&gt;
    &lt;/TD&gt;
  &lt;/TR&gt;
  &lt;TR&gt;
    &lt;TD COLSPAN=8&gt;&amp;nbsp;
    &lt;/TD&gt;
  &lt;/TR&gt;
  &lt;TR&gt;
    &lt;TD COLSPAN=8&gt;
      &lt;FONT SIZE=4 FACE=ARIAL&gt;&lt;B&gt;SINGLE TURN&lt;/B&gt;&lt;/FONT&gt;
    &lt;/TD&gt;
  &lt;/TR&gt;
  &lt;TR&gt;
    &lt;TD ALIGN=CENTER&gt;
      &lt;FONT SIZE=3 FACE=ARIAL&gt;&lt;B&gt;BOURN&lt;/B&gt;&lt;/FONT&gt;
    &lt;/TD&gt;
    &lt;TD ALIGN=CENTER&gt;
      &lt;FONT SIZE=3 FACE=ARIAL&gt;&lt;B&gt;BI&amp;nbsp;TECH&lt;/B&gt;&lt;/FONT&gt;
    &lt;/TD&gt;
    &lt;TD ALIGN=CENTER&gt;
      &lt;FONT SIZE=3 FACE=ARIAL&gt;&lt;B&gt;DALE-VISHAY&lt;/B&gt;&lt;/FONT&gt;
    &lt;/TD&gt;
    &lt;TD ALIGN=CENTER&gt;
      &lt;FONT SIZE=3 FACE=ARIAL&gt;&lt;B&gt;PHILIPS/MEPCO&lt;/B&gt;&lt;/FONT&gt;
    &lt;/TD&gt;
    &lt;TD ALIGN=CENTER&gt;
      &lt;FONT SIZE=3 FACE=ARIAL&gt;&lt;B&gt;MURATA&lt;/B&gt;&lt;/FONT&gt;
    &lt;/TD&gt;
    &lt;TD ALIGN=CENTER&gt;
      &lt;FONT SIZE=3 FACE=ARIAL&gt;&lt;B&gt;PANASONIC&lt;/B&gt;&lt;/FONT&gt;
    &lt;/TD&gt;
    &lt;TD ALIGN=CENTER&gt;
      &lt;FONT SIZE=3 FACE=ARIAL&gt;&lt;B&gt;SPECTROL&lt;/B&gt;&lt;/FONT&gt;
    &lt;/TD&gt;
    &lt;TD ALIGN=CENTER&gt;
      &lt;FONT SIZE=3 FACE=ARIAL&gt;&lt;B&gt;MILSPEC&lt;/B&gt;&lt;/FONT&gt;
    &lt;/TD&gt;
  &lt;/TR&gt;
  &lt;TR&gt;
    &lt;TD BGCOLOR="#cccccc" ALIGN=CENTER&gt;&lt;FONT FACE=ARIAL SIZE=3&gt;
      3323P&lt;BR&gt;
      3323S&lt;BR&gt;
      3323W&lt;BR&gt;
      3329H&lt;BR&gt;
      3329P&lt;BR&gt;
      3329W&lt;BR&gt;
      3339H&lt;BR&gt;
      3339P&lt;BR&gt;
      3339W&lt;BR&gt;
      3352E&lt;BR&gt;
      3352H&lt;BR&gt;
      3352K&lt;BR&gt;
      3352P&lt;BR&gt;
      3352T&lt;BR&gt;
      3352V&lt;BR&gt;
      3352W&lt;BR&gt;
      3362H&lt;BR&gt;
      3362M&lt;BR&gt;
      3362P&lt;BR&gt;
      3362R&lt;BR&gt;
      3362S&lt;BR&gt;
      3362U&lt;BR&gt;
      3362W&lt;BR&gt;
      3362X&lt;BR&gt;
      3386B&lt;BR&gt;
      3386C&lt;BR&gt;
      3386F&lt;BR&gt;
      3386H&lt;BR&gt;
      3386K&lt;BR&gt;
      3386M&lt;BR&gt;
      3386P&lt;BR&gt;
      3386S&lt;BR&gt;
      3386W&lt;BR&gt;
      3386X&lt;BR&gt;&lt;/FONT&gt;
    &lt;/TD&gt;
    &lt;TD BGCOLOR="#cccccc" ALIGN=CENTER&gt;&lt;FONT FACE=ARIAL SIZE=3&gt;
      25P&lt;BR&gt;
      25S&lt;BR&gt;
      25RX&lt;BR&gt;
      82P&lt;BR&gt;
      82M&lt;BR&gt;
      82PA&lt;BR&gt;
      -&lt;BR&gt;
      -&lt;BR&gt;
      -&lt;BR&gt;
      91E&lt;BR&gt;
      91X&lt;BR&gt;
      91T&lt;BR&gt;
      91B&lt;BR&gt;
      91A&lt;BR&gt;
      91V&lt;BR&gt;
      91W&lt;BR&gt;
      25W&lt;BR&gt;
      25V&lt;BR&gt;
      25P&lt;BR&gt;
      -&lt;BR&gt;
      25S&lt;BR&gt;
      25U&lt;BR&gt;
      25RX&lt;BR&gt;
      25X&lt;BR&gt;
      72XW&lt;BR&gt;
      72XL&lt;BR&gt;
      72PM&lt;BR&gt;
      72RX&lt;BR&gt;
      -&lt;BR&gt;
      72PX&lt;BR&gt;
      72P&lt;BR&gt;
      72RXW&lt;BR&gt;
      72RXL&lt;BR&gt;
      72X&lt;BR&gt;&lt;/FONT&gt;
    &lt;/TD&gt;
    &lt;TD BGCOLOR="#cccccc" ALIGN=CENTER&gt;&lt;FONT FACE=ARIAL SIZE=3&gt;
      -&lt;BR&gt;
      -&lt;BR&gt;
      -&lt;BR&gt;
      T7YB&lt;BR&gt;
      T7YA&lt;BR&gt;
      -&lt;BR&gt;
      -&lt;BR&gt;
      -&lt;BR&gt;
      -&lt;BR&gt;
      -&lt;BR&gt;
      -&lt;BR&gt;
      -&lt;BR&gt;
      -&lt;BR&gt;
      -&lt;BR&gt;
      -&lt;BR&gt;
      -&lt;BR&gt;
      -&lt;BR&gt;
      TXD&lt;BR&gt;
      TYA&lt;BR&gt;
      TYP&lt;BR&gt;
      -&lt;BR&gt;
      TYD&lt;BR&gt;
      TX&lt;BR&gt;
      -&lt;BR&gt;
      150SX&lt;BR&gt;
      100SX&lt;BR&gt;
      102T&lt;BR&gt;
      101S&lt;BR&gt;
      190T&lt;BR&gt;
      150TX&lt;BR&gt;
      101&lt;BR&gt;
      -&lt;BR&gt;
      -&lt;BR&gt;
      101SX&lt;BR&gt;&lt;/FONT&gt;
    &lt;/TD&gt;
    &lt;TD BGCOLOR="#cccccc" ALIGN=CENTER&gt;&lt;FONT FACE=ARIAL SIZE=3&gt;
      ET6P&lt;BR&gt;
      ET6S&lt;BR&gt;
      ET6X&lt;BR&gt;
      RJ-6W/8014EMW&lt;BR&gt;
      RJ-6P/8014EMP&lt;BR&gt;
      RJ-6X/8014EMX&lt;BR&gt;
      TM7W&lt;BR&gt;
      TM7P&lt;BR&gt;
      TM7X&lt;BR&gt;
      -&lt;BR&gt;
      8017SMS&lt;BR&gt;
      -&lt;BR&gt;
      8017SMB&lt;BR&gt;
      8017SMA&lt;BR&gt;
      -&lt;BR&gt;
      -&lt;BR&gt;
      CT-6W&lt;BR&gt;
      CT-6H&lt;BR&gt;
      CT-6P&lt;BR&gt;
      CT-6R&lt;BR&gt;
      -&lt;BR&gt;
      CT-6V&lt;BR&gt;
      CT-6X&lt;BR&gt;
      -&lt;BR&gt;
      -&lt;BR&gt;
      8038EKV&lt;BR&gt;
      -&lt;BR&gt;
      8038EKX&lt;BR&gt;
      -&lt;BR&gt;
      -&lt;BR&gt;
      8038EKP&lt;BR&gt;
      8038EKZ&lt;BR&gt;
      8038EKW&lt;BR&gt;
      -&lt;BR&gt;&lt;/FONT&gt;
    &lt;/TD&gt;
    &lt;TD BGCOLOR="#cccccc" ALIGN=CENTER&gt;&lt;FONT FACE=ARIAL SIZE=3&gt;
      -&lt;BR&gt;
      -&lt;BR&gt;
      -&lt;BR&gt;
      3321H&lt;BR&gt;
      3321P&lt;BR&gt;
      3321N&lt;BR&gt;
      1102H&lt;BR&gt;
      1102P&lt;BR&gt;
      1102T&lt;BR&gt;
      RVA0911V304A&lt;BR&gt;
      -&lt;BR&gt;
      RVA0911H413A&lt;BR&gt;
      RVG0707V100A&lt;BR&gt;
      RVA0607V(H)306A&lt;BR&gt;
      RVA1214H213A&lt;BR&gt;
      -&lt;BR&gt;
      -&lt;BR&gt;
      -&lt;BR&gt;
      -&lt;BR&gt;
      -&lt;BR&gt;
      -&lt;BR&gt;
      -&lt;BR&gt;
      -&lt;BR&gt;
      -&lt;BR&gt;
      3104B&lt;BR&gt;
      3104C&lt;BR&gt;
      3104F&lt;BR&gt;
      3104H&lt;BR&gt;
      -&lt;BR&gt;
      3104M&lt;BR&gt;
      3104P&lt;BR&gt;
      3104S&lt;BR&gt;
      3104W&lt;BR&gt;
      3104X&lt;BR&gt;&lt;/FONT&gt;
    &lt;/TD&gt;
    &lt;TD BGCOLOR="#cccccc" ALIGN=CENTER&gt;&lt;FONT FACE=ARIAL SIZE=3&gt;
      EVMQ0G&lt;BR&gt;
      EVMQIG&lt;BR&gt;
      EVMQ3G&lt;BR&gt;
      EVMS0G&lt;BR&gt;
      EVMQ0G&lt;BR&gt;
      EVMG0G&lt;BR&gt;
      -&lt;BR&gt;
      -&lt;BR&gt;
      -&lt;BR&gt;
      EVMK4GA00B&lt;BR&gt;
      EVM30GA00B&lt;BR&gt;
      EVMK0GA00B&lt;BR&gt;
      EVM38GA00B&lt;BR&gt;
      EVMB6&lt;BR&gt;
      EVLQ0&lt;BR&gt;
      -&lt;BR&gt;
      EVMMSG&lt;BR&gt;
      EVMMBG&lt;BR&gt;
      EVMMAG&lt;BR&gt;
      -&lt;BR&gt;
      -&lt;BR&gt;
      EVMMCS&lt;BR&gt;
      -&lt;BR&gt;
      -&lt;BR&gt;
      -&lt;BR&gt;
      -&lt;BR&gt;
      -&lt;BR&gt;
      EVMM1&lt;BR&gt;
      -&lt;BR&gt;
      -&lt;BR&gt;
      EVMM0&lt;BR&gt;
      -&lt;BR&gt;
      -&lt;BR&gt;
      EVMM3&lt;BR&gt;&lt;/FONT&gt;
    &lt;/TD&gt;
    &lt;TD BGCOLOR="#cccccc" ALIGN=CENTER&gt;&lt;FONT FACE=ARIAL SIZE=3&gt;
      -&lt;BR&gt;
      -&lt;BR&gt;
      -&lt;BR&gt;
      62-3-1&lt;BR&gt;
      62-1-2&lt;BR&gt;
      -&lt;BR&gt;
      -&lt;BR&gt;
      -&lt;BR&gt;
      -&lt;BR&gt;
      -&lt;BR&gt;
      -&lt;BR&gt;
      -&lt;BR&gt;
      -&lt;BR&gt;
      -&lt;BR&gt;
      -&lt;BR&gt;
      -&lt;BR&gt;
      67R&lt;BR&gt;
      -&lt;BR&gt;
      67P&lt;BR&gt;
      -&lt;BR&gt;
      -&lt;BR&gt;
      -&lt;BR&gt;
      -&lt;BR&gt;
      67X&lt;BR&gt;
      63V&lt;BR&gt;
      63S&lt;BR&gt;
      63M&lt;BR&gt;
      -&lt;BR&gt;
      -&lt;BR&gt;
      63H&lt;BR&gt;
      63P&lt;BR&gt;
      -&lt;BR&gt;
      -&lt;BR&gt;
      63X&lt;BR&gt;&lt;/FONT&gt;
    &lt;/TD&gt;
    &lt;TD BGCOLOR="#cccccc" ALIGN=CENTER&gt;&lt;FONT FACE=ARIAL SIZE=3&gt;
      -&lt;BR&gt;
      -&lt;BR&gt;
      -&lt;BR&gt;
      RJ/RJR50&lt;BR&gt;
      RJ/RJR50&lt;BR&gt;
      RJ/RJR50&lt;BR&gt;
      -&lt;BR&gt;
      -&lt;BR&gt;
      -&lt;BR&gt;
      -&lt;BR&gt;
      -&lt;BR&gt;
      -&lt;BR&gt;
      -&lt;BR&gt;
      -&lt;BR&gt;
      -&lt;BR&gt;
      -&lt;BR&gt;
      -&lt;BR&gt;
      -&lt;BR&gt;
      -&lt;BR&gt;
      -&lt;BR&gt;
      -&lt;BR&gt;
      -&lt;BR&gt;
      -&lt;BR&gt;
      -&lt;BR&gt;
      -&lt;BR&gt;
      -&lt;BR&gt;
      -&lt;BR&gt;
      -&lt;BR&gt;
      -&lt;BR&gt;
      -&lt;BR&gt;
      -&lt;BR&gt;
      -&lt;BR&gt;
      -&lt;BR&gt;
      -&lt;BR&gt;&lt;/FONT&gt;
    &lt;/TD&gt;
  &lt;/TR&gt;
&lt;/TABLE&gt;
&lt;P&gt;&amp;nbsp;&lt;P&gt;
&lt;TABLE BORDER=0 CELLSPACING=1 CELLPADDING=3&gt;
  &lt;TR&gt;
    &lt;TD COLSPAN=7&gt;
      &lt;FONT color="#0000FF" SIZE=4 FACE=ARIAL&gt;&lt;B&gt;SMD TRIM-POT CROSS REFERENCE&lt;/B&gt;&lt;/FONT&gt;
      &lt;P&gt;
      &lt;FONT SIZE=4 FACE=ARIAL&gt;&lt;B&gt;MULTI-TURN&lt;/B&gt;&lt;/FONT&gt;
    &lt;/TD&gt;
  &lt;/TR&gt;
  &lt;TR&gt;
    &lt;TD&gt;
      &lt;FONT SIZE=3 FACE=ARIAL&gt;&lt;B&gt;BOURNS&lt;/B&gt;&lt;/FONT&gt;
    &lt;/TD&gt;
    &lt;TD&gt;
      &lt;FONT SIZE=3 FACE=ARIAL&gt;&lt;B&gt;BI&amp;nbsp;TECH&lt;/B&gt;&lt;/FONT&gt;
    &lt;/TD&gt;
    &lt;TD&gt;
      &lt;FONT SIZE=3 FACE=ARIAL&gt;&lt;B&gt;DALE-VISHAY&lt;/B&gt;&lt;/FONT&gt;
    &lt;/TD&gt;
    &lt;TD&gt;
      &lt;FONT SIZE=3 FACE=ARIAL&gt;&lt;B&gt;PHILIPS/MEPCO&lt;/B&gt;&lt;/FONT&gt;
    &lt;/TD&gt;
    &lt;TD&gt;
      &lt;FONT SIZE=3 FACE=ARIAL&gt;&lt;B&gt;PANASONIC&lt;/B&gt;&lt;/FONT&gt;
    &lt;/TD&gt;
    &lt;TD&gt;
      &lt;FONT SIZE=3 FACE=ARIAL&gt;&lt;B&gt;TOCOS&lt;/B&gt;&lt;/FONT&gt;
    &lt;/TD&gt;
    &lt;TD&gt;
      &lt;FONT SIZE=3 FACE=ARIAL&gt;&lt;B&gt;AUX/KYOCERA&lt;/B&gt;&lt;/FONT&gt;
    &lt;/TD&gt;
  &lt;/TR&gt;
  &lt;TR&gt;
    &lt;TD BGCOLOR="#cccccc" ALIGN=CENTER&gt;&lt;FONT FACE=ARIAL SIZE=3&gt;
      3224G&lt;BR&gt;
      3224J&lt;BR&gt;
      3224W&lt;BR&gt;
      3269P&lt;BR&gt;
      3269W&lt;BR&gt;
      3269X&lt;BR&gt;&lt;/FONT&gt;
    &lt;/TD&gt;
    &lt;TD BGCOLOR="#cccccc" ALIGN=CENTER&gt;&lt;FONT FACE=ARIAL SIZE=3&gt;
      44G&lt;BR&gt;
      44J&lt;BR&gt;
      44W&lt;BR&gt;
      84P&lt;BR&gt;
      84W&lt;BR&gt;
      84X&lt;BR&gt;&lt;/FONT&gt;
    &lt;/TD&gt;
    &lt;TD BGCOLOR="#cccccc" ALIGN=CENTER&gt;&lt;FONT FACE=ARIAL SIZE=3&gt;
      -&lt;BR&gt;
      -&lt;BR&gt;
      -&lt;BR&gt;
      ST63Z&lt;BR&gt;
      ST63Y&lt;BR&gt;
      -&lt;BR&gt;&lt;/FONT&gt;
    &lt;/TD&gt;
    &lt;TD BGCOLOR="#cccccc" ALIGN=CENTER&gt;&lt;FONT FACE=ARIAL SIZE=3&gt;
      -&lt;BR&gt;
      -&lt;BR&gt;
      -&lt;BR&gt;
      ST5P&lt;BR&gt;
      ST5W&lt;BR&gt;
      ST5X&lt;BR&gt;&lt;/FONT&gt;
    &lt;/TD&gt;
    &lt;TD BGCOLOR="#cccccc" ALIGN=CENTER&gt;&lt;FONT FACE=ARIAL SIZE=3&gt;
      -&lt;BR&gt;
      -&lt;BR&gt;
      -&lt;BR&gt;
      -&lt;BR&gt;
      -&lt;BR&gt;
      -&lt;BR&gt;&lt;/FONT&gt;
    &lt;/TD&gt;
    &lt;TD BGCOLOR="#cccccc" ALIGN=CENTER&gt;&lt;FONT FACE=ARIAL SIZE=3&gt;
      -&lt;BR&gt;
      -&lt;BR&gt;
      -&lt;BR&gt;
      -&lt;BR&gt;
      -&lt;BR&gt;
      -&lt;BR&gt;&lt;/FONT&gt;
    &lt;/TD&gt;
    &lt;TD BGCOLOR="#cccccc" ALIGN=CENTER&gt;&lt;FONT FACE=ARIAL SIZE=3&gt;
      -&lt;BR&gt;
      -&lt;BR&gt;
      -&lt;BR&gt;
      -&lt;BR&gt;
      -&lt;BR&gt;
      -&lt;BR&gt;&lt;/FONT&gt;
    &lt;/TD&gt;
  &lt;/TR&gt;
  &lt;TR&gt;
    &lt;TD COLSPAN=7&gt;&amp;nbsp;
    &lt;/TD&gt;
  &lt;/TR&gt;
  &lt;TR&gt;
    &lt;TD COLSPAN=7&gt;
      &lt;FONT SIZE=4 FACE=ARIAL&gt;&lt;B&gt;SINGLE TURN&lt;/B&gt;&lt;/FONT&gt;
    &lt;/TD&gt;
  &lt;/TR&gt;
  &lt;TR&gt;
    &lt;TD&gt;
      &lt;FONT SIZE=3 FACE=ARIAL&gt;&lt;B&gt;BOURNS&lt;/B&gt;&lt;/FONT&gt;
    &lt;/TD&gt;
    &lt;TD&gt;
      &lt;FONT SIZE=3 FACE=ARIAL&gt;&lt;B&gt;BI&amp;nbsp;TECH&lt;/B&gt;&lt;/FONT&gt;
    &lt;/TD&gt;
    &lt;TD&gt;
      &lt;FONT SIZE=3 FACE=ARIAL&gt;&lt;B&gt;DALE-VISHAY&lt;/B&gt;&lt;/FONT&gt;
    &lt;/TD&gt;
    &lt;TD&gt;
      &lt;FONT SIZE=3 FACE=ARIAL&gt;&lt;B&gt;PHILIPS/MEPCO&lt;/B&gt;&lt;/FONT&gt;
    &lt;/TD&gt;
    &lt;TD&gt;
      &lt;FONT SIZE=3 FACE=ARIAL&gt;&lt;B&gt;PANASONIC&lt;/B&gt;&lt;/FONT&gt;
    &lt;/TD&gt;
    &lt;TD&gt;
      &lt;FONT SIZE=3 FACE=ARIAL&gt;&lt;B&gt;TOCOS&lt;/B&gt;&lt;/FONT&gt;
    &lt;/TD&gt;
    &lt;TD&gt;
      &lt;FONT SIZE=3 FACE=ARIAL&gt;&lt;B&gt;AUX/KYOCERA&lt;/B&gt;&lt;/FONT&gt;
    &lt;/TD&gt;
  &lt;/TR&gt;
  &lt;TR&gt;
    &lt;TD BGCOLOR="#cccccc" ALIGN=CENTER&gt;&lt;FONT FACE=ARIAL SIZE=3&gt;
      3314G&lt;BR&gt;
      3314J&lt;BR&gt;
      3364A/B&lt;BR&gt;
      3364C/D&lt;BR&gt;
      3364W/X&lt;BR&gt;
      3313G&lt;BR&gt;
      3313J&lt;BR&gt;&lt;/FONT&gt;
    &lt;/TD&gt;
    &lt;TD BGCOLOR="#cccccc" ALIGN=CENTER&gt;&lt;FONT FACE=ARIAL SIZE=3&gt;
      23B&lt;BR&gt;
      23A&lt;BR&gt;
      21X&lt;BR&gt;
      21W&lt;BR&gt;
      -&lt;BR&gt;
      22B&lt;BR&gt;
      22A&lt;BR&gt;&lt;/FONT&gt;
    &lt;/TD&gt;
    &lt;TD BGCOLOR="#cccccc" ALIGN=CENTER&gt;&lt;FONT FACE=ARIAL SIZE=3&gt;
      ST5YL/ST53YL&lt;BR&gt;
      ST5YJ/5T53YJ&lt;BR&gt;
      ST-23A&lt;BR&gt;
      ST-22B&lt;BR&gt;
      ST-22&lt;BR&gt;
      -&lt;BR&gt;
      -&lt;BR&gt;&lt;/FONT&gt;
    &lt;/TD&gt;
    &lt;TD BGCOLOR="#cccccc" ALIGN=CENTER&gt;&lt;FONT FACE=ARIAL SIZE=3&gt;
      ST-4B&lt;BR&gt;
      ST-4A&lt;BR&gt;
      -&lt;BR&gt;
      -&lt;BR&gt;
      -&lt;BR&gt;
      ST-3B&lt;BR&gt;
      ST-3A&lt;BR&gt;&lt;/FONT&gt;
    &lt;/TD&gt;
    &lt;TD BGCOLOR="#cccccc" ALIGN=CENTER&gt;&lt;FONT FACE=ARIAL SIZE=3&gt;
      -&lt;BR&gt;
      EVM-6YS&lt;BR&gt;
      EVM-1E&lt;BR&gt;
      EVM-1G&lt;BR&gt;
      EVM-1D&lt;BR&gt;
      -&lt;BR&gt;
      -&lt;BR&gt;&lt;/FONT&gt;
    &lt;/TD&gt;
    &lt;TD BGCOLOR="#cccccc" ALIGN=CENTER&gt;&lt;FONT FACE=ARIAL SIZE=3&gt;
      G4B&lt;BR&gt;
      G4A&lt;BR&gt;
      TR04-3S1&lt;BR&gt;
      TRG04-2S1&lt;BR&gt;
      -&lt;BR&gt;
      -&lt;BR&gt;
      -&lt;BR&gt;&lt;/FONT&gt;
    &lt;/TD&gt;
    &lt;TD BGCOLOR="#cccccc" ALIGN=CENTER&gt;&lt;FONT FACE=ARIAL SIZE=3&gt;
      -&lt;BR&gt;
      -&lt;BR&gt;
      DVR-43A&lt;BR&gt;
      CVR-42C&lt;BR&gt;
      CVR-42A/C&lt;BR&gt;
      -&lt;BR&gt;
      -&lt;BR&gt;&lt;/FONT&gt;
    &lt;/TD&gt;
  &lt;/TR&gt;
&lt;/TABLE&gt;
&lt;P&gt;
&lt;FONT SIZE=4 FACE=ARIAL&gt;&lt;B&gt;ALT =&amp;nbsp;ALTERNATE&lt;/B&gt;&lt;/FONT&gt;
&lt;P&gt;

&amp;nbsp;
&lt;P&gt;
&lt;/td&gt;
&lt;/tr&gt;
&lt;/table&gt;
&lt;/BODY&gt;&lt;/HTML&gt;</description>
<packages>
<package name="CT6032" library_version="1">
<description>&lt;b&gt;TANTALUM CAPACITOR&lt;/b&gt;</description>
<wire x1="-4.473" y1="1.983" x2="4.473" y2="1.983" width="0.0508" layer="39"/>
<wire x1="4.473" y1="-1.983" x2="-4.473" y2="-1.983" width="0.0508" layer="39"/>
<wire x1="-4.473" y1="-1.983" x2="-4.473" y2="1.983" width="0.0508" layer="39"/>
<wire x1="4.473" y1="1.983" x2="4.473" y2="-1.983" width="0.0508" layer="39"/>
<wire x1="-2.932" y1="-1.637" x2="-2.932" y2="1.637" width="0.2032" layer="51"/>
<wire x1="-3.073" y1="1.067" x2="-3.073" y2="-1.067" width="0.1524" layer="51"/>
<wire x1="2.957" y1="1.637" x2="-2.932" y2="1.637" width="0.2032" layer="51"/>
<wire x1="2.957" y1="-1.637" x2="-2.932" y2="-1.637" width="0.2032" layer="51"/>
<wire x1="3.073" y1="1.067" x2="3.073" y2="-1.067" width="0.1524" layer="51"/>
<wire x1="2.957" y1="-1.637" x2="2.957" y2="1.637" width="0.2032" layer="51"/>
<wire x1="-1.18" y1="0" x2="-2.45" y2="0" width="0.2032" layer="51"/>
<wire x1="-1.8" y1="0.63" x2="-1.8" y2="-0.64" width="0.2032" layer="51"/>
<smd name="+" x="-2.5" y="0" dx="2.6" dy="2.2" layer="1"/>
<smd name="-" x="2.5" y="0" dx="2.6" dy="2.2" layer="1"/>
<text x="-2.54" y="1.905" size="1.27" layer="25">&gt;NAME</text>
<text x="-2.54" y="-3.175" size="1.27" layer="27">&gt;VALUE</text>
<rectangle x1="-0.5001" y1="-1" x2="0.5001" y2="1" layer="35"/>
</package>
</packages>
</library>
<library name="crystal" urn="urn:adsk.eagle:library:204">
<description>&lt;b&gt;Crystals and Crystal Resonators&lt;/b&gt;&lt;p&gt;
&lt;author&gt;Created by librarian@cadsoft.de&lt;/author&gt;</description>
<packages>
<package name="SM49" library_version="1">
<description>&lt;b&gt;CRYSTAL&lt;/b&gt;</description>
<wire x1="3.429" y1="-2.032" x2="5.109" y2="-1.1429" width="0.0508" layer="21" curve="55.771157"/>
<wire x1="5.715" y1="-1.143" x2="5.715" y2="-2.159" width="0.1524" layer="21"/>
<wire x1="-5.1091" y1="-1.143" x2="-3.429" y2="-2.032" width="0.0508" layer="21" curve="55.772485"/>
<wire x1="-5.715" y1="-1.143" x2="-5.715" y2="-2.159" width="0.1524" layer="21"/>
<wire x1="-3.429" y1="1.27" x2="3.429" y2="1.27" width="0.0508" layer="21"/>
<wire x1="-3.429" y1="2.032" x2="3.429" y2="2.032" width="0.0508" layer="21"/>
<wire x1="3.429" y1="-1.27" x2="-3.429" y2="-1.27" width="0.0508" layer="21"/>
<wire x1="-5.461" y1="2.413" x2="5.461" y2="2.413" width="0.1524" layer="21"/>
<wire x1="-5.715" y1="0.381" x2="-6.477" y2="0.381" width="0.1524" layer="51"/>
<wire x1="-5.715" y1="-0.381" x2="-6.477" y2="-0.381" width="0.1524" layer="51"/>
<wire x1="-6.477" y1="0.381" x2="-6.477" y2="-0.381" width="0.1524" layer="51"/>
<wire x1="-5.715" y1="2.159" x2="-5.461" y2="2.413" width="0.1524" layer="21" curve="-90"/>
<wire x1="-5.715" y1="1.143" x2="-5.715" y2="-1.143" width="0.1524" layer="51"/>
<wire x1="-5.715" y1="2.159" x2="-5.715" y2="1.143" width="0.1524" layer="21"/>
<wire x1="-3.9826" y1="1.143" x2="-3.429" y2="1.27" width="0.0508" layer="21" curve="-25.842828"/>
<wire x1="-3.9826" y1="-1.143" x2="-3.429" y2="-1.27" width="0.0508" layer="21" curve="25.842828"/>
<wire x1="-5.1091" y1="1.143" x2="-3.429" y2="2.0321" width="0.0508" layer="21" curve="-55.770993"/>
<wire x1="-3.9826" y1="1.143" x2="-3.9826" y2="-1.143" width="0.0508" layer="51" curve="128.314524"/>
<wire x1="-5.1091" y1="1.143" x2="-5.1091" y2="-1.143" width="0.0508" layer="51" curve="68.456213"/>
<wire x1="3.429" y1="2.032" x2="5.1091" y2="1.143" width="0.0508" layer="21" curve="-55.772485"/>
<wire x1="3.9826" y1="1.143" x2="3.9826" y2="-1.143" width="0.0508" layer="51" curve="-128.314524"/>
<wire x1="3.429" y1="1.27" x2="3.9826" y2="1.143" width="0.0508" layer="21" curve="-25.842828"/>
<wire x1="3.429" y1="-1.27" x2="3.9826" y2="-1.143" width="0.0508" layer="21" curve="25.842828"/>
<wire x1="6.477" y1="0.381" x2="6.477" y2="-0.381" width="0.1524" layer="51"/>
<wire x1="5.1091" y1="1.143" x2="5.1091" y2="-1.143" width="0.0508" layer="51" curve="-68.456213"/>
<wire x1="5.715" y1="1.143" x2="5.715" y2="0.381" width="0.1524" layer="51"/>
<wire x1="5.715" y1="0.381" x2="5.715" y2="-0.381" width="0.1524" layer="51"/>
<wire x1="5.715" y1="-0.381" x2="5.715" y2="-1.143" width="0.1524" layer="51"/>
<wire x1="5.715" y1="2.159" x2="5.715" y2="1.143" width="0.1524" layer="21"/>
<wire x1="5.461" y1="2.413" x2="5.715" y2="2.159" width="0.1524" layer="21" curve="-90"/>
<wire x1="5.715" y1="0.381" x2="6.477" y2="0.381" width="0.1524" layer="51"/>
<wire x1="5.715" y1="-0.381" x2="6.477" y2="-0.381" width="0.1524" layer="51"/>
<wire x1="3.429" y1="-2.032" x2="-3.429" y2="-2.032" width="0.0508" layer="21"/>
<wire x1="-5.461" y1="-2.413" x2="5.461" y2="-2.413" width="0.1524" layer="21"/>
<wire x1="-5.715" y1="-2.159" x2="-5.461" y2="-2.413" width="0.1524" layer="21" curve="90"/>
<wire x1="5.461" y1="-2.413" x2="5.715" y2="-2.159" width="0.1524" layer="21" curve="90"/>
<wire x1="-0.254" y1="0.635" x2="-0.254" y2="-0.635" width="0.1524" layer="21"/>
<wire x1="-0.254" y1="-0.635" x2="0.254" y2="-0.635" width="0.1524" layer="21"/>
<wire x1="0.254" y1="-0.635" x2="0.254" y2="0.635" width="0.1524" layer="21"/>
<wire x1="0.254" y1="0.635" x2="-0.254" y2="0.635" width="0.1524" layer="21"/>
<wire x1="-0.635" y1="0.635" x2="-0.635" y2="0" width="0.1524" layer="21"/>
<wire x1="-0.635" y1="0" x2="-0.635" y2="-0.635" width="0.1524" layer="21"/>
<wire x1="-0.635" y1="0" x2="-1.143" y2="0" width="0.0508" layer="21"/>
<wire x1="0.635" y1="0.635" x2="0.635" y2="0" width="0.1524" layer="21"/>
<wire x1="0.635" y1="0" x2="0.635" y2="-0.635" width="0.1524" layer="21"/>
<wire x1="0.635" y1="0" x2="1.143" y2="0" width="0.0508" layer="21"/>
<smd name="1" x="-4.826" y="0" dx="5.08" dy="1.778" layer="1"/>
<smd name="2" x="4.826" y="0" dx="5.08" dy="1.778" layer="1"/>
<text x="-5.715" y="2.667" size="1.27" layer="25" ratio="10">&gt;NAME</text>
<text x="-5.715" y="-4.064" size="1.27" layer="27" ratio="10">&gt;VALUE</text>
<rectangle x1="-6.604" y1="-2.54" x2="6.604" y2="2.794" layer="43"/>
</package>
</packages>
</library>
<library name="con-molex" urn="urn:adsk.eagle:library:165">
<description>&lt;b&gt;Molex Connectors&lt;/b&gt;&lt;p&gt;
&lt;author&gt;Created by librarian@cadsoft.de&lt;/author&gt;</description>
<packages>
<package name="22-23-2121" library_version="1">
<description>.100" (2.54mm) Center Header - 12 Pin</description>
<wire x1="-15.24" y1="3.175" x2="15.24" y2="3.175" width="0.254" layer="21"/>
<wire x1="15.24" y1="3.175" x2="15.24" y2="1.27" width="0.254" layer="21"/>
<wire x1="15.24" y1="1.27" x2="15.24" y2="-3.175" width="0.254" layer="21"/>
<wire x1="15.24" y1="-3.175" x2="-15.24" y2="-3.175" width="0.254" layer="21"/>
<wire x1="-15.24" y1="-3.175" x2="-15.24" y2="1.27" width="0.254" layer="21"/>
<wire x1="-15.24" y1="1.27" x2="-15.24" y2="3.175" width="0.254" layer="21"/>
<wire x1="-15.24" y1="1.27" x2="15.24" y2="1.27" width="0.254" layer="21"/>
<pad name="1" x="-13.97" y="0" drill="1" shape="long" rot="R90"/>
<pad name="2" x="-11.43" y="0" drill="1" shape="long" rot="R90"/>
<pad name="3" x="-8.89" y="0" drill="1" shape="long" rot="R90"/>
<pad name="4" x="-6.35" y="0" drill="1" shape="long" rot="R90"/>
<pad name="5" x="-3.81" y="0" drill="1" shape="long" rot="R90"/>
<pad name="6" x="-1.27" y="0" drill="1" shape="long" rot="R90"/>
<pad name="7" x="1.27" y="0" drill="1" shape="long" rot="R90"/>
<pad name="8" x="3.81" y="0" drill="1" shape="long" rot="R90"/>
<pad name="9" x="6.35" y="0" drill="1" shape="long" rot="R90"/>
<pad name="10" x="8.89" y="0" drill="1" shape="long" rot="R90"/>
<pad name="11" x="11.43" y="0" drill="1" shape="long" rot="R90"/>
<pad name="12" x="13.97" y="0" drill="1" shape="long" rot="R90"/>
<text x="-15.24" y="3.81" size="1.016" layer="25" ratio="10">&gt;NAME</text>
<text x="-15.24" y="-5.08" size="1.016" layer="27" ratio="10">&gt;VALUE</text>
</package>
<package name="22-23-2041" library_version="1">
<description>.100" (2.54mm) Center Header - 4 Pin</description>
<wire x1="-5.08" y1="3.175" x2="5.08" y2="3.175" width="0.254" layer="21"/>
<wire x1="5.08" y1="3.175" x2="5.08" y2="1.27" width="0.254" layer="21"/>
<wire x1="5.08" y1="1.27" x2="5.08" y2="-3.175" width="0.254" layer="21"/>
<wire x1="5.08" y1="-3.175" x2="-5.08" y2="-3.175" width="0.254" layer="21"/>
<wire x1="-5.08" y1="-3.175" x2="-5.08" y2="1.27" width="0.254" layer="21"/>
<wire x1="-5.08" y1="1.27" x2="-5.08" y2="3.175" width="0.254" layer="21"/>
<wire x1="-5.08" y1="1.27" x2="5.08" y2="1.27" width="0.254" layer="21"/>
<pad name="1" x="-3.81" y="0" drill="1" shape="long" rot="R90"/>
<pad name="2" x="-1.27" y="0" drill="1" shape="long" rot="R90"/>
<pad name="3" x="1.27" y="0" drill="1" shape="long" rot="R90"/>
<pad name="4" x="3.81" y="0" drill="1" shape="long" rot="R90"/>
<text x="-5.08" y="3.81" size="1.016" layer="25" ratio="10">&gt;NAME</text>
<text x="-5.08" y="-5.08" size="1.016" layer="27" ratio="10">&gt;VALUE</text>
</package>
<package name="22-23-2021" library_version="1">
<description>.100" (2.54mm) Center Headers - 2 Pin</description>
<wire x1="-2.54" y1="3.175" x2="2.54" y2="3.175" width="0.254" layer="21"/>
<wire x1="2.54" y1="3.175" x2="2.54" y2="1.27" width="0.254" layer="21"/>
<wire x1="2.54" y1="1.27" x2="2.54" y2="-3.175" width="0.254" layer="21"/>
<wire x1="2.54" y1="-3.175" x2="-2.54" y2="-3.175" width="0.254" layer="21"/>
<wire x1="-2.54" y1="-3.175" x2="-2.54" y2="1.27" width="0.254" layer="21"/>
<wire x1="-2.54" y1="1.27" x2="-2.54" y2="3.175" width="0.254" layer="21"/>
<wire x1="-2.54" y1="1.27" x2="2.54" y2="1.27" width="0.254" layer="21"/>
<pad name="1" x="-1.27" y="0" drill="1" shape="long" rot="R90"/>
<pad name="2" x="1.27" y="0" drill="1" shape="long" rot="R90"/>
<text x="-2.54" y="3.81" size="1.016" layer="25" ratio="10">&gt;NAME</text>
<text x="-2.54" y="-5.08" size="1.016" layer="27" ratio="10">&gt;VALUE</text>
</package>
</packages>
</library>
<library name="con-jack" urn="urn:adsk.eagle:library:154">
<description>&lt;b&gt;Jacks&lt;/b&gt;&lt;p&gt;
Power Connectors&lt;br&gt;
Phone Connectors&lt;br&gt;
Cinch Connectors&lt;br&gt;
&lt;author&gt;Created by librarian@cadsoft.de&lt;/author&gt;</description>
<packages>
<package name="SPC4077" library_version="1">
<description>&lt;b&gt;DC POWER JACK 2mm&lt;/b&gt;&lt;br&gt; Right Angle, Through Hole, Rated 5A at 16VDC, PC Terminals&lt;p&gt;
Source: www.spctechnology.com .. 84N1161.pdf&lt;br&gt;
Distributor: &lt;b&gt;Farnell (www.Farnell.de)&lt;/b&gt;&lt;br&gt;
Created by Robert Siegler</description>
<wire x1="-10.75" y1="-4.5" x2="-10.75" y2="-3.2" width="0.1" layer="21"/>
<wire x1="-10.75" y1="-3.2" x2="-10.75" y2="3.2" width="0.1" layer="21"/>
<wire x1="-10.75" y1="3.2" x2="-10.75" y2="4.5" width="0.1" layer="21"/>
<wire x1="-7.25" y1="-4.5" x2="-7.25" y2="4" width="0.1" layer="21"/>
<wire x1="-7.25" y1="4" x2="-7.25" y2="4.5" width="0.1" layer="21"/>
<wire x1="-7.25" y1="-4" x2="1.25" y2="-4" width="0.1" layer="51"/>
<wire x1="-7.25" y1="4" x2="1.25" y2="4" width="0.1" layer="21"/>
<wire x1="1.25" y1="-4" x2="1.25" y2="4" width="0.1" layer="51"/>
<wire x1="1.25" y1="-4.5" x2="1.25" y2="-4" width="0.1" layer="51"/>
<wire x1="1.25" y1="4" x2="1.25" y2="4.5" width="0.1" layer="21"/>
<wire x1="-10.75" y1="4.5" x2="1.25" y2="4.5" width="0.1" layer="21"/>
<wire x1="-10.75" y1="-4.5" x2="1.25" y2="-4.5" width="0.1" layer="51"/>
<wire x1="1.25" y1="-4" x2="2.75" y2="-4" width="0.1" layer="51"/>
<wire x1="2.75" y1="-4" x2="3.25" y2="-4" width="0.1" layer="51"/>
<wire x1="1.25" y1="4" x2="2.75" y2="4" width="0.1" layer="21"/>
<wire x1="2.75" y1="4" x2="3.25" y2="4" width="0.1" layer="21"/>
<wire x1="3.25" y1="-4" x2="3.25" y2="4" width="0.1" layer="51"/>
<wire x1="2.75" y1="-4" x2="2.75" y2="4" width="0.1" layer="51"/>
<wire x1="-10.75" y1="3.2" x2="-1.75" y2="3.2" width="0.1" layer="21" style="shortdash"/>
<wire x1="-10.75" y1="-3.2" x2="-1.75" y2="-3.2" width="0.1" layer="21" style="shortdash"/>
<wire x1="-1.75" y1="-3.2" x2="-1.75" y2="-1" width="0.1" layer="21" style="shortdash"/>
<wire x1="-1.75" y1="-1" x2="-1.75" y2="1" width="0.1" layer="21" style="shortdash"/>
<wire x1="-1.75" y1="1" x2="-1.75" y2="3.2" width="0.1" layer="21" style="shortdash"/>
<wire x1="-8.75" y1="-1" x2="-1.75" y2="-1" width="0.1" layer="51" style="shortdash"/>
<wire x1="-8.75" y1="1" x2="-1.75" y2="1" width="0.1" layer="51" style="shortdash"/>
<wire x1="-8.75" y1="-1" x2="-8.75" y2="1" width="0.1" layer="21" curve="-180"/>
<wire x1="2.5" y1="1.75" x2="3.5" y2="1.75" width="0" layer="46"/>
<wire x1="3.5" y1="1.75" x2="3.5" y2="-1.75" width="0" layer="46"/>
<wire x1="3.5" y1="-1.75" x2="2.5" y2="-1.75" width="0" layer="46"/>
<wire x1="2.5" y1="-1.75" x2="2.5" y2="1.75" width="0" layer="46"/>
<wire x1="-3.4" y1="1.5" x2="-2.6" y2="1.5" width="0" layer="46"/>
<wire x1="-2.6" y1="1.5" x2="-2.6" y2="-1.5" width="0" layer="46"/>
<wire x1="-2.6" y1="-1.5" x2="-3.4" y2="-1.5" width="0" layer="46"/>
<wire x1="-3.4" y1="-1.5" x2="-3.4" y2="1.5" width="0" layer="46"/>
<wire x1="-1.5" y1="-4.4" x2="1.5" y2="-4.4" width="0" layer="46"/>
<wire x1="1.5" y1="-4.4" x2="1.5" y2="-5.2" width="0" layer="46"/>
<wire x1="1.5" y1="-5.2" x2="-1.5" y2="-5.2" width="0" layer="46"/>
<wire x1="-1.5" y1="-5.2" x2="-1.5" y2="-4.4" width="0" layer="46"/>
<wire x1="-10.75" y1="-4.5" x2="-2.56" y2="-4.5" width="0.1" layer="21"/>
<wire x1="2.75" y1="-4" x2="3.25" y2="-4" width="0.1" layer="21"/>
<wire x1="3.25" y1="-4" x2="3.25" y2="-2.35" width="0.1" layer="21"/>
<wire x1="3.25" y1="2.35" x2="3.25" y2="4" width="0.1" layer="21"/>
<wire x1="1.25" y1="-2.73" x2="1.25" y2="4" width="0.1" layer="21"/>
<wire x1="2.75" y1="2.35" x2="2.75" y2="4" width="0.1" layer="21"/>
<wire x1="2.75" y1="-4" x2="2.75" y2="-2.35" width="0.1" layer="21"/>
<pad name="2" x="0" y="-4.8" drill="0.8" diameter="2.1844" shape="long"/>
<pad name="1" x="-3" y="0" drill="0.8" diameter="2.1844" shape="long" rot="R90"/>
<pad name="3" x="3" y="0" drill="1" diameter="2.1844" shape="long" rot="R90"/>
<text x="-10.16" y="5.08" size="1.27" layer="25">&gt;NAME</text>
<text x="-10.16" y="-6.35" size="1.27" layer="27">&gt;VALUE</text>
<rectangle x1="-1.25" y1="-5.05" x2="1.25" y2="-4.55" layer="51"/>
<rectangle x1="2.75" y1="-1.5" x2="3.25" y2="1.5" layer="51"/>
<rectangle x1="-3.1" y1="-1.25" x2="-2.9" y2="1.25" layer="51"/>
</package>
</packages>
</library>
<library name="con-cypressindustries" urn="urn:adsk.eagle:library:138">
<description>&lt;b&gt;Connectors from Cypress Industries&lt;/b&gt;&lt;p&gt;
www.cypressindustries.com&lt;br&gt;
&lt;author&gt;Created by librarian@cadsoft.de&lt;/author&gt;</description>
<packages>
<package name="32005-201" library_version="1">
<description>&lt;b&gt;MINI USB-B R/A SMT W/ REAR&lt;/b&gt;&lt;p&gt;
Source: http://www.cypressindustries.com/pdf/32005-201.pdf</description>
<wire x1="-5.9182" y1="3.8416" x2="-3.6879" y2="3.8416" width="0.1016" layer="51"/>
<wire x1="-3.6879" y1="3.8416" x2="-3.6879" y2="4.8799" width="0.1016" layer="51"/>
<wire x1="-3.6879" y1="4.8799" x2="-3.3245" y2="4.8799" width="0.1016" layer="51"/>
<wire x1="-3.3245" y1="4.8799" x2="-3.3245" y2="4.4646" width="0.1016" layer="51"/>
<wire x1="-3.3245" y1="4.4646" x2="-2.7015" y2="4.4646" width="0.1016" layer="51"/>
<wire x1="-2.7015" y1="4.4646" x2="-2.7015" y2="4.8799" width="0.1016" layer="51"/>
<wire x1="-2.7015" y1="4.8799" x2="-2.3093" y2="4.8799" width="0.1016" layer="51"/>
<wire x1="-2.3093" y1="4.8799" x2="-2.3093" y2="3.8416" width="0.1016" layer="51"/>
<wire x1="-1.5825" y1="3.8416" x2="0.7266" y2="3.8416" width="0.1016" layer="21"/>
<wire x1="2.8032" y1="3.8416" x2="0.7266" y2="3.8416" width="0.1016" layer="51"/>
<wire x1="0.7266" y1="3.8416" x2="0.519" y2="4.0492" width="0.1016" layer="21" curve="-90"/>
<wire x1="0.519" y1="4.0492" x2="0.519" y2="4.205" width="0.1016" layer="21"/>
<wire x1="0.519" y1="4.205" x2="2.907" y2="4.205" width="0.1016" layer="51"/>
<wire x1="2.907" y1="4.205" x2="3.4781" y2="3.6339" width="0.1016" layer="51" curve="-90"/>
<wire x1="-5.9182" y1="-3.8415" x2="-5.9182" y2="-3.8414" width="0.1016" layer="21"/>
<wire x1="-5.9182" y1="-3.8414" x2="-5.9182" y2="3.8416" width="0.1016" layer="21"/>
<wire x1="-1.8171" y1="2.9591" x2="-4.5685" y2="2.7514" width="0.1016" layer="21"/>
<wire x1="-4.5685" y1="2.7514" x2="-4.828" y2="2.5438" width="0.1016" layer="21" curve="68.629849"/>
<wire x1="-4.828" y1="2.5438" x2="-4.828" y2="1.9727" width="0.1016" layer="21" curve="34.099487"/>
<wire x1="-4.828" y1="1.9727" x2="-4.5685" y2="1.7651" width="0.1016" layer="21" curve="68.629849"/>
<wire x1="-4.5685" y1="1.7651" x2="-1.8171" y2="1.5055" width="0.1016" layer="21"/>
<wire x1="-1.8171" y1="1.5055" x2="-1.8171" y2="1.7132" width="0.1016" layer="21"/>
<wire x1="-1.8171" y1="1.7132" x2="-4.2051" y2="1.9727" width="0.1016" layer="21"/>
<wire x1="-4.2051" y1="1.9727" x2="-4.2051" y2="2.4919" width="0.1016" layer="21"/>
<wire x1="-4.2051" y1="2.4919" x2="-1.8171" y2="2.7514" width="0.1016" layer="21"/>
<wire x1="-1.8171" y1="2.7514" x2="-1.8171" y2="2.9591" width="0.1016" layer="21"/>
<wire x1="2.8032" y1="3.8416" x2="3.0627" y2="3.5821" width="0.1016" layer="51" curve="-90"/>
<wire x1="3.0627" y1="3.5821" x2="3.0627" y2="3.011" width="0.1016" layer="51"/>
<wire x1="3.0627" y1="3.011" x2="3.4261" y2="3.011" width="0.1016" layer="21"/>
<wire x1="1.713" y1="4.2569" x2="1.713" y2="4.8799" width="0.1016" layer="51"/>
<wire x1="1.713" y1="4.8799" x2="2.1283" y2="4.8799" width="0.1016" layer="51"/>
<wire x1="2.1283" y1="4.8799" x2="2.1283" y2="4.4646" width="0.1016" layer="51"/>
<wire x1="2.1283" y1="4.4646" x2="2.6474" y2="4.4646" width="0.1016" layer="51"/>
<wire x1="2.6474" y1="4.4646" x2="2.6474" y2="4.8799" width="0.1016" layer="51"/>
<wire x1="2.6474" y1="4.8799" x2="3.0627" y2="4.8799" width="0.1016" layer="51"/>
<wire x1="3.0627" y1="4.8799" x2="3.0627" y2="4.2569" width="0.1016" layer="51"/>
<wire x1="0.5709" y1="1.7651" x2="0.5709" y2="-1.765" width="0.1016" layer="21"/>
<wire x1="1.0381" y1="-1.8169" x2="1.0381" y2="1.817" width="0.1016" layer="21"/>
<wire x1="1.0381" y1="1.817" x2="0.8305" y2="2.0246" width="0.1016" layer="21" curve="90.055225"/>
<wire x1="0.8305" y1="2.0246" x2="0.8304" y2="2.0246" width="0.1016" layer="21"/>
<wire x1="0.8304" y1="2.0246" x2="0.5709" y2="1.7651" width="0.1016" layer="21" curve="89.955858"/>
<wire x1="1.5573" y1="-2.0246" x2="3.4261" y2="-2.0246" width="0.1016" layer="21"/>
<wire x1="3.0627" y1="-1.9726" x2="3.0627" y2="1.9727" width="0.1016" layer="51"/>
<wire x1="-4.5684" y1="1.2459" x2="-0.5192" y2="1.0383" width="0.1016" layer="21"/>
<wire x1="-0.5192" y1="1.0383" x2="-0.3116" y2="0.8306" width="0.1016" layer="21" curve="-83.771817"/>
<wire x1="-4.5685" y1="1.2459" x2="-4.7761" y2="1.0383" width="0.1016" layer="21" curve="90"/>
<wire x1="-4.7761" y1="1.0383" x2="-4.7761" y2="1.0382" width="0.1016" layer="21"/>
<wire x1="-4.7761" y1="1.0382" x2="-4.5685" y2="0.8306" width="0.1016" layer="21" curve="90"/>
<wire x1="-4.5685" y1="0.8306" x2="-1.1422" y2="0.623" width="0.1016" layer="21"/>
<wire x1="-5.9182" y1="-3.8414" x2="-3.6879" y2="-3.8414" width="0.1016" layer="51"/>
<wire x1="-3.6879" y1="-3.8414" x2="-3.6879" y2="-4.8797" width="0.1016" layer="51"/>
<wire x1="-3.6879" y1="-4.8797" x2="-3.3245" y2="-4.8797" width="0.1016" layer="51"/>
<wire x1="-3.3245" y1="-4.8797" x2="-3.3245" y2="-4.4644" width="0.1016" layer="51"/>
<wire x1="-3.3245" y1="-4.4644" x2="-2.7015" y2="-4.4644" width="0.1016" layer="51"/>
<wire x1="-2.7015" y1="-4.4644" x2="-2.7015" y2="-4.8797" width="0.1016" layer="51"/>
<wire x1="-2.7015" y1="-4.8797" x2="-2.3093" y2="-4.8797" width="0.1016" layer="51"/>
<wire x1="-2.3093" y1="-4.8797" x2="-2.3093" y2="-3.8414" width="0.1016" layer="51"/>
<wire x1="-2.3093" y1="-3.8414" x2="2.8032" y2="-3.8414" width="0.1016" layer="51"/>
<wire x1="0.7266" y1="-3.8414" x2="0.519" y2="-4.049" width="0.1016" layer="21" curve="90"/>
<wire x1="0.519" y1="-4.049" x2="0.519" y2="-4.2048" width="0.1016" layer="21"/>
<wire x1="0.519" y1="-4.2048" x2="2.907" y2="-4.2048" width="0.1016" layer="51"/>
<wire x1="2.907" y1="-4.2048" x2="3.4781" y2="-3.6337" width="0.1016" layer="51" curve="90.020069"/>
<wire x1="-1.8171" y1="-2.9589" x2="-4.5685" y2="-2.7512" width="0.1016" layer="21"/>
<wire x1="-4.5685" y1="-2.7512" x2="-4.828" y2="-2.5436" width="0.1016" layer="21" curve="-68.629849"/>
<wire x1="-4.828" y1="-2.5436" x2="-4.828" y2="-1.9725" width="0.1016" layer="21" curve="-34.099487"/>
<wire x1="-4.828" y1="-1.9725" x2="-4.5685" y2="-1.7649" width="0.1016" layer="21" curve="-68.629849"/>
<wire x1="-4.5685" y1="-1.7649" x2="-1.8171" y2="-1.5053" width="0.1016" layer="21"/>
<wire x1="-1.8171" y1="-1.5053" x2="-1.8171" y2="-1.713" width="0.1016" layer="21"/>
<wire x1="-1.8171" y1="-1.713" x2="-4.2051" y2="-1.9725" width="0.1016" layer="21"/>
<wire x1="-4.2051" y1="-1.9725" x2="-4.2051" y2="-2.4917" width="0.1016" layer="21"/>
<wire x1="-4.2051" y1="-2.4917" x2="-1.8171" y2="-2.7512" width="0.1016" layer="21"/>
<wire x1="-1.8171" y1="-2.7512" x2="-1.8171" y2="-2.9589" width="0.1016" layer="21"/>
<wire x1="2.8032" y1="-3.8414" x2="3.0627" y2="-3.5819" width="0.1016" layer="51" curve="90.044176"/>
<wire x1="3.0627" y1="-3.5819" x2="3.0627" y2="-3.0108" width="0.1016" layer="51"/>
<wire x1="3.0627" y1="-3.0108" x2="3.4261" y2="-3.0108" width="0.1016" layer="21"/>
<wire x1="1.713" y1="-4.2567" x2="1.713" y2="-4.8797" width="0.1016" layer="51"/>
<wire x1="1.713" y1="-4.8797" x2="2.1283" y2="-4.8797" width="0.1016" layer="51"/>
<wire x1="2.1283" y1="-4.8797" x2="2.1283" y2="-4.4644" width="0.1016" layer="51"/>
<wire x1="2.1283" y1="-4.4644" x2="2.6474" y2="-4.4644" width="0.1016" layer="51"/>
<wire x1="2.6474" y1="-4.4644" x2="2.6474" y2="-4.8797" width="0.1016" layer="51"/>
<wire x1="2.6474" y1="-4.8797" x2="3.0627" y2="-4.8797" width="0.1016" layer="51"/>
<wire x1="3.0627" y1="-4.8797" x2="3.0627" y2="-4.2567" width="0.1016" layer="51"/>
<wire x1="1.0381" y1="-1.8168" x2="0.8305" y2="-2.0244" width="0.1016" layer="21" curve="-90.055225"/>
<wire x1="0.8304" y1="-2.0244" x2="0.5709" y2="-1.7649" width="0.1016" layer="21" curve="-89.867677"/>
<wire x1="1.5573" y1="-1.9725" x2="1.5573" y2="2.0248" width="0.1016" layer="51"/>
<wire x1="1.5573" y1="2.0248" x2="3.4261" y2="2.0248" width="0.1016" layer="21"/>
<wire x1="-4.5684" y1="-1.2457" x2="-0.5192" y2="-1.0381" width="0.1016" layer="21"/>
<wire x1="-0.5192" y1="-1.0381" x2="-0.3116" y2="-0.8304" width="0.1016" layer="21" curve="83.722654"/>
<wire x1="-0.3116" y1="-0.8304" x2="-0.3116" y2="0.8307" width="0.1016" layer="21"/>
<wire x1="-4.5685" y1="-1.2457" x2="-4.7761" y2="-1.0381" width="0.1016" layer="21" curve="-90"/>
<wire x1="-4.7761" y1="-1.038" x2="-4.5685" y2="-0.8304" width="0.1016" layer="21" curve="-90"/>
<wire x1="-4.5685" y1="-0.8304" x2="-1.1422" y2="-0.6228" width="0.1016" layer="21"/>
<wire x1="-1.1422" y1="-0.6228" x2="-1.1422" y2="0.6232" width="0.1016" layer="21"/>
<wire x1="-1.5826" y1="-3.8414" x2="0.7267" y2="-3.8415" width="0.1016" layer="21"/>
<wire x1="-5.9182" y1="-3.8414" x2="-4.4146" y2="-3.8414" width="0.1016" layer="21"/>
<wire x1="-5.9182" y1="3.8416" x2="-4.4147" y2="3.8415" width="0.1016" layer="21"/>
<wire x1="-2.3093" y1="3.8416" x2="0.7265" y2="3.8415" width="0.1016" layer="51"/>
<wire x1="3.4781" y1="-2.0245" x2="3.4781" y2="-3.0109" width="0.1016" layer="21"/>
<wire x1="3.4781" y1="3.634" x2="3.478" y2="-3.0109" width="0.1016" layer="51"/>
<wire x1="3.4782" y1="3.011" x2="3.4782" y2="2.0246" width="0.1016" layer="21"/>
<smd name="M1" x="-3" y="-4.45" dx="2.5" dy="2" layer="1"/>
<smd name="M2" x="-3" y="4.45" dx="2.5" dy="2" layer="1"/>
<smd name="M4" x="2.9" y="-4.45" dx="3.3" dy="2" layer="1"/>
<smd name="M3" x="2.9" y="4.45" dx="3.3" dy="2" layer="1"/>
<smd name="1" x="3" y="1.6" dx="3.1" dy="0.5" layer="1"/>
<smd name="2" x="3" y="0.8" dx="3.1" dy="0.5" layer="1"/>
<smd name="3" x="3" y="0" dx="3.1" dy="0.5" layer="1"/>
<smd name="4" x="3" y="-0.8" dx="3.1" dy="0.5" layer="1"/>
<smd name="5" x="3" y="-1.6" dx="3.1" dy="0.5" layer="1"/>
<text x="-4.445" y="5.715" size="1.27" layer="25">&gt;NAME</text>
<text x="-4.445" y="-6.985" size="1.27" layer="27">&gt;VALUE</text>
<hole x="0" y="2.2" drill="0.9"/>
<hole x="0" y="-2.2" drill="0.9"/>
</package>
</packages>
</library>
<library name="transistor-fet" urn="urn:adsk.eagle:library:396">
<description>&lt;b&gt;Field Effect Transistors&lt;/b&gt;&lt;p&gt;
&lt;author&gt;Created by librarian@cadsoft.de&lt;/author&gt;&lt;p&gt;
&lt;p&gt;
Symbols changed according to IEC617&lt;p&gt; 
All types, packages and assignment to symbols and pins checked&lt;p&gt;
Package outlines partly checked&lt;p&gt;
&lt;p&gt;
JFET = junction FET&lt;p&gt;
IGBT-x = insulated gate bipolar transistor&lt;p&gt;
x=N: NPN; x=P: PNP&lt;p&gt;
IGFET-mc-nnn; (IGFET=insulated gate field effect transistor)&lt;P&gt;
m=D: depletion mode (Verdr&amp;auml;ngungstyp)&lt;p&gt;
m=E: enhancement mode (Anreicherungstyp)&lt;p&gt;
c: N=N-channel; P=P-Channel&lt;p&gt;
GDSB: gate, drain, source, bulk&lt;p&gt;
&lt;p&gt;
by R. Vogg  15.March.2002</description>
<packages>
<package name="TO252" library_version="1">
<description>&lt;b&gt;SMALL OUTLINE TRANSISTOR&lt;/b&gt;&lt;p&gt;
TS-003</description>
<wire x1="3.2766" y1="3.8354" x2="3.277" y2="-2.159" width="0.2032" layer="21"/>
<wire x1="3.277" y1="-2.159" x2="-3.277" y2="-2.159" width="0.2032" layer="21"/>
<wire x1="-3.277" y1="-2.159" x2="-3.2766" y2="3.8354" width="0.2032" layer="21"/>
<wire x1="-3.277" y1="3.835" x2="3.2774" y2="3.8346" width="0.2032" layer="51"/>
<wire x1="-3.973" y1="5.983" x2="3.973" y2="5.983" width="0.0508" layer="39"/>
<wire x1="3.973" y1="-5.983" x2="-3.973" y2="-5.983" width="0.0508" layer="39"/>
<wire x1="-3.973" y1="-5.983" x2="-3.973" y2="5.983" width="0.0508" layer="39"/>
<wire x1="3.973" y1="5.983" x2="3.973" y2="-5.983" width="0.0508" layer="39"/>
<wire x1="-2.5654" y1="3.937" x2="-2.5654" y2="4.6482" width="0.2032" layer="51"/>
<wire x1="-2.5654" y1="4.6482" x2="-2.1082" y2="5.1054" width="0.2032" layer="51"/>
<wire x1="-2.1082" y1="5.1054" x2="2.1082" y2="5.1054" width="0.2032" layer="51"/>
<wire x1="2.1082" y1="5.1054" x2="2.5654" y2="4.6482" width="0.2032" layer="51"/>
<wire x1="2.5654" y1="4.6482" x2="2.5654" y2="3.937" width="0.2032" layer="51"/>
<wire x1="2.5654" y1="3.937" x2="-2.5654" y2="3.937" width="0.2032" layer="51"/>
<smd name="3" x="0" y="2.5" dx="5.4" dy="6.2" layer="1"/>
<smd name="1" x="-2.28" y="-4.8" dx="1" dy="1.6" layer="1"/>
<smd name="2" x="2.28" y="-4.8" dx="1" dy="1.6" layer="1"/>
<text x="-3.81" y="-2.54" size="1.27" layer="25" rot="R90">&gt;NAME</text>
<text x="5.08" y="-2.54" size="1.27" layer="27" rot="R90">&gt;VALUE</text>
<rectangle x1="-2.7178" y1="-5.1562" x2="-1.8542" y2="-2.2606" layer="51"/>
<rectangle x1="1.8542" y1="-5.1562" x2="2.7178" y2="-2.2606" layer="51"/>
<rectangle x1="-0.4318" y1="-3.0226" x2="0.4318" y2="-2.2606" layer="21"/>
<polygon width="0.1998" layer="51">
<vertex x="-2.5654" y="3.937"/>
<vertex x="-2.5654" y="4.6482"/>
<vertex x="-2.1082" y="5.1054"/>
<vertex x="2.1082" y="5.1054"/>
<vertex x="2.5654" y="4.6482"/>
<vertex x="2.5654" y="3.937"/>
</polygon>
</package>
</packages>
</library>
</libraries>
<attributes>
</attributes>
<variantdefs>
</variantdefs>
<classes>
<class number="0" name="default" width="0" drill="0">
</class>
</classes>
<designrules name="default *">
<description language="de">&lt;b&gt;EAGLE Design Rules&lt;/b&gt;
&lt;p&gt;
Die Standard-Design-Rules sind so gewählt, dass sie für 
die meisten Anwendungen passen. Sollte ihre Platine 
besondere Anforderungen haben, treffen Sie die erforderlichen
Einstellungen hier und speichern die Design Rules unter 
einem neuen Namen ab.</description>
<description language="en">&lt;b&gt;EAGLE Design Rules&lt;/b&gt;
&lt;p&gt;
The default Design Rules have been set to cover
a wide range of applications. Your particular design
may have different requirements, so please make the
necessary adjustments and save your customized
design rules under a new name.</description>
<param name="layerSetup" value="(1*16)"/>
<param name="mtCopper" value="0.035mm 0.035mm 0.035mm 0.035mm 0.035mm 0.035mm 0.035mm 0.035mm 0.035mm 0.035mm 0.035mm 0.035mm 0.035mm 0.035mm 0.035mm 0.035mm"/>
<param name="mtIsolate" value="1.5mm 0.15mm 0.2mm 0.15mm 0.2mm 0.15mm 0.2mm 0.15mm 0.2mm 0.15mm 0.2mm 0.15mm 0.2mm 0.15mm 0.2mm"/>
<param name="mdWireWire" value="6mil"/>
<param name="mdWirePad" value="6mil"/>
<param name="mdWireVia" value="6mil"/>
<param name="mdPadPad" value="6mil"/>
<param name="mdPadVia" value="6mil"/>
<param name="mdViaVia" value="6mil"/>
<param name="mdSmdPad" value="6mil"/>
<param name="mdSmdVia" value="6mil"/>
<param name="mdSmdSmd" value="6mil"/>
<param name="mdViaViaSameLayer" value="6mil"/>
<param name="mnLayersViaInSmd" value="2"/>
<param name="mdCopperDimension" value="40mil"/>
<param name="mdDrill" value="6mil"/>
<param name="mdSmdStop" value="0mil"/>
<param name="msWidth" value="6mil"/>
<param name="msDrill" value="0.35mm"/>
<param name="msMicroVia" value="9.99mm"/>
<param name="msBlindViaRatio" value="0.5"/>
<param name="rvPadTop" value="0.25"/>
<param name="rvPadInner" value="0.25"/>
<param name="rvPadBottom" value="0.25"/>
<param name="rvViaOuter" value="0.25"/>
<param name="rvViaInner" value="0.25"/>
<param name="rvMicroViaOuter" value="0.25"/>
<param name="rvMicroViaInner" value="0.25"/>
<param name="rlMinPadTop" value="10mil"/>
<param name="rlMaxPadTop" value="20mil"/>
<param name="rlMinPadInner" value="10mil"/>
<param name="rlMaxPadInner" value="20mil"/>
<param name="rlMinPadBottom" value="10mil"/>
<param name="rlMaxPadBottom" value="20mil"/>
<param name="rlMinViaOuter" value="8mil"/>
<param name="rlMaxViaOuter" value="20mil"/>
<param name="rlMinViaInner" value="8mil"/>
<param name="rlMaxViaInner" value="20mil"/>
<param name="rlMinMicroViaOuter" value="4mil"/>
<param name="rlMaxMicroViaOuter" value="20mil"/>
<param name="rlMinMicroViaInner" value="4mil"/>
<param name="rlMaxMicroViaInner" value="20mil"/>
<param name="psTop" value="-1"/>
<param name="psBottom" value="-1"/>
<param name="psFirst" value="-1"/>
<param name="psElongationLong" value="100"/>
<param name="psElongationOffset" value="100"/>
<param name="mvStopFrame" value="1"/>
<param name="mvCreamFrame" value="0"/>
<param name="mlMinStopFrame" value="4mil"/>
<param name="mlMaxStopFrame" value="4mil"/>
<param name="mlMinCreamFrame" value="2mil"/>
<param name="mlMaxCreamFrame" value="10mil"/>
<param name="mlViaStopLimit" value="0mil"/>
<param name="srRoundness" value="0"/>
<param name="srMinRoundness" value="0mil"/>
<param name="srMaxRoundness" value="0mil"/>
<param name="slThermalIsolate" value="6mil"/>
<param name="slThermalsForVias" value="0"/>
<param name="dpMaxLengthDifference" value="10mm"/>
<param name="dpGapFactor" value="2.5"/>
<param name="checkGrid" value="0"/>
<param name="checkAngle" value="0"/>
<param name="checkFont" value="1"/>
<param name="checkRestrict" value="1"/>
<param name="useDiameter" value="13"/>
<param name="maxErrors" value="50"/>
</designrules>
<autorouter>
<pass name="Default">
<param name="RoutingGrid" value="50mil"/>
<param name="AutoGrid" value="1"/>
<param name="Efforts" value="0"/>
<param name="TopRouterVariant" value="1"/>
<param name="tpViaShape" value="round"/>
<param name="PrefDir.1" value="a"/>
<param name="PrefDir.2" value="0"/>
<param name="PrefDir.3" value="0"/>
<param name="PrefDir.4" value="0"/>
<param name="PrefDir.5" value="0"/>
<param name="PrefDir.6" value="0"/>
<param name="PrefDir.7" value="0"/>
<param name="PrefDir.8" value="0"/>
<param name="PrefDir.9" value="0"/>
<param name="PrefDir.10" value="0"/>
<param name="PrefDir.11" value="0"/>
<param name="PrefDir.12" value="0"/>
<param name="PrefDir.13" value="0"/>
<param name="PrefDir.14" value="0"/>
<param name="PrefDir.15" value="0"/>
<param name="PrefDir.16" value="a"/>
<param name="cfVia" value="8"/>
<param name="cfNonPref" value="5"/>
<param name="cfChangeDir" value="2"/>
<param name="cfOrthStep" value="2"/>
<param name="cfDiagStep" value="3"/>
<param name="cfExtdStep" value="0"/>
<param name="cfBonusStep" value="1"/>
<param name="cfMalusStep" value="1"/>
<param name="cfPadImpact" value="4"/>
<param name="cfSmdImpact" value="4"/>
<param name="cfBusImpact" value="0"/>
<param name="cfHugging" value="3"/>
<param name="cfAvoid" value="4"/>
<param name="cfPolygon" value="10"/>
<param name="cfBase.1" value="0"/>
<param name="cfBase.2" value="1"/>
<param name="cfBase.3" value="1"/>
<param name="cfBase.4" value="1"/>
<param name="cfBase.5" value="1"/>
<param name="cfBase.6" value="1"/>
<param name="cfBase.7" value="1"/>
<param name="cfBase.8" value="1"/>
<param name="cfBase.9" value="1"/>
<param name="cfBase.10" value="1"/>
<param name="cfBase.11" value="1"/>
<param name="cfBase.12" value="1"/>
<param name="cfBase.13" value="1"/>
<param name="cfBase.14" value="1"/>
<param name="cfBase.15" value="1"/>
<param name="cfBase.16" value="0"/>
<param name="mnVias" value="20"/>
<param name="mnSegments" value="9999"/>
<param name="mnExtdSteps" value="9999"/>
<param name="mnRipupLevel" value="10"/>
<param name="mnRipupSteps" value="100"/>
<param name="mnRipupTotal" value="100"/>
</pass>
<pass name="Follow-me" refer="Default" active="yes">
</pass>
<pass name="Busses" refer="Default" active="yes">
<param name="cfNonPref" value="4"/>
<param name="cfBusImpact" value="4"/>
<param name="cfHugging" value="0"/>
<param name="mnVias" value="0"/>
</pass>
<pass name="Route" refer="Default" active="yes">
</pass>
<pass name="Optimize1" refer="Default" active="yes">
<param name="cfVia" value="99"/>
<param name="cfExtdStep" value="10"/>
<param name="cfHugging" value="1"/>
<param name="mnExtdSteps" value="1"/>
<param name="mnRipupLevel" value="0"/>
</pass>
<pass name="Optimize2" refer="Optimize1" active="yes">
<param name="cfNonPref" value="0"/>
<param name="cfChangeDir" value="6"/>
<param name="cfExtdStep" value="0"/>
<param name="cfBonusStep" value="2"/>
<param name="cfMalusStep" value="2"/>
<param name="cfPadImpact" value="2"/>
<param name="cfSmdImpact" value="2"/>
<param name="cfHugging" value="0"/>
</pass>
<pass name="Optimize3" refer="Optimize2" active="yes">
<param name="cfChangeDir" value="8"/>
<param name="cfPadImpact" value="0"/>
<param name="cfSmdImpact" value="0"/>
</pass>
<pass name="Optimize4" refer="Optimize3" active="yes">
<param name="cfChangeDir" value="25"/>
</pass>
</autorouter>
<elements>
<element name="U1" library="SparkFun-IC-Comms" package="SSOP28DB" value="FT232RL" x="19" y="55" rot="MR0">
<attribute name="PROD_ID" value="IC-00870" x="19" y="55" size="1.778" layer="28" rot="MR0" display="off"/>
</element>
<element name="U2" library="SparkFun-IC-Microcontroller" package="TQFP32-08" value="ATMEGA328P_TQFP" x="34.05" y="50.99" rot="MR0">
<attribute name="PROD_ID" value="IC-09069" x="34.05" y="50.99" size="1.778" layer="28" rot="MR0" display="off"/>
</element>
<element name="PWR" library="led" library_urn="urn:adsk.eagle:library:259" package="CHIP-LED0805" value="Green" x="4.5" y="45.1" smashed="yes" rot="MR270">
<attribute name="NAME" x="10.07" y="44.47" size="1.27" layer="26" rot="MR0"/>
<attribute name="VALUE" x="5.77" y="42.56" size="1.27" layer="28" rot="MR0"/>
</element>
<element name="C1" library="rcl" library_urn="urn:adsk.eagle:library:334" package="C0805" value="100nF" x="4.5" y="47.9" smashed="yes" rot="MR0">
<attribute name="NAME" x="2.17" y="47.27" size="1.27" layer="26" rot="MR0"/>
<attribute name="VALUE" x="5.77" y="45.36" size="1.27" layer="28" rot="MR0"/>
</element>
<element name="C2" library="resistor" library_urn="urn:adsk.eagle:library:348" package="CT6032" value="4.7uF" x="6.34" y="52.36" smashed="yes" rot="MR180">
<attribute name="NAME" x="-0.4" y="52.855" size="1.27" layer="26" rot="MR180"/>
<attribute name="VALUE" x="3.8" y="55.535" size="1.27" layer="28" rot="MR180"/>
</element>
<element name="R1" library="rcl" library_urn="urn:adsk.eagle:library:334" package="R0805" value="150R" x="9.3" y="45.1" smashed="yes" rot="MR0">
<attribute name="NAME" x="7.135" y="44.57" size="1.27" layer="26" rot="MR0"/>
<attribute name="VALUE" x="9.935" y="42.56" size="1.27" layer="28" rot="MR0"/>
</element>
<element name="Q1" library="crystal" library_urn="urn:adsk.eagle:library:204" package="SM49" value="16MHz" x="44.4" y="42.9" rot="MR270">
<attribute name="MF" value="" x="44.4" y="42.9" size="1.778" layer="28" rot="MR270" display="off"/>
<attribute name="MPN" value="" x="44.4" y="42.9" size="1.778" layer="28" rot="MR270" display="off"/>
<attribute name="OC_FARNELL" value="unknown" x="44.4" y="42.9" size="1.778" layer="28" rot="MR270" display="off"/>
<attribute name="OC_NEWARK" value="unknown" x="44.4" y="42.9" size="1.778" layer="28" rot="MR270" display="off"/>
</element>
<element name="X1" library="con-molex" library_urn="urn:adsk.eagle:library:165" package="22-23-2121" value="22-23-2121" x="48.84" y="4.79" rot="MR180">
<attribute name="MF" value="MOLEX" x="48.84" y="4.79" size="1.778" layer="28" rot="MR180" display="off"/>
<attribute name="MPN" value="22-23-2121" x="48.84" y="4.79" size="1.778" layer="28" rot="MR180" display="off"/>
<attribute name="OC_FARNELL" value="1462935" x="48.84" y="4.79" size="1.778" layer="28" rot="MR180" display="off"/>
<attribute name="OC_NEWARK" value="56H0456" x="48.84" y="4.79" size="1.778" layer="28" rot="MR180" display="off"/>
</element>
<element name="J1" library="con-jack" library_urn="urn:adsk.eagle:library:154" package="SPC4077" value="" x="8.32" y="9.74" rot="MR180">
<attribute name="MF" value="" x="8.32" y="9.74" size="1.778" layer="28" rot="MR180" display="off"/>
<attribute name="MPN" value="" x="8.32" y="9.74" size="1.778" layer="28" rot="MR180" display="off"/>
<attribute name="OC_FARNELL" value="unknown" x="8.32" y="9.74" size="1.778" layer="28" rot="MR180" display="off"/>
<attribute name="OC_NEWARK" value="unknown" x="8.32" y="9.74" size="1.778" layer="28" rot="MR180" display="off"/>
</element>
<element name="X2" library="con-cypressindustries" library_urn="urn:adsk.eagle:library:138" package="32005-201" value="MINI-USB-32005-201" x="5" y="61" rot="MR180">
<attribute name="MF" value="" x="5" y="61" size="1.778" layer="28" rot="MR180" display="off"/>
<attribute name="MPN" value="" x="5" y="61" size="1.778" layer="28" rot="MR180" display="off"/>
<attribute name="OC_FARNELL" value="unknown" x="5" y="61" size="1.778" layer="28" rot="MR180" display="off"/>
<attribute name="OC_NEWARK" value="unknown" x="5" y="61" size="1.778" layer="28" rot="MR180" display="off"/>
</element>
<element name="X3" library="con-molex" library_urn="urn:adsk.eagle:library:165" package="22-23-2041" value="22-23-2041" x="48" y="64" rot="MR90">
<attribute name="MF" value="MOLEX" x="48" y="64" size="1.778" layer="28" rot="MR90" display="off"/>
<attribute name="MPN" value="22-23-2041" x="48" y="64" size="1.778" layer="28" rot="MR90" display="off"/>
<attribute name="OC_FARNELL" value="1462920" x="48" y="64" size="1.778" layer="28" rot="MR90" display="off"/>
<attribute name="OC_NEWARK" value="38C0355" x="48" y="64" size="1.778" layer="28" rot="MR90" display="off"/>
</element>
<element name="X4" library="con-molex" library_urn="urn:adsk.eagle:library:165" package="22-23-2041" value="22-23-2041" x="62.6" y="64" rot="MR270">
<attribute name="MF" value="MOLEX" x="62.6" y="64" size="1.778" layer="28" rot="MR270" display="off"/>
<attribute name="MPN" value="22-23-2041" x="62.6" y="64" size="1.778" layer="28" rot="MR270" display="off"/>
<attribute name="OC_FARNELL" value="1462920" x="62.6" y="64" size="1.778" layer="28" rot="MR270" display="off"/>
<attribute name="OC_NEWARK" value="38C0355" x="62.6" y="64" size="1.778" layer="28" rot="MR270" display="off"/>
</element>
<element name="PHOTO" library="con-molex" library_urn="urn:adsk.eagle:library:165" package="22-23-2021" value="22-23-2021" x="21.5" y="17" rot="R180">
<attribute name="MF" value="MOLEX" x="21.5" y="17" size="1.778" layer="27" rot="R180" display="off"/>
<attribute name="MPN" value="22-23-2021" x="21.5" y="17" size="1.778" layer="27" rot="R180" display="off"/>
<attribute name="OC_FARNELL" value="1462926" x="21.5" y="17" size="1.778" layer="27" rot="R180" display="off"/>
<attribute name="OC_NEWARK" value="25C3832" x="21.5" y="17" size="1.778" layer="27" rot="R180" display="off"/>
</element>
<element name="UV" library="con-molex" library_urn="urn:adsk.eagle:library:165" package="22-23-2021" value="22-23-2021" x="21.5" y="45" smashed="yes" rot="R180">
<attribute name="MF" value="MOLEX" x="21.5" y="45" size="1.778" layer="27" rot="R180" display="off"/>
<attribute name="MPN" value="22-23-2021" x="21.5" y="45" size="1.778" layer="27" rot="R180" display="off"/>
<attribute name="NAME" x="22.34" y="47.79" size="1.016" layer="25" ratio="10" rot="R180"/>
<attribute name="OC_FARNELL" value="1462926" x="21.5" y="45" size="1.778" layer="27" rot="R180" display="off"/>
<attribute name="OC_NEWARK" value="25C3832" x="21.5" y="45" size="1.778" layer="27" rot="R180" display="off"/>
<attribute name="VALUE" x="24.04" y="50.08" size="1.016" layer="27" ratio="10" rot="R180"/>
</element>
<element name="TX" library="led" library_urn="urn:adsk.eagle:library:259" package="CHIP-LED0805" value="BLUE" x="13.5" y="67.5" smashed="yes" rot="MR90">
<attribute name="NAME" x="9.43" y="68.23" size="1.27" layer="26" rot="MR180"/>
<attribute name="VALUE" x="12.23" y="70.04" size="1.27" layer="28" rot="MR180"/>
</element>
<element name="RX" library="led" library_urn="urn:adsk.eagle:library:259" package="CHIP-LED0805" value="BLUE" x="13.5" y="65" smashed="yes" rot="MR90">
<attribute name="NAME" x="9.63" y="65.53" size="1.27" layer="26" rot="MR180"/>
<attribute name="VALUE" x="12.23" y="67.54" size="1.27" layer="28" rot="MR180"/>
</element>
<element name="R2" library="rcl" library_urn="urn:adsk.eagle:library:334" package="R0805" value="59R" x="22" y="64" rot="MR90"/>
<element name="R3" library="rcl" library_urn="urn:adsk.eagle:library:334" package="R0805" value="59R" x="19.5" y="64" smashed="yes" rot="MR90">
<attribute name="NAME" x="17.07" y="62.465" size="1.27" layer="26" rot="MR90"/>
<attribute name="VALUE" x="16.96" y="63.365" size="1.27" layer="28" rot="MR90"/>
</element>
<element name="C3" library="rcl" library_urn="urn:adsk.eagle:library:334" package="C0805" value="100nF" x="34.5" y="62.5" smashed="yes" rot="MR180">
<attribute name="NAME" x="30.43" y="63.13" size="1.27" layer="26" rot="MR180"/>
<attribute name="VALUE" x="33.23" y="65.04" size="1.27" layer="28" rot="MR180"/>
</element>
<element name="R4" library="rcl" library_urn="urn:adsk.eagle:library:334" package="R0805" value="1k" x="34.5" y="60" smashed="yes" rot="MR0">
<attribute name="NAME" x="38.435" y="59.47" size="1.27" layer="26" rot="MR0"/>
<attribute name="VALUE" x="35.135" y="57.46" size="1.27" layer="28" rot="MR0"/>
</element>
<element name="C4" library="rcl" library_urn="urn:adsk.eagle:library:334" package="C0805" value="100nF" x="42.3" y="64.3" smashed="yes" rot="MR270">
<attribute name="NAME" x="42.73" y="62.17" size="1.27" layer="26" rot="MR270"/>
<attribute name="VALUE" x="44.84" y="65.57" size="1.27" layer="28" rot="MR270"/>
</element>
<element name="C5" library="rcl" library_urn="urn:adsk.eagle:library:334" package="C0805" value="100nF" x="29.5" y="39" smashed="yes" rot="MR180">
<attribute name="NAME" x="25.33" y="39.63" size="1.27" layer="26" rot="MR180"/>
<attribute name="VALUE" x="28.23" y="41.54" size="1.27" layer="28" rot="MR180"/>
</element>
<element name="C6" library="rcl" library_urn="urn:adsk.eagle:library:334" package="C0805" value="22pF" x="49.1" y="46.8" rot="MR270"/>
<element name="C7" library="rcl" library_urn="urn:adsk.eagle:library:334" package="C0805" value="22pF" x="49.1" y="39" rot="MR90"/>
<element name="R5" library="rcl" library_urn="urn:adsk.eagle:library:334" package="R0805" value="1k" x="34.5" y="65" smashed="yes" rot="MR0">
<attribute name="NAME" x="32.235" y="64.47" size="1.27" layer="26" rot="MR0"/>
<attribute name="VALUE" x="35.135" y="62.46" size="1.27" layer="28" rot="MR0"/>
</element>
<element name="R6" library="rcl" library_urn="urn:adsk.eagle:library:334" package="R0805" value="1k" x="34.5" y="67.5" smashed="yes" rot="MR0">
<attribute name="NAME" x="32.335" y="66.97" size="1.27" layer="26" rot="MR0"/>
<attribute name="VALUE" x="35.135" y="64.96" size="1.27" layer="28" rot="MR0"/>
</element>
<element name="R7" library="rcl" library_urn="urn:adsk.eagle:library:334" package="R0805" value="150R" x="23.7" y="39" smashed="yes" rot="MR0">
<attribute name="NAME" x="21.335" y="38.37" size="1.27" layer="26" rot="MR0"/>
<attribute name="VALUE" x="24.335" y="36.46" size="1.27" layer="28" rot="MR0"/>
</element>
<element name="R8" library="rcl" library_urn="urn:adsk.eagle:library:334" package="R0805" value="33k" x="16.2" y="39" rot="MR180"/>
<element name="VALVE1" library="transistor-fet" library_urn="urn:adsk.eagle:library:396" package="TO252" value="FDD4141TO252" x="78.9" y="62.1" rot="MR90"/>
<element name="R9" library="rcl" library_urn="urn:adsk.eagle:library:334" package="R0805" value="2k2" x="67.4" y="53.5" rot="MR90"/>
<element name="VALVE2" library="transistor-fet" library_urn="urn:adsk.eagle:library:396" package="TO252" value="FDD4141TO252" x="78.9" y="53.4" rot="MR90"/>
<element name="R10" library="rcl" library_urn="urn:adsk.eagle:library:334" package="R0805" value="2k2" x="67.4" y="49.1" rot="MR270"/>
<element name="AIR" library="transistor-fet" library_urn="urn:adsk.eagle:library:396" package="TO252" value="FDD4141TO252" x="78.9" y="44.7" rot="MR90"/>
<element name="R11" library="rcl" library_urn="urn:adsk.eagle:library:334" package="R0805" value="2k2" x="67.4" y="44.7" rot="MR90"/>
<element name="R-VALVE" library="transistor-fet" library_urn="urn:adsk.eagle:library:396" package="TO252" value="FDD4141TO252" x="78.9" y="36" rot="MR90"/>
<element name="R12" library="rcl" library_urn="urn:adsk.eagle:library:334" package="R0805" value="2k2" x="67.4" y="40.3" rot="MR270"/>
<element name="V-VALVE" library="transistor-fet" library_urn="urn:adsk.eagle:library:396" package="TO252" value="FDD4141TO252" x="78.9" y="27.3" rot="MR90"/>
<element name="R13" library="rcl" library_urn="urn:adsk.eagle:library:334" package="R0805" value="2k2" x="67.4" y="35.9" rot="MR90"/>
<element name="LIQUID" library="transistor-fet" library_urn="urn:adsk.eagle:library:396" package="TO252" value="FDD4141TO252" x="78.9" y="18.6" rot="MR90"/>
<element name="R14" library="rcl" library_urn="urn:adsk.eagle:library:334" package="R0805" value="2k2" x="67.4" y="31.5" rot="MR270"/>
<element name="R15" library="rcl" library_urn="urn:adsk.eagle:library:334" package="R0805" value="10k" x="54" y="56.1" smashed="yes" rot="MR90">
<attribute name="NAME" x="53.47" y="58.465" size="1.27" layer="26" rot="MR90"/>
<attribute name="VALUE" x="51.46" y="55.465" size="1.27" layer="28" rot="MR90"/>
</element>
<element name="R16" library="rcl" library_urn="urn:adsk.eagle:library:334" package="R0805" value="10k" x="56.7" y="56.1" smashed="yes" rot="MR90">
<attribute name="NAME" x="56.17" y="58.365" size="1.27" layer="26" rot="MR90"/>
<attribute name="VALUE" x="54.16" y="55.465" size="1.27" layer="28" rot="MR90"/>
</element>
</elements>
<signals>
<signal name="VCC">
<contactref element="TX" pad="A"/>
<contactref element="RX" pad="A"/>
<contactref element="U1" pad="4"/>
<contactref element="U1" pad="20"/>
<contactref element="U2" pad="18"/>
<contactref element="U2" pad="6"/>
<contactref element="U2" pad="4"/>
<contactref element="R8" pad="1"/>
<contactref element="R15" pad="1"/>
<contactref element="R16" pad="1"/>
<wire x1="12.45" y1="67.5" x2="12.45" y2="65" width="0.4" layer="16"/>
<wire x1="12.45" y1="65" x2="12.5" y2="64.95" width="0.4" layer="16"/>
<wire x1="12.5" y1="64.95" x2="12.5" y2="63.5" width="0.4" layer="16"/>
<wire x1="12.5" y1="63.5" x2="14.5" y2="61.5" width="0.4" layer="16"/>
<wire x1="14.5" y1="61.5" x2="17" y2="61.5" width="0.4" layer="16"/>
<wire x1="17" y1="61.5" x2="18.025" y2="60.475" width="0.4" layer="16"/>
<wire x1="18.025" y1="60.475" x2="18.025" y2="58.656" width="0.4" layer="16"/>
<wire x1="34.99" y1="48.99" x2="29.7574" y2="48.99" width="0.4" layer="16"/>
<wire x1="35.79" y1="49.79" x2="38.3426" y2="49.79" width="0.4" layer="16"/>
<wire x1="34.99" y1="48.99" x2="35.79" y2="49.79" width="0.4" layer="16"/>
<wire x1="36.39" y1="51.39" x2="38.3426" y2="51.39" width="0.4" layer="16"/>
<wire x1="35.79" y1="50.79" x2="35.79" y2="49.79" width="0.4" layer="16"/>
<wire x1="36.39" y1="51.39" x2="35.79" y2="50.79" width="0.4" layer="16"/>
<via x="17" y="61.5" extent="1-16" drill="0.6"/>
<via x="31" y="60" extent="1-16" drill="0.6"/>
<wire x1="31" y1="60" x2="29.5" y2="61.5" width="0.4" layer="1"/>
<wire x1="29.5" y1="61.5" x2="17" y2="61.5" width="0.4" layer="1"/>
<wire x1="54" y1="55.15" x2="56.7" y2="55.15" width="0.4" layer="16"/>
<wire x1="38.3426" y1="51.39" x2="46.59" y2="51.39" width="0.4" layer="16"/>
<wire x1="50.35" y1="55.15" x2="54" y2="55.15" width="0.4" layer="16"/>
<wire x1="46.59" y1="51.39" x2="50.35" y2="55.15" width="0.4" layer="16"/>
<wire x1="18.025" y1="58.656" x2="18.025" y2="54.925" width="0.4" layer="16"/>
<wire x1="18.025" y1="54.925" x2="17" y2="53.9" width="0.4" layer="16"/>
<wire x1="17" y1="53.9" x2="14" y2="53.9" width="0.4" layer="16"/>
<wire x1="14" y1="53.9" x2="12.9" y2="52.8" width="0.4" layer="16"/>
<wire x1="12.9" y1="48.506671875" x2="12.9" y2="52.8" width="0.4" layer="16"/>
<wire x1="12.9" y1="48.506671875" x2="12.9" y2="47.872615625" width="0.4" layer="16"/>
<wire x1="12.906671875" y1="48.5" x2="12.9" y2="48.506671875" width="0.4" layer="16"/>
<wire x1="29.7574" y1="48.99" x2="28.49" y2="48.99" width="0.4" layer="16"/>
<wire x1="28.49" y1="48.99" x2="27.4" y2="47.9" width="0.4" layer="16"/>
<wire x1="21.328909375" y1="47.9" x2="27.4" y2="47.9" width="0.4" layer="16"/>
<wire x1="21.328909375" y1="47.9" x2="12.927384375" y2="47.9" width="0.4" layer="16"/>
<wire x1="12.927384375" y1="47.9" x2="12.9" y2="47.872615625" width="0.4" layer="16"/>
<wire x1="21.275" y1="47.953909375" x2="21.328909375" y2="47.9" width="0.4" layer="16"/>
<wire x1="21.275" y1="51.344" x2="21.275" y2="47.953909375" width="0.4" layer="16"/>
<contactref element="R1" pad="1"/>
<wire x1="10.55" y1="45.4" x2="10.25" y2="45.1" width="0.4" layer="16"/>
<wire x1="12.9" y1="40.2" x2="14.1" y2="39" width="0.4" layer="16"/>
<wire x1="14.1" y1="39" x2="15.25" y2="39" width="0.4" layer="16"/>
<wire x1="12.9" y1="45.118590625" x2="12.9" y2="47.872615625" width="0.4" layer="16"/>
<contactref element="R4" pad="2"/>
<wire x1="12.9" y1="45.118590625" x2="12.9" y2="40.2" width="0.4" layer="16"/>
<wire x1="33.55" y1="60" x2="31" y2="60" width="0.4" layer="16"/>
<contactref element="X2" pad="1"/>
<contactref element="C1" pad="1"/>
<contactref element="C2" pad="-"/>
<wire x1="10.8" y1="58.8" x2="10.2" y2="59.4" width="0.4" layer="16"/>
<wire x1="10.8" y1="58.8" x2="10.8" y2="52.9" width="0.4" layer="16"/>
<wire x1="10.8" y1="52.9" x2="10.2" y2="52.3" width="0.4" layer="16"/>
<wire x1="10.2" y1="52.3" x2="8.9" y2="52.3" width="0.4" layer="16"/>
<wire x1="8.9" y1="52.3" x2="8.84" y2="52.36" width="0.4" layer="16"/>
<wire x1="5.477384375" y1="47.872615625" x2="5.45" y2="47.9" width="0.4" layer="16"/>
<wire x1="8.76079375" y1="47.872615625" x2="12.9" y2="47.872615625" width="0.4" layer="16"/>
<wire x1="8.76079375" y1="47.872615625" x2="5.477384375" y2="47.872615625" width="0.4" layer="16"/>
<wire x1="8.84" y1="52.36" x2="8.84" y2="47.951821875" width="0.4" layer="16"/>
<wire x1="8.84" y1="47.951821875" x2="8.76079375" y2="47.872615625" width="0.4" layer="16"/>
<wire x1="10.25" y1="45.1" x2="12.881409375" y2="45.1" width="0.4" layer="16"/>
<wire x1="12.881409375" y1="45.1" x2="12.9" y2="45.118590625" width="0.4" layer="16"/>
<wire x1="10.2" y1="59.4" x2="8" y2="59.4" width="0.4" layer="16"/>
</signal>
<signal name="GND">
<contactref element="X2" pad="5"/>
<contactref element="PWR" pad="C"/>
<contactref element="U1" pad="25"/>
<contactref element="U1" pad="7"/>
<contactref element="U1" pad="18"/>
<contactref element="U1" pad="21"/>
<contactref element="C4" pad="2"/>
<contactref element="C1" pad="2"/>
<contactref element="C2" pad="+"/>
<contactref element="C6" pad="2"/>
<contactref element="C7" pad="2"/>
<contactref element="C5" pad="1"/>
<contactref element="U2" pad="5"/>
<contactref element="U2" pad="21"/>
<contactref element="U2" pad="3"/>
<contactref element="UV" pad="2"/>
<contactref element="PHOTO" pad="2"/>
<contactref element="J1" pad="1"/>
<contactref element="J1" pad="2"/>
<contactref element="R9" pad="1"/>
<contactref element="VALVE1" pad="2"/>
<contactref element="R10" pad="1"/>
<contactref element="VALVE2" pad="2"/>
<contactref element="R11" pad="1"/>
<contactref element="AIR" pad="2"/>
<contactref element="R12" pad="1"/>
<contactref element="R-VALVE" pad="2"/>
<contactref element="R13" pad="1"/>
<contactref element="V-VALVE" pad="2"/>
<contactref element="R14" pad="1"/>
<contactref element="LIQUID" pad="2"/>
<contactref element="X3" pad="1"/>
<polygon width="0.1524" layer="16">
<vertex x="0" y="0"/>
<vertex x="105" y="0"/>
<vertex x="105" y="70"/>
<vertex x="0" y="70"/>
</polygon>
<polygon width="0.4" layer="1">
<vertex x="0" y="70"/>
<vertex x="105" y="70"/>
<vertex x="105" y="0"/>
<vertex x="0" y="0"/>
</polygon>
<via x="90.4" y="4.1" extent="1-16" drill="0.6"/>
<via x="27.3" y="6.5" extent="1-16" drill="0.6"/>
<via x="93" y="66" extent="1-16" drill="0.6"/>
</signal>
<signal name="D-">
<contactref element="X2" pad="2"/>
<contactref element="U1" pad="16"/>
<wire x1="8" y1="60.2" x2="11.8" y2="60.2" width="0.4" layer="16"/>
<wire x1="11.8" y1="60.2" x2="13" y2="59" width="0.4" layer="16"/>
<wire x1="13" y1="59" x2="13" y2="58" width="0.4" layer="16"/>
<wire x1="13" y1="58" x2="14" y2="57" width="0.4" layer="16"/>
<wire x1="14" y1="57" x2="15" y2="57" width="0.4" layer="16"/>
<wire x1="15" y1="57" x2="15.425" y2="57.425" width="0.4" layer="16"/>
<wire x1="15.425" y1="57.425" x2="15.425" y2="58.656" width="0.4" layer="16"/>
</signal>
<signal name="D+">
<contactref element="X2" pad="3"/>
<contactref element="U1" pad="15"/>
<wire x1="8" y1="61" x2="13.5" y2="61" width="0.4" layer="16"/>
<wire x1="13.5" y1="61" x2="14.775" y2="59.725" width="0.4" layer="16"/>
<wire x1="14.775" y1="59.725" x2="14.775" y2="58.656" width="0.4" layer="16"/>
</signal>
<signal name="TXD">
<contactref element="U1" pad="1"/>
<contactref element="R5" pad="2"/>
<wire x1="33.55" y1="65" x2="30" y2="65" width="0.4" layer="16"/>
<wire x1="30" y1="65" x2="27" y2="62" width="0.4" layer="16"/>
<wire x1="27" y1="62" x2="27" y2="57.5" width="0.4" layer="16"/>
<wire x1="23.225" y1="53.725" x2="23.225" y2="51.344" width="0.4" layer="16"/>
<wire x1="27" y1="57.5" x2="23.225" y2="53.725" width="0.4" layer="16"/>
</signal>
<signal name="RXD">
<contactref element="U1" pad="5"/>
<contactref element="R6" pad="2"/>
<wire x1="20.625" y1="51.344" x2="20.625" y2="55.125" width="0.4" layer="16"/>
<wire x1="20.625" y1="55.125" x2="22" y2="56.5" width="0.4" layer="16"/>
<wire x1="22" y1="56.5" x2="24" y2="56.5" width="0.4" layer="16"/>
<wire x1="24" y1="56.5" x2="25.5" y2="58" width="0.4" layer="16"/>
<wire x1="25.5" y1="58" x2="25.5" y2="63.5" width="0.4" layer="16"/>
<wire x1="25.5" y1="63.5" x2="29.5" y2="67.5" width="0.4" layer="16"/>
<wire x1="29.5" y1="67.5" x2="33.55" y2="67.5" width="0.4" layer="16"/>
</signal>
<signal name="N$1">
<contactref element="U1" pad="23"/>
<contactref element="R2" pad="1"/>
<wire x1="22" y1="63.05" x2="19.975" y2="61.025" width="0.4" layer="16"/>
<wire x1="19.975" y1="61.025" x2="19.975" y2="58.656" width="0.4" layer="16"/>
</signal>
<signal name="N$2">
<contactref element="U1" pad="22"/>
<contactref element="R3" pad="1"/>
<wire x1="19.5" y1="63.05" x2="19.325" y2="62.875" width="0.4" layer="16"/>
<wire x1="19.325" y1="62.875" x2="19.325" y2="58.656" width="0.4" layer="16"/>
</signal>
<signal name="N$3">
<contactref element="TX" pad="C"/>
<contactref element="R2" pad="2"/>
<wire x1="14.55" y1="67.5" x2="21" y2="67.5" width="0.4" layer="16"/>
<wire x1="21" y1="67.5" x2="22" y2="66.5" width="0.4" layer="16"/>
<wire x1="22" y1="66.5" x2="22" y2="64.95" width="0.4" layer="16"/>
</signal>
<signal name="N$4">
<contactref element="RX" pad="C"/>
<contactref element="R3" pad="2"/>
<wire x1="14.55" y1="65" x2="19.45" y2="65" width="0.4" layer="16"/>
<wire x1="19.45" y1="65" x2="19.5" y2="64.95" width="0.4" layer="16"/>
</signal>
<signal name="N$5">
<contactref element="R1" pad="2"/>
<contactref element="PWR" pad="A"/>
<wire x1="5.55" y1="45.1" x2="8.35" y2="45.1" width="0.4" layer="16"/>
</signal>
<signal name="N$6">
<contactref element="U1" pad="2"/>
<contactref element="C3" pad="1"/>
<wire x1="22.575" y1="51.344" x2="22.575" y2="49.425" width="0.4" layer="16"/>
<wire x1="22.575" y1="49.425" x2="23" y2="49" width="0.4" layer="16"/>
<wire x1="23" y1="49" x2="24.5" y2="49" width="0.4" layer="16"/>
<wire x1="25.5" y1="50" x2="24.5" y2="49" width="0.4" layer="16"/>
<wire x1="29" y1="62.5" x2="28" y2="61.5" width="0.4" layer="16"/>
<wire x1="28" y1="61.5" x2="28" y2="57" width="0.4" layer="16"/>
<wire x1="28" y1="57" x2="25.5" y2="54.5" width="0.4" layer="16"/>
<wire x1="33.55" y1="62.5" x2="29" y2="62.5" width="0.4" layer="16"/>
<wire x1="25.5" y1="54.5" x2="25.5" y2="50" width="0.4" layer="16"/>
</signal>
<signal name="DTR">
<contactref element="C3" pad="2"/>
<contactref element="U2" pad="29"/>
<contactref element="R4" pad="1"/>
<wire x1="35.45" y1="62.5" x2="35.45" y2="60" width="0.4" layer="16"/>
<wire x1="35.45" y1="60" x2="35.45" y2="58.45" width="0.4" layer="16"/>
<wire x1="34.45" y1="57.45" x2="34.45" y2="55.2826" width="0.4" layer="16"/>
<wire x1="35.45" y1="58.45" x2="34.45" y2="57.45" width="0.4" layer="16"/>
</signal>
<signal name="3V3">
<contactref element="U1" pad="17"/>
<contactref element="C4" pad="1"/>
<contactref element="X3" pad="2"/>
<wire x1="16.075" y1="58.656" x2="16.075" y2="56.075" width="0.4" layer="16"/>
<wire x1="16.075" y1="56.075" x2="15.5" y2="55.5" width="0.4" layer="16"/>
<wire x1="15.5" y1="55.5" x2="12.5" y2="55.5" width="0.4" layer="16"/>
<via x="12.5" y="55.5" extent="1-16" drill="0.6"/>
<wire x1="12.5" y1="55.5" x2="12.5" y2="60.5" width="0.4" layer="1"/>
<wire x1="12.5" y1="60.5" x2="17.27" y2="65.27" width="0.4" layer="1"/>
<wire x1="17.27" y1="65.27" x2="38.37" y2="65.27" width="0.4" layer="1"/>
<wire x1="38.37" y1="65.27" x2="41" y2="67.9" width="0.4" layer="1"/>
<wire x1="41" y1="67.9" x2="42.3" y2="67.9" width="0.4" layer="1"/>
<via x="42.3" y="67.9" extent="1-16" drill="0.6"/>
<wire x1="42.3" y1="67.9" x2="42.3" y2="65.25" width="0.4" layer="16"/>
<wire x1="48" y1="62.73" x2="46.43" y2="62.73" width="0.4" layer="1"/>
<wire x1="46.43" y1="62.73" x2="42.6" y2="58.9" width="0.4" layer="1"/>
<wire x1="42.6" y1="58.9" x2="40.5" y2="58.9" width="0.4" layer="1"/>
<via x="40.5" y="58.9" extent="1-16" drill="0.6"/>
<wire x1="40.5" y1="58.9" x2="40.5" y2="67.4" width="0.4" layer="16"/>
<wire x1="40.5" y1="67.4" x2="41" y2="67.9" width="0.4" layer="16"/>
<wire x1="41" y1="67.9" x2="42.3" y2="67.9" width="0.4" layer="16"/>
</signal>
<signal name="XTAL1">
<contactref element="C6" pad="1"/>
<contactref element="Q1" pad="1"/>
<contactref element="U2" pad="7"/>
<wire x1="38.3426" y1="48.99" x2="39.99" y2="48.99" width="0.4" layer="16"/>
<wire x1="39.99" y1="48.99" x2="40.7" y2="49.7" width="0.4" layer="16"/>
<wire x1="44.3" y1="49.7" x2="40.7" y2="49.7" width="0.4" layer="16"/>
<wire x1="44.4" y1="49.8" x2="44.3" y2="49.7" width="0.4" layer="16"/>
<wire x1="44.4" y1="49.8" x2="44.4" y2="47.726" width="0.4" layer="16"/>
<wire x1="49.1" y1="47.75" x2="49.1" y2="48.9" width="0.4" layer="16"/>
<wire x1="49.1" y1="48.9" x2="48.3" y2="49.7" width="0.4" layer="16"/>
<wire x1="48.3" y1="49.7" x2="44.3" y2="49.7" width="0.4" layer="16"/>
</signal>
<signal name="XTAL2">
<contactref element="Q1" pad="2"/>
<contactref element="C7" pad="1"/>
<contactref element="U2" pad="8"/>
<wire x1="49.1" y1="38.05" x2="49.1" y2="36.9" width="0.4" layer="16"/>
<wire x1="49.1" y1="36.9" x2="48.3" y2="36.1" width="0.4" layer="16"/>
<wire x1="44.4" y1="36.1" x2="48.3" y2="36.1" width="0.4" layer="16"/>
<wire x1="44.4" y1="36.1" x2="44.4" y2="38.074" width="0.4" layer="16"/>
<wire x1="38.3426" y1="48.19" x2="39.91" y2="48.19" width="0.4" layer="16"/>
<wire x1="39.91" y1="48.19" x2="40.6" y2="47.5" width="0.4" layer="16"/>
<wire x1="40.6" y1="47.5" x2="40.6" y2="37.2" width="0.4" layer="16"/>
<wire x1="40.6" y1="37.2" x2="41.7" y2="36.1" width="0.4" layer="16"/>
<wire x1="41.7" y1="36.1" x2="44.4" y2="36.1" width="0.4" layer="16"/>
</signal>
<signal name="N$7">
<contactref element="U2" pad="20"/>
<contactref element="C5" pad="2"/>
<wire x1="29.7574" y1="50.59" x2="27.09" y2="50.59" width="0.4" layer="16"/>
<wire x1="27.09" y1="50.59" x2="27" y2="50.5" width="0.4" layer="16"/>
<via x="27" y="50.5" extent="1-16" drill="0.6"/>
<via x="30.4" y="44" extent="1-16" drill="0.6"/>
<wire x1="30.4" y1="44" x2="30.4" y2="39.05" width="0.4" layer="16"/>
<wire x1="30.4" y1="39.05" x2="30.45" y2="39" width="0.4" layer="16"/>
<wire x1="30.4" y1="44" x2="27" y2="47.4" width="0.4" layer="1"/>
<wire x1="27" y1="47.4" x2="27" y2="50.5" width="0.4" layer="1"/>
</signal>
<signal name="SDA">
<contactref element="U2" pad="27"/>
<contactref element="X3" pad="3"/>
<contactref element="R15" pad="2"/>
<via x="29.5" y="58.5" extent="1-16" drill="0.6"/>
<wire x1="32.85" y1="55.2826" x2="32.85" y2="56.15" width="0.4" layer="16"/>
<wire x1="32.85" y1="56.15" x2="32" y2="57" width="0.4" layer="16"/>
<wire x1="32" y1="57" x2="31" y2="57" width="0.4" layer="16"/>
<wire x1="31" y1="57" x2="29.5" y2="58.5" width="0.4" layer="16"/>
<via x="54" y="62.5" extent="1-16" drill="0.6"/>
<wire x1="54" y1="62.5" x2="54" y2="64.4" width="0.4" layer="1"/>
<wire x1="54" y1="64.4" x2="53.1" y2="65.3" width="0.4" layer="1"/>
<wire x1="48.03" y1="65.3" x2="53.1" y2="65.3" width="0.4" layer="1"/>
<wire x1="48.03" y1="65.3" x2="48" y2="65.27" width="0.4" layer="1"/>
<wire x1="29.5" y1="58.5" x2="29.5" y2="57" width="0.4" layer="1"/>
<wire x1="29.5" y1="57" x2="30.6" y2="55.9" width="0.4" layer="1"/>
<wire x1="30.6" y1="55.9" x2="33.3" y2="55.9" width="0.4" layer="1"/>
<wire x1="33.3" y1="55.9" x2="38.6" y2="61.2" width="0.4" layer="1"/>
<wire x1="38.6" y1="61.2" x2="43" y2="61.2" width="0.4" layer="1"/>
<wire x1="43" y1="61.2" x2="45.5" y2="63.7" width="0.4" layer="1"/>
<wire x1="45.5" y1="63.7" x2="45.5" y2="64.6" width="0.4" layer="1"/>
<wire x1="45.5" y1="64.6" x2="46.2" y2="65.3" width="0.4" layer="1"/>
<wire x1="46.2" y1="65.3" x2="48.03" y2="65.3" width="0.4" layer="1"/>
<wire x1="54" y1="57.05" x2="54" y2="62.5" width="0.4" layer="16"/>
</signal>
<signal name="SCL">
<contactref element="U2" pad="28"/>
<contactref element="X3" pad="4"/>
<contactref element="R16" pad="2"/>
<wire x1="33.65" y1="55.2826" x2="33.65" y2="57.35" width="0.4" layer="16"/>
<wire x1="33.65" y1="57.35" x2="33" y2="58" width="0.4" layer="16"/>
<via x="33" y="58" extent="1-16" drill="0.6"/>
<via x="56.7" y="62.5" extent="1-16" drill="0.6"/>
<wire x1="56.7" y1="62.5" x2="56.7" y2="66" width="0.4" layer="1"/>
<wire x1="56.7" y1="66" x2="54.9" y2="67.8" width="0.4" layer="1"/>
<wire x1="54.9" y1="67.8" x2="48.01" y2="67.8" width="0.4" layer="1"/>
<wire x1="48.01" y1="67.8" x2="48" y2="67.81" width="0.4" layer="1"/>
<wire x1="48" y1="67.81" x2="45.41" y2="67.81" width="0.4" layer="1"/>
<wire x1="45.41" y1="67.81" x2="44.1" y2="66.5" width="0.4" layer="1"/>
<wire x1="44.1" y1="66.5" x2="44.1" y2="64.6" width="0.4" layer="1"/>
<wire x1="44.1" y1="64.6" x2="42.7" y2="63.2" width="0.4" layer="1"/>
<wire x1="42.7" y1="63.2" x2="38.2" y2="63.2" width="0.4" layer="1"/>
<wire x1="38.2" y1="63.2" x2="33" y2="58" width="0.4" layer="1"/>
<wire x1="56.7" y1="57.05" x2="56.7" y2="62.5" width="0.4" layer="16"/>
</signal>
<signal name="PHOTO">
<contactref element="U2" pad="23"/>
<contactref element="PHOTO" pad="1"/>
<contactref element="R8" pad="2"/>
<wire x1="29.7574" y1="52.99" x2="26.91" y2="52.99" width="0.4" layer="16"/>
<wire x1="26.91" y1="52.99" x2="26.9" y2="53" width="0.4" layer="16"/>
<via x="26.9" y="53" extent="1-16" drill="0.6"/>
<wire x1="26.9" y1="53" x2="19.8" y2="53" width="0.4" layer="1"/>
<wire x1="19.8" y1="53" x2="17.2" y2="50.4" width="0.4" layer="1"/>
<wire x1="17.2" y1="50.4" x2="17.2" y2="44" width="0.4" layer="1"/>
<via x="17.2" y="44" extent="1-16" drill="0.6"/>
<wire x1="17.2" y1="44" x2="17.2" y2="39.05" width="0.4" layer="16"/>
<wire x1="17.2" y1="39.05" x2="17.15" y2="39" width="0.4" layer="16"/>
<wire x1="17.15" y1="39" x2="22.77" y2="33.38" width="0.4" layer="16"/>
<wire x1="22.77" y1="33.38" x2="22.77" y2="17" width="0.4" layer="16"/>
</signal>
<signal name="N$8">
<contactref element="U2" pad="30"/>
<contactref element="R5" pad="1"/>
<wire x1="35.25" y1="55.2826" x2="35.25" y2="56.75" width="0.4" layer="16"/>
<wire x1="35.25" y1="56.75" x2="37.5" y2="59" width="0.4" layer="16"/>
<wire x1="37.5" y1="59" x2="37.5" y2="64.5" width="0.4" layer="16"/>
<wire x1="37.5" y1="64.5" x2="37" y2="65" width="0.4" layer="16"/>
<wire x1="37" y1="65" x2="35.45" y2="65" width="0.4" layer="16"/>
</signal>
<signal name="N$9">
<contactref element="U2" pad="31"/>
<contactref element="R6" pad="1"/>
<wire x1="36.05" y1="55.2826" x2="36.05" y2="56.05" width="0.4" layer="16"/>
<wire x1="36.05" y1="56.05" x2="39" y2="59" width="0.4" layer="16"/>
<wire x1="39" y1="59" x2="39" y2="66" width="0.4" layer="16"/>
<wire x1="39" y1="66" x2="37.5" y2="67.5" width="0.4" layer="16"/>
<wire x1="37.5" y1="67.5" x2="35.45" y2="67.5" width="0.4" layer="16"/>
</signal>
<signal name="UV">
<contactref element="U2" pad="32"/>
<contactref element="R7" pad="1"/>
<wire x1="36.85" y1="55.2826" x2="38.7826" y2="55.2826" width="0.4" layer="16"/>
<wire x1="38.7826" y1="55.2826" x2="39.5" y2="56" width="0.4" layer="16"/>
<via x="39.5" y="56" extent="1-16" drill="0.6"/>
<via x="26" y="44" extent="1-16" drill="0.6"/>
<wire x1="24.65" y1="39" x2="26" y2="40.35" width="0.4" layer="16"/>
<wire x1="26" y1="40.35" x2="26" y2="44" width="0.4" layer="16"/>
<wire x1="26" y1="44" x2="26" y2="42.3" width="0.4" layer="1"/>
<wire x1="26" y1="42.3" x2="27.5" y2="40.8" width="0.4" layer="1"/>
<wire x1="27.5" y1="40.8" x2="32.6" y2="40.8" width="0.4" layer="1"/>
<wire x1="32.6" y1="40.8" x2="39.5" y2="47.7" width="0.4" layer="1"/>
<wire x1="39.5" y1="47.7" x2="39.5" y2="56" width="0.4" layer="1"/>
</signal>
<signal name="VALVE1">
<contactref element="U2" pad="1"/>
<contactref element="R9" pad="2"/>
<contactref element="VALVE1" pad="1"/>
<wire x1="38.3426" y1="53.79" x2="41.59" y2="53.79" width="0.4" layer="16"/>
<wire x1="41.59" y1="53.79" x2="43.5" y2="55.7" width="0.4" layer="16"/>
<via x="43.5" y="55.7" extent="1-16" drill="0.6"/>
<wire x1="43.5" y1="55.7" x2="49.1" y2="55.7" width="0.4" layer="1"/>
<wire x1="49.1" y1="55.7" x2="51.8" y2="53" width="0.4" layer="1"/>
<via x="51.8" y="53" extent="1-16" drill="0.6"/>
<wire x1="51.8" y1="53" x2="63.2" y2="53" width="0.4" layer="16"/>
<wire x1="64.65" y1="54.45" x2="67.4" y2="54.45" width="0.4" layer="16"/>
<wire x1="63.2" y1="53" x2="64.65" y2="54.45" width="0.4" layer="16"/>
<wire x1="67.4" y1="54.45" x2="67.4" y2="56.8" width="0.4" layer="16"/>
<wire x1="70.42" y1="59.82" x2="74.1" y2="59.82" width="0.4" layer="16"/>
<wire x1="67.4" y1="56.8" x2="70.42" y2="59.82" width="0.4" layer="16"/>
</signal>
<signal name="VALVE2">
<contactref element="U2" pad="2"/>
<contactref element="R10" pad="2"/>
<contactref element="VALVE2" pad="1"/>
<wire x1="38.3426" y1="52.99" x2="43.59" y2="52.99" width="0.4" layer="16"/>
<wire x1="43.59" y1="52.99" x2="45.2" y2="53" width="0.4" layer="16"/>
<via x="45.2" y="53" extent="1-16" drill="0.6"/>
<wire x1="45.2" y1="53" x2="48.3" y2="53" width="0.4" layer="1"/>
<wire x1="48.3" y1="53" x2="50.1" y2="51.2" width="0.4" layer="1"/>
<wire x1="50.1" y1="51.2" x2="51.8" y2="51.2" width="0.4" layer="1"/>
<via x="51.8" y="51.2" extent="1-16" drill="0.6"/>
<wire x1="51.8" y1="51.2" x2="60.7" y2="51.2" width="0.4" layer="16"/>
<wire x1="63.75" y1="48.15" x2="67.4" y2="48.15" width="0.4" layer="16"/>
<wire x1="60.7" y1="51.2" x2="63.75" y2="48.15" width="0.4" layer="16"/>
<wire x1="67.4" y1="48.15" x2="69.45" y2="48.15" width="0.4" layer="16"/>
<wire x1="69.45" y1="48.15" x2="70.7" y2="49.4" width="0.4" layer="16"/>
<wire x1="70.7" y1="49.4" x2="70.7" y2="50.3" width="0.4" layer="16"/>
<wire x1="70.7" y1="50.3" x2="71.5" y2="51.1" width="0.4" layer="16"/>
<wire x1="71.5" y1="51.1" x2="74.08" y2="51.1" width="0.4" layer="16"/>
<wire x1="74.08" y1="51.1" x2="74.1" y2="51.12" width="0.4" layer="16"/>
</signal>
<signal name="AIR">
<contactref element="U2" pad="9"/>
<contactref element="R11" pad="2"/>
<contactref element="AIR" pad="1"/>
<wire x1="67.4" y1="45.65" x2="69.45" y2="45.65" width="0.4" layer="16"/>
<wire x1="69.45" y1="45.65" x2="70.6" y2="44.5" width="0.4" layer="16"/>
<wire x1="70.6" y1="44.5" x2="70.6" y2="43" width="0.4" layer="16"/>
<wire x1="71.18" y1="42.42" x2="74.1" y2="42.42" width="0.4" layer="16"/>
<wire x1="70.6" y1="43" x2="71.18" y2="42.42" width="0.4" layer="16"/>
<wire x1="36.85" y1="46.6974" x2="36.85" y2="37.55" width="0.4" layer="16"/>
<wire x1="36.85" y1="37.55" x2="40.8" y2="33.6" width="0.4" layer="16"/>
<wire x1="40.8" y1="33.6" x2="51.1" y2="33.6" width="0.4" layer="16"/>
<wire x1="51.1" y1="33.6" x2="54.1" y2="36.6" width="0.4" layer="16"/>
<wire x1="54.1" y1="36.6" x2="54.1" y2="43.2" width="0.4" layer="16"/>
<wire x1="56.55" y1="45.65" x2="67.4" y2="45.65" width="0.4" layer="16"/>
<wire x1="54.1" y1="43.2" x2="56.55" y2="45.65" width="0.4" layer="16"/>
</signal>
<signal name="R-VALVE">
<contactref element="U2" pad="10"/>
<contactref element="R12" pad="2"/>
<contactref element="R-VALVE" pad="1"/>
<wire x1="67.4" y1="39.35" x2="70.05" y2="39.35" width="0.4" layer="16"/>
<wire x1="70.05" y1="39.35" x2="71.2" y2="38.2" width="0.4" layer="16"/>
<wire x1="71.2" y1="38.2" x2="71.2" y2="34.9" width="0.4" layer="16"/>
<wire x1="71.2" y1="34.9" x2="72.4" y2="33.7" width="0.4" layer="16"/>
<wire x1="72.4" y1="33.7" x2="74.08" y2="33.7" width="0.4" layer="16"/>
<wire x1="74.08" y1="33.7" x2="74.1" y2="33.72" width="0.4" layer="16"/>
<wire x1="36.05" y1="46.6974" x2="36.05" y2="36.75" width="0.4" layer="16"/>
<wire x1="36.05" y1="36.75" x2="40.2" y2="32.6" width="0.4" layer="16"/>
<wire x1="40.2" y1="32.6" x2="51.6" y2="32.6" width="0.4" layer="16"/>
<wire x1="51.6" y1="32.6" x2="55.3" y2="36.3" width="0.4" layer="16"/>
<wire x1="55.3" y1="36.3" x2="55.3" y2="38.2" width="0.4" layer="16"/>
<wire x1="55.3" y1="38.2" x2="56.4" y2="39.3" width="0.4" layer="16"/>
<wire x1="56.4" y1="39.3" x2="67.35" y2="39.3" width="0.4" layer="16"/>
<wire x1="67.35" y1="39.3" x2="67.4" y2="39.35" width="0.4" layer="16"/>
</signal>
<signal name="V-VALVE">
<contactref element="U2" pad="12"/>
<contactref element="R13" pad="2"/>
<contactref element="V-VALVE" pad="1"/>
<wire x1="67.4" y1="36.85" x2="69.15" y2="36.85" width="0.4" layer="16"/>
<wire x1="69.15" y1="36.85" x2="69.7" y2="36.3" width="0.4" layer="16"/>
<wire x1="69.7" y1="36.3" x2="69.7" y2="26" width="0.4" layer="16"/>
<wire x1="69.7" y1="26" x2="70.7" y2="25" width="0.4" layer="16"/>
<wire x1="70.7" y1="25" x2="74.08" y2="25" width="0.4" layer="16"/>
<wire x1="74.08" y1="25" x2="74.1" y2="25.02" width="0.4" layer="16"/>
<wire x1="34.45" y1="46.6974" x2="34.45" y2="36.85" width="0.4" layer="16"/>
<wire x1="34.45" y1="36.85" x2="39.7" y2="31.6" width="0.4" layer="16"/>
<wire x1="39.7" y1="31.6" x2="52" y2="31.6" width="0.4" layer="16"/>
<wire x1="52" y1="31.6" x2="57.2" y2="36.8" width="0.4" layer="16"/>
<wire x1="57.2" y1="36.8" x2="67.35" y2="36.8" width="0.4" layer="16"/>
<wire x1="67.35" y1="36.8" x2="67.4" y2="36.85" width="0.4" layer="16"/>
</signal>
<signal name="LIQUID">
<contactref element="U2" pad="13"/>
<contactref element="R14" pad="2"/>
<contactref element="LIQUID" pad="1"/>
<wire x1="67.4" y1="30.55" x2="67.4" y2="18" width="0.4" layer="16"/>
<wire x1="69.08" y1="16.32" x2="74.1" y2="16.32" width="0.4" layer="16"/>
<wire x1="67.4" y1="18" x2="69.08" y2="16.32" width="0.4" layer="16"/>
<wire x1="33.65" y1="46.6974" x2="33.65" y2="36.25" width="0.4" layer="16"/>
<wire x1="33.65" y1="36.25" x2="39.3" y2="30.6" width="0.4" layer="16"/>
<wire x1="39.3" y1="30.6" x2="67.35" y2="30.6" width="0.4" layer="16"/>
<wire x1="67.35" y1="30.6" x2="67.4" y2="30.55" width="0.4" layer="16"/>
</signal>
<signal name="N$10">
<contactref element="R7" pad="2"/>
<contactref element="UV" pad="1"/>
<wire x1="22.77" y1="45" x2="22.75" y2="44.98" width="0.4" layer="16"/>
<wire x1="22.75" y1="44.98" x2="22.75" y2="39" width="0.4" layer="16"/>
</signal>
<signal name="N$17">
<contactref element="J1" pad="3"/>
<contactref element="X1" pad="1"/>
<contactref element="X1" pad="3"/>
<contactref element="X1" pad="5"/>
<contactref element="X1" pad="7"/>
<contactref element="X1" pad="9"/>
<contactref element="X1" pad="11"/>
<wire x1="11.32" y1="9.74" x2="16.46" y2="9.74" width="1.2" layer="1"/>
<wire x1="16.46" y1="9.74" x2="24.534" y2="1.666" width="1.2" layer="1"/>
<wire x1="50.2" y1="1.666" x2="55.4" y2="1.666" width="1.2" layer="1"/>
<wire x1="45.3" y1="1.666" x2="50.2" y2="1.666" width="1.2" layer="1"/>
<wire x1="40.1" y1="1.666" x2="45.3" y2="1.666" width="1.2" layer="1"/>
<wire x1="35.1" y1="1.666" x2="40.1" y2="1.666" width="1.2" layer="1"/>
<wire x1="35.1" y1="1.666" x2="24.534" y2="1.666" width="1.2" layer="1"/>
<wire x1="55.4" y1="1.666" x2="59.466" y2="1.666" width="1.2" layer="1"/>
<wire x1="59.466" y1="1.666" x2="60.3" y2="2.5" width="1.2" layer="1"/>
<wire x1="60.3" y1="2.5" x2="60.3" y2="4.76" width="1.2" layer="1"/>
<wire x1="60.3" y1="4.76" x2="60.27" y2="4.79" width="1.2" layer="1"/>
<wire x1="55.19" y1="4.79" x2="55.19" y2="1.876" width="1.2" layer="1"/>
<wire x1="55.19" y1="1.876" x2="55.4" y2="1.666" width="1.2" layer="1"/>
<wire x1="50.11" y1="4.79" x2="50.11" y2="1.756" width="1.2" layer="1"/>
<wire x1="50.11" y1="1.756" x2="50.2" y2="1.666" width="1.2" layer="1"/>
<wire x1="45.03" y1="4.79" x2="45.03" y2="1.936" width="1.2" layer="1"/>
<wire x1="45.03" y1="1.936" x2="45.3" y2="1.666" width="1.2" layer="1"/>
<wire x1="39.95" y1="4.79" x2="39.95" y2="1.816" width="1.2" layer="1"/>
<wire x1="39.95" y1="1.816" x2="40.1" y2="1.666" width="1.2" layer="1"/>
<wire x1="34.87" y1="4.79" x2="34.87" y2="1.896" width="1.2" layer="1"/>
<wire x1="34.87" y1="1.896" x2="35.1" y2="1.666" width="1.2" layer="1"/>
</signal>
<signal name="N$22">
<contactref element="X1" pad="2"/>
<contactref element="VALVE1" pad="3"/>
<wire x1="81.4" y1="62.1" x2="88" y2="62.1" width="1.2" layer="16"/>
<via x="88" y="62.1" extent="1-16" drill="0.6"/>
<wire x1="37.41" y1="4.79" x2="37.41" y2="7.91" width="1.2" layer="1"/>
<wire x1="37.41" y1="7.91" x2="48" y2="18.5" width="1.2" layer="1"/>
<wire x1="48" y1="18.5" x2="72.2" y2="18.5" width="1.2" layer="1"/>
<wire x1="72.2" y1="18.5" x2="74.9" y2="21.2" width="1.2" layer="1"/>
<wire x1="74.9" y1="21.2" x2="74.9" y2="54.3" width="1.2" layer="1"/>
<wire x1="74.9" y1="54.3" x2="78.4" y2="57.8" width="1.2" layer="1"/>
<wire x1="78.4" y1="57.8" x2="86.5" y2="57.8" width="1.2" layer="1"/>
<wire x1="86.5" y1="57.8" x2="88" y2="59.3" width="1.2" layer="1"/>
<wire x1="88" y1="59.3" x2="88" y2="62.1" width="1.2" layer="1"/>
</signal>
<signal name="N$23">
<contactref element="X1" pad="4"/>
<contactref element="VALVE2" pad="3"/>
<wire x1="81.4" y1="53.4" x2="88" y2="53.4" width="1.2" layer="16"/>
<via x="88" y="53.4" extent="1-16" drill="0.6"/>
<wire x1="42.49" y1="4.79" x2="42.49" y2="8.79" width="1.2" layer="1"/>
<wire x1="42.49" y1="8.79" x2="49.2" y2="15.5" width="1.2" layer="1"/>
<wire x1="49.2" y1="15.5" x2="74.9" y2="15.5" width="1.2" layer="1"/>
<wire x1="74.9" y1="15.5" x2="77.4" y2="18" width="1.2" layer="1"/>
<wire x1="77.4" y1="18" x2="77.4" y2="45.7" width="1.2" layer="1"/>
<wire x1="77.4" y1="45.7" x2="80.5" y2="48.8" width="1.2" layer="1"/>
<wire x1="80.5" y1="48.8" x2="86.7" y2="48.8" width="1.2" layer="1"/>
<wire x1="86.7" y1="48.8" x2="88" y2="50.1" width="1.2" layer="1"/>
<wire x1="88" y1="50.1" x2="88" y2="53.4" width="1.2" layer="1"/>
</signal>
<signal name="N$24">
<contactref element="X1" pad="6"/>
<contactref element="AIR" pad="3"/>
<wire x1="81.4" y1="44.7" x2="88" y2="44.7" width="1.2" layer="16"/>
<via x="88" y="44.7" extent="1-16" drill="0.6"/>
<wire x1="47.57" y1="4.79" x2="47.57" y2="9.87" width="1.2" layer="1"/>
<wire x1="47.57" y1="9.87" x2="50.7" y2="13" width="1.2" layer="1"/>
<wire x1="50.7" y1="13" x2="77.2" y2="13" width="1.2" layer="1"/>
<wire x1="77.2" y1="13" x2="80" y2="15.8" width="1.2" layer="1"/>
<wire x1="80" y1="15.8" x2="80" y2="36" width="1.2" layer="1"/>
<wire x1="80" y1="36" x2="82" y2="38" width="1.2" layer="1"/>
<wire x1="82" y1="38" x2="85.4" y2="38" width="1.2" layer="1"/>
<wire x1="85.4" y1="38" x2="88" y2="40.6" width="1.2" layer="1"/>
<wire x1="88" y1="40.6" x2="88" y2="44.7" width="1.2" layer="1"/>
</signal>
<signal name="N$25">
<contactref element="X1" pad="8"/>
<contactref element="R-VALVE" pad="3"/>
<wire x1="81.4" y1="36" x2="88" y2="36" width="1.2" layer="16"/>
<via x="88" y="36" extent="1-16" drill="0.6"/>
<wire x1="52.65" y1="4.79" x2="52.65" y2="8.25" width="1.2" layer="1"/>
<wire x1="52.65" y1="8.25" x2="55" y2="10.6" width="1.2" layer="1"/>
<wire x1="55" y1="10.6" x2="79.4" y2="10.6" width="1.2" layer="1"/>
<wire x1="79.4" y1="10.6" x2="82.5" y2="13.7" width="1.2" layer="1"/>
<wire x1="82.5" y1="13.7" x2="82.5" y2="26.7" width="1.2" layer="1"/>
<wire x1="82.5" y1="26.7" x2="88" y2="32.2" width="1.2" layer="1"/>
<wire x1="88" y1="32.2" x2="88" y2="36" width="1.2" layer="1"/>
</signal>
<signal name="N$26">
<contactref element="X1" pad="10"/>
<contactref element="V-VALVE" pad="3"/>
<wire x1="81.4" y1="27.3" x2="88" y2="27.3" width="1.2" layer="16"/>
<via x="88" y="27.3" extent="1-16" drill="0.6"/>
<wire x1="57.73" y1="4.79" x2="57.73" y2="7.33" width="1.2" layer="1"/>
<wire x1="57.73" y1="7.33" x2="59" y2="8.6" width="1.2" layer="1"/>
<wire x1="59" y1="8.6" x2="82" y2="8.6" width="1.2" layer="1"/>
<wire x1="82" y1="8.6" x2="84.8" y2="11.4" width="1.2" layer="1"/>
<wire x1="84.8" y1="11.4" x2="84.8" y2="20.9" width="1.2" layer="1"/>
<wire x1="84.8" y1="20.9" x2="88" y2="24.1" width="1.2" layer="1"/>
<wire x1="88" y1="24.1" x2="88" y2="27.3" width="1.2" layer="1"/>
</signal>
<signal name="N$27">
<contactref element="X1" pad="12"/>
<contactref element="LIQUID" pad="3"/>
<via x="88" y="18.6" extent="1-16" drill="0.6"/>
<wire x1="88" y1="18.6" x2="81.4" y2="18.6" width="1.2" layer="16"/>
<wire x1="62.81" y1="4.79" x2="84.89" y2="4.79" width="1.2" layer="1"/>
<wire x1="84.89" y1="4.79" x2="88" y2="7.9" width="1.2" layer="1"/>
<wire x1="88" y1="7.9" x2="88" y2="18.6" width="1.2" layer="1"/>
</signal>
</signals>
</board>
</drawing>
<compatibility>
<note version="8.2" severity="warning">
Since Version 8.2, Eagle supports online libraries. The ids
of those online libraries will not be understood (or retained)
with this version.
</note>
</compatibility>
</eagle>
