# Supplementary material for: Design and Fabrication of a Fully-Integrated, Miniaturised Fluidic System for the Analysis of Enzyme Kinetics
Source: Micromachines (Basel). 2023 Feb 25;14(3):537. doi: 10.3390/mi14030537 (PMC10051508; doi:10.3390/mi14030537)
Supplement: Supplementary file 1 [file micromachines-14-00537-s001.zip › Supplemental Information/PCB/Eagle files/smd_6.dri]

Generated by EAGLE CAM Processor 8.2.2

Drill Station Info File: C:/Users/Anthony/Dropbox/My Documents/PhD/3D microfluidic/eagle/ard_co_smd_6/smd_6.dri

 Date              : 03/07/2017 13:42
 Drills            : generated
 Device            : Excellon drill station, coordinate format 2.5 inch

Parameter settings:

 Tolerance Drill + :  0.00 %
 Tolerance Drill - :  0.00 %
 Rotate            : no
 Mirror            : no
 Optimize          : yes
 Auto fit          : yes
 OffsetX           : 0inch
 OffsetY           : 0inch
 Layers            : Drills Holes

Drill File Info:

 Data Mode         : Absolute
 Units             : 1/100000 Inch

Drills used:

 Code  Size       used

 T01   0.0236inch    28
 T02   0.0315inch     4
 T03   0.0354inch     2
 T04   0.0394inch    25
 T05   0.1969inch     3

Total number of drills: 62

Plotfiles:

 C:/Users/Anthony/Dropbox/My Documents/PhD/3D microfluidic/eagle/ard_co_smd_6/smd_6.TXT
