# Supplementary material for: Design and Fabrication of a Fully-Integrated, Miniaturised Fluidic System for the Analysis of Enzyme Kinetics
Source: Micromachines (Basel). 2023 Feb 25;14(3):537. doi: 10.3390/mi14030537 (PMC10051508; doi:10.3390/mi14030537)
Supplement: Supplementary file 1 [file micromachines-14-00537-s001.zip › Supplemental Information/PCB/Eagle files/smd_6.GBL]

G75*
%MOIN*%
%OFA0B0*%
%FSLAX25Y25*%
%IPPOS*%
%LPD*%
%AMOC8*
5,1,8,0,0,1.08239X$1,22.5*
%
%ADD10R,0.01370X0.05500*%
%ADD11R,0.05000X0.02200*%
%ADD12R,0.02200X0.05000*%
%ADD13R,0.04724X0.04724*%
%ADD14R,0.05118X0.05906*%
%ADD15R,0.10236X0.08661*%
%ADD16R,0.07000X0.20000*%
%ADD17C,0.05937*%
%ADD18C,0.08600*%
%ADD19R,0.09843X0.07874*%
%ADD20R,0.12992X0.07874*%
%ADD21R,0.12205X0.01969*%
%ADD22R,0.05906X0.05118*%
%ADD23R,0.24409X0.21260*%
%ADD24R,0.06299X0.03937*%
%ADD25R,0.03150X0.02362*%
%ADD26R,0.08800X0.04800*%
%ADD27R,0.08661X0.14173*%
%ADD28C,0.01575*%
%ADD29C,0.03962*%
%ADD30C,0.00600*%
%ADD31C,0.04750*%
%ADD32C,0.04724*%
D10*
X0068933Y0204617D03*
X0071492Y0204617D03*
X0074051Y0204617D03*
X0076610Y0204617D03*
X0079169Y0204617D03*
X0081728Y0204617D03*
X0084287Y0204617D03*
X0086846Y0204617D03*
X0089406Y0204617D03*
X0091965Y0204617D03*
X0094524Y0204617D03*
X0097083Y0204617D03*
X0099642Y0204617D03*
X0102201Y0204617D03*
X0102201Y0233404D03*
X0099642Y0233404D03*
X0097083Y0233404D03*
X0094524Y0233404D03*
X0091965Y0233404D03*
X0089406Y0233404D03*
X0086846Y0233404D03*
X0084287Y0233404D03*
X0081728Y0233404D03*
X0079169Y0233404D03*
X0076610Y0233404D03*
X0074051Y0233404D03*
X0071492Y0233404D03*
X0068933Y0233404D03*
D11*
X0127919Y0214247D03*
X0127919Y0211097D03*
X0127919Y0207948D03*
X0127919Y0204798D03*
X0127919Y0201648D03*
X0127919Y0198499D03*
X0127919Y0195349D03*
X0127919Y0192199D03*
X0161719Y0192199D03*
X0161719Y0195349D03*
X0161719Y0198499D03*
X0161719Y0201648D03*
X0161719Y0204798D03*
X0161719Y0207948D03*
X0161719Y0211097D03*
X0161719Y0214247D03*
D12*
X0155843Y0220123D03*
X0152693Y0220123D03*
X0149543Y0220123D03*
X0146394Y0220123D03*
X0143244Y0220123D03*
X0140094Y0220123D03*
X0136945Y0220123D03*
X0133795Y0220123D03*
X0133795Y0186323D03*
X0136945Y0186323D03*
X0140094Y0186323D03*
X0143244Y0186323D03*
X0146394Y0186323D03*
X0149543Y0186323D03*
X0152693Y0186323D03*
X0155843Y0186323D03*
D13*
X0053874Y0188696D03*
X0045606Y0188696D03*
X0059780Y0258381D03*
X0068047Y0258381D03*
X0068047Y0268223D03*
X0059780Y0268223D03*
D14*
X0142850Y0268223D03*
X0150331Y0268223D03*
X0150331Y0258381D03*
X0142850Y0258381D03*
X0142850Y0248538D03*
X0150331Y0248538D03*
X0150331Y0238696D03*
X0142850Y0238696D03*
X0053480Y0179640D03*
X0046000Y0179640D03*
X0030252Y0195388D03*
X0022772Y0195388D03*
X0070803Y0156018D03*
X0078283Y0156018D03*
X0100331Y0156018D03*
X0107811Y0156018D03*
X0123165Y0156018D03*
X0130646Y0156018D03*
D15*
X0045567Y0208617D03*
X0025882Y0208617D03*
D16*
X0185567Y0190373D03*
X0185567Y0152373D03*
D17*
X0100409Y0176672D02*
X0100409Y0182609D01*
X0090409Y0182609D02*
X0090409Y0176672D01*
X0196772Y0239444D02*
X0202709Y0239444D01*
X0202709Y0249444D02*
X0196772Y0249444D01*
X0196772Y0259444D02*
X0202709Y0259444D01*
X0202709Y0269444D02*
X0196772Y0269444D01*
X0254252Y0269444D02*
X0260189Y0269444D01*
X0260189Y0259444D02*
X0254252Y0259444D01*
X0254252Y0249444D02*
X0260189Y0249444D01*
X0260189Y0239444D02*
X0254252Y0239444D01*
X0100409Y0072373D02*
X0100409Y0066436D01*
X0090409Y0066436D02*
X0090409Y0072373D01*
X0148047Y0024302D02*
X0148047Y0018365D01*
X0158047Y0018365D02*
X0158047Y0024302D01*
X0168047Y0024302D02*
X0168047Y0018365D01*
X0178047Y0018365D02*
X0178047Y0024302D01*
X0188047Y0024302D02*
X0188047Y0018365D01*
X0198047Y0018365D02*
X0198047Y0024302D01*
X0208047Y0024302D02*
X0208047Y0018365D01*
X0218047Y0018365D02*
X0218047Y0024302D01*
X0228047Y0024302D02*
X0228047Y0018365D01*
X0238047Y0018365D02*
X0238047Y0024302D01*
X0248047Y0024302D02*
X0248047Y0018365D01*
X0258047Y0018365D02*
X0258047Y0024302D01*
D18*
X0055331Y0036522D02*
X0055331Y0045122D01*
X0047820Y0059719D02*
X0039220Y0059719D01*
X0031709Y0045122D02*
X0031709Y0036522D01*
D19*
X0018638Y0225113D03*
X0018638Y0260152D03*
D20*
X0041866Y0260152D03*
X0041866Y0225113D03*
D21*
X0042260Y0236333D03*
X0042260Y0239483D03*
X0042260Y0242633D03*
X0042260Y0245782D03*
X0042260Y0248932D03*
D22*
X0087535Y0250703D03*
X0087535Y0258184D03*
X0097378Y0258184D03*
X0097378Y0250703D03*
X0177299Y0251885D03*
X0177299Y0259365D03*
X0223362Y0227081D03*
X0223362Y0219601D03*
X0233992Y0219601D03*
X0233992Y0227081D03*
X0276118Y0216845D03*
X0276118Y0209365D03*
X0276118Y0199522D03*
X0276118Y0192042D03*
X0276118Y0182199D03*
X0276118Y0174719D03*
X0276118Y0164877D03*
X0276118Y0157396D03*
X0276118Y0147554D03*
X0276118Y0140073D03*
X0276118Y0130231D03*
X0276118Y0122751D03*
X0204071Y0152278D03*
X0204071Y0159759D03*
X0204071Y0182987D03*
X0204071Y0190467D03*
D23*
X0331236Y0178459D03*
X0331236Y0144207D03*
X0331236Y0109955D03*
X0331236Y0075703D03*
X0331236Y0212711D03*
X0331236Y0246963D03*
D24*
X0302496Y0237987D03*
X0302496Y0221688D03*
X0302496Y0203735D03*
X0302496Y0187436D03*
X0302496Y0169483D03*
X0302496Y0153184D03*
X0302496Y0135231D03*
X0302496Y0118932D03*
X0302496Y0100979D03*
X0302496Y0084680D03*
X0302496Y0066727D03*
X0302496Y0255940D03*
D25*
X0031433Y0182790D03*
X0021591Y0182790D03*
D26*
X0027304Y0167481D03*
X0027304Y0158381D03*
X0027304Y0149281D03*
D27*
X0051705Y0158381D03*
D28*
X0054067Y0156018D01*
X0070803Y0156018D01*
X0078283Y0156018D02*
X0100409Y0133892D01*
X0100409Y0069404D01*
X0165488Y0122948D02*
X0275921Y0122948D01*
X0276118Y0122751D01*
X0276118Y0073341D01*
X0282732Y0066727D01*
X0302496Y0066727D01*
X0302417Y0100900D02*
X0289110Y0100900D01*
X0285173Y0104837D01*
X0285173Y0145388D01*
X0283008Y0147554D01*
X0276118Y0147554D01*
X0275921Y0147357D01*
X0235961Y0147357D01*
X0215488Y0126885D01*
X0167063Y0126885D01*
X0146394Y0147554D01*
X0146394Y0186323D01*
X0143244Y0186323D02*
X0143244Y0145192D01*
X0165488Y0122948D01*
X0169031Y0130822D02*
X0213913Y0130822D01*
X0228480Y0145388D01*
X0228480Y0152869D01*
X0232811Y0157199D01*
X0275921Y0157199D01*
X0276118Y0157396D01*
X0286551Y0157396D01*
X0291079Y0152869D01*
X0291079Y0139877D01*
X0295803Y0135152D01*
X0302417Y0135152D01*
X0302496Y0135231D01*
X0302496Y0169483D02*
X0291000Y0169483D01*
X0288717Y0171766D01*
X0288717Y0177672D01*
X0284189Y0182199D01*
X0276118Y0182199D01*
X0233402Y0182199D01*
X0223756Y0172554D01*
X0223756Y0146570D01*
X0211945Y0134759D01*
X0171394Y0134759D01*
X0155843Y0150310D01*
X0155843Y0186323D01*
X0152693Y0186323D02*
X0152693Y0147160D01*
X0169031Y0130822D01*
X0174937Y0144601D02*
X0185567Y0144601D01*
X0185567Y0152373D01*
X0185567Y0144601D02*
X0200921Y0144601D01*
X0204071Y0147751D01*
X0204071Y0152278D01*
X0174937Y0144601D02*
X0170606Y0148932D01*
X0170606Y0189483D01*
X0167890Y0192199D01*
X0161719Y0192199D01*
X0161719Y0195349D02*
X0168205Y0195349D01*
X0171000Y0198144D01*
X0185173Y0198144D01*
X0200921Y0198144D01*
X0204071Y0194995D01*
X0204071Y0190467D01*
X0185567Y0190373D02*
X0185567Y0198538D01*
X0185173Y0198144D01*
X0194189Y0204798D02*
X0208992Y0219601D01*
X0223362Y0219601D01*
X0233992Y0219601D01*
X0233992Y0227081D02*
X0233992Y0248538D01*
X0223362Y0248538D02*
X0223362Y0227081D01*
X0214701Y0211136D02*
X0259583Y0211136D01*
X0265291Y0216845D01*
X0276118Y0216845D01*
X0276118Y0226097D01*
X0288008Y0237987D01*
X0302496Y0237987D01*
X0302496Y0203735D02*
X0302417Y0203656D01*
X0292260Y0203656D01*
X0289110Y0200507D01*
X0289110Y0196963D01*
X0284189Y0192042D01*
X0276118Y0192042D01*
X0261748Y0192042D01*
X0249740Y0204050D01*
X0214701Y0204050D01*
X0194189Y0204798D02*
X0161719Y0204798D01*
X0154031Y0204798D01*
X0151669Y0202436D01*
X0151669Y0198499D01*
X0148520Y0195349D01*
X0127919Y0195349D01*
X0122929Y0195349D01*
X0118638Y0191058D01*
X0094736Y0191058D01*
X0094524Y0191270D01*
X0094524Y0204617D01*
X0091965Y0204617D02*
X0091965Y0219503D01*
X0097378Y0224916D01*
X0105252Y0224916D01*
X0111157Y0230822D01*
X0111157Y0252475D01*
X0126906Y0268223D01*
X0142850Y0268223D01*
X0150331Y0268223D02*
X0158402Y0268223D01*
X0164307Y0262318D01*
X0164307Y0234759D01*
X0152693Y0223144D01*
X0152693Y0220123D01*
X0155843Y0220123D02*
X0163451Y0220123D01*
X0166276Y0222948D01*
X0161719Y0214247D02*
X0174504Y0214247D01*
X0182024Y0221766D01*
X0182378Y0211097D02*
X0188717Y0211136D01*
X0182378Y0211097D02*
X0161719Y0211097D01*
X0149543Y0220123D02*
X0149543Y0225900D01*
X0158402Y0234759D01*
X0158402Y0256412D01*
X0156433Y0258381D01*
X0150331Y0258381D01*
X0142850Y0258381D02*
X0128874Y0258381D01*
X0117063Y0246570D01*
X0117063Y0228853D01*
X0102201Y0213991D01*
X0102201Y0204617D01*
X0099642Y0204617D02*
X0099642Y0197062D01*
X0101315Y0195388D01*
X0107220Y0195388D01*
X0111157Y0199325D01*
X0111157Y0217042D01*
X0121000Y0226885D01*
X0121000Y0244601D01*
X0124937Y0248538D01*
X0142850Y0248538D01*
X0150331Y0248538D02*
X0150331Y0238696D01*
X0150331Y0232593D01*
X0146394Y0228656D01*
X0146394Y0220123D01*
X0143244Y0220123D02*
X0143244Y0228262D01*
X0140685Y0230822D01*
X0136748Y0226885D02*
X0132811Y0226885D01*
X0126906Y0232790D01*
X0132811Y0238696D02*
X0142850Y0238696D01*
X0136748Y0226885D02*
X0140094Y0223538D01*
X0140094Y0220123D01*
X0127919Y0211097D02*
X0116709Y0211097D01*
X0116669Y0211136D01*
X0117417Y0201648D02*
X0117063Y0201294D01*
X0117417Y0201648D02*
X0127919Y0201648D01*
X0151669Y0198499D02*
X0161719Y0198499D01*
X0130449Y0175703D02*
X0130449Y0156215D01*
X0130646Y0156018D01*
X0113126Y0161333D02*
X0113126Y0175703D01*
X0100409Y0179640D02*
X0100331Y0179562D01*
X0100331Y0156018D01*
X0107811Y0156018D02*
X0113126Y0161333D01*
X0078480Y0156215D02*
X0078283Y0156018D01*
X0078480Y0156215D02*
X0078480Y0169798D01*
X0061551Y0169404D02*
X0061551Y0180147D01*
X0061045Y0179640D01*
X0053480Y0179640D01*
X0046000Y0179640D02*
X0046000Y0188302D01*
X0045606Y0188696D01*
X0040685Y0195388D02*
X0045409Y0200113D01*
X0045409Y0207987D01*
X0045803Y0208381D01*
X0045567Y0208617D01*
X0045803Y0208381D02*
X0052890Y0208381D01*
X0054465Y0209955D01*
X0054465Y0233577D01*
X0051709Y0236333D01*
X0042260Y0236333D01*
X0042260Y0239483D02*
X0057220Y0239483D01*
X0061945Y0234759D01*
X0061945Y0230822D01*
X0065882Y0226885D01*
X0069819Y0226885D01*
X0071492Y0228558D01*
X0071492Y0233404D01*
X0068933Y0233404D02*
X0068933Y0237613D01*
X0063913Y0242633D01*
X0042260Y0242633D01*
X0059976Y0252475D02*
X0059976Y0258184D01*
X0059780Y0258381D01*
X0059780Y0268223D01*
X0068047Y0268223D02*
X0093441Y0268223D01*
X0097378Y0264286D01*
X0097378Y0258184D01*
X0097378Y0250703D02*
X0089406Y0242731D01*
X0089406Y0233404D01*
X0086846Y0233404D02*
X0086846Y0250014D01*
X0087535Y0250703D01*
X0087535Y0258184D02*
X0087339Y0258381D01*
X0068047Y0258381D01*
X0059976Y0252475D02*
X0067850Y0244601D01*
X0077693Y0244601D01*
X0081728Y0240566D01*
X0081728Y0233404D01*
X0081728Y0218715D01*
X0077693Y0214680D01*
X0065882Y0214680D01*
X0061551Y0210349D01*
X0061551Y0193446D01*
X0061577Y0193420D01*
X0061551Y0193446D02*
X0061551Y0190950D01*
X0061659Y0191058D01*
X0094736Y0191058D01*
X0061551Y0190950D02*
X0061551Y0180147D01*
X0061551Y0169404D02*
X0058795Y0166648D01*
X0051705Y0158381D01*
X0027304Y0167481D02*
X0027259Y0167436D01*
X0023756Y0167436D01*
X0021591Y0169601D01*
X0021591Y0182790D01*
X0031433Y0182790D02*
X0031433Y0194207D01*
X0030252Y0195388D01*
X0040685Y0195388D01*
X0059976Y0220979D02*
X0071787Y0220979D01*
X0074051Y0223243D01*
X0074051Y0233404D01*
X0170213Y0234365D02*
X0170213Y0267829D01*
X0172181Y0269798D01*
X0177299Y0269798D01*
X0177299Y0259365D01*
X0302496Y0100979D02*
X0302417Y0100900D01*
D29*
X0357220Y0109955D03*
X0357220Y0144207D03*
X0357220Y0178459D03*
X0357220Y0212711D03*
X0357220Y0246963D03*
X0276118Y0262318D03*
X0233992Y0248538D03*
X0223362Y0248538D03*
X0182024Y0221766D03*
X0188717Y0211136D03*
X0166276Y0222948D03*
X0170213Y0234365D03*
X0140685Y0230822D03*
X0132811Y0238696D03*
X0126906Y0232790D03*
X0116669Y0211136D03*
X0117063Y0201294D03*
X0113126Y0175703D03*
X0130449Y0175703D03*
X0078480Y0169798D03*
X0059976Y0220979D03*
X0077693Y0244601D03*
X0177299Y0269798D03*
X0214701Y0211136D03*
X0214701Y0204050D03*
X0257220Y0170585D03*
X0257220Y0135546D03*
X0357220Y0075703D03*
D30*
X0015261Y0073341D02*
X0015261Y0006972D01*
X0419653Y0006972D01*
X0419653Y0204673D01*
X0418144Y0202059D01*
X0415510Y0199426D01*
X0412286Y0197564D01*
X0408689Y0196600D01*
X0404965Y0196600D01*
X0401368Y0197564D01*
X0398143Y0199426D01*
X0395510Y0202059D01*
X0393648Y0205284D01*
X0392684Y0208881D01*
X0392684Y0212605D01*
X0393648Y0216202D01*
X0395510Y0219426D01*
X0398143Y0222060D01*
X0401368Y0223921D01*
X0404345Y0224719D01*
X0401368Y0225517D01*
X0398143Y0227379D01*
X0395510Y0230012D01*
X0393648Y0233237D01*
X0392684Y0236834D01*
X0392684Y0240557D01*
X0393648Y0244154D01*
X0395510Y0247379D01*
X0398143Y0250012D01*
X0401368Y0251874D01*
X0404965Y0252838D01*
X0408689Y0252838D01*
X0412286Y0251874D01*
X0415510Y0250012D01*
X0418144Y0247379D01*
X0419653Y0244765D01*
X0419653Y0273569D01*
X0290291Y0273569D01*
X0290291Y0239674D01*
X0298446Y0239674D01*
X0298446Y0240328D01*
X0298974Y0240855D01*
X0306018Y0240855D01*
X0306546Y0240328D01*
X0306546Y0235646D01*
X0306018Y0235118D01*
X0298974Y0235118D01*
X0298446Y0235646D01*
X0298446Y0236299D01*
X0290291Y0236299D01*
X0290291Y0204074D01*
X0290572Y0204355D01*
X0291561Y0205344D01*
X0298446Y0205344D01*
X0298446Y0206076D01*
X0298974Y0206603D01*
X0306018Y0206603D01*
X0306546Y0206076D01*
X0306546Y0201394D01*
X0306018Y0200866D01*
X0298974Y0200866D01*
X0298446Y0201394D01*
X0298446Y0201969D01*
X0292959Y0201969D01*
X0290798Y0199808D01*
X0290798Y0196264D01*
X0290291Y0195758D01*
X0290291Y0178483D01*
X0290404Y0178371D01*
X0290404Y0172465D01*
X0291699Y0171170D01*
X0298446Y0171170D01*
X0298446Y0171824D01*
X0298974Y0172351D01*
X0306018Y0172351D01*
X0306546Y0171824D01*
X0306546Y0167142D01*
X0306018Y0166614D01*
X0298974Y0166614D01*
X0298446Y0167142D01*
X0298446Y0167796D01*
X0290301Y0167796D01*
X0290291Y0167805D01*
X0290291Y0156042D01*
X0291778Y0154556D01*
X0292766Y0153568D01*
X0292766Y0140576D01*
X0296502Y0136840D01*
X0298446Y0136840D01*
X0298446Y0137572D01*
X0298974Y0138099D01*
X0306018Y0138099D01*
X0306546Y0137572D01*
X0306546Y0132890D01*
X0306018Y0132362D01*
X0298974Y0132362D01*
X0298446Y0132890D01*
X0298446Y0133465D01*
X0295104Y0133465D01*
X0294116Y0134453D01*
X0290291Y0138278D01*
X0290291Y0102588D01*
X0298446Y0102588D01*
X0298446Y0103320D01*
X0298974Y0103847D01*
X0306018Y0103847D01*
X0306546Y0103320D01*
X0306546Y0098638D01*
X0306018Y0098110D01*
X0298974Y0098110D01*
X0298446Y0098638D01*
X0298446Y0099213D01*
X0290291Y0099213D01*
X0290291Y0089089D01*
X0277805Y0089089D01*
X0277805Y0074040D01*
X0283431Y0068414D01*
X0298446Y0068414D01*
X0298446Y0069068D01*
X0298974Y0069596D01*
X0306018Y0069596D01*
X0306546Y0069068D01*
X0306546Y0064386D01*
X0306018Y0063859D01*
X0298974Y0063859D01*
X0298446Y0064386D01*
X0298446Y0065040D01*
X0282033Y0065040D01*
X0274431Y0072642D01*
X0274431Y0089089D01*
X0113126Y0089089D01*
X0113126Y0051688D01*
X0077693Y0051688D01*
X0077693Y0073341D01*
X0015261Y0073341D01*
X0015261Y0073099D02*
X0077693Y0073099D01*
X0077693Y0072501D02*
X0015261Y0072501D01*
X0015261Y0071902D02*
X0077693Y0071902D01*
X0077693Y0071304D02*
X0015261Y0071304D01*
X0015261Y0070705D02*
X0077693Y0070705D01*
X0077693Y0070107D02*
X0015261Y0070107D01*
X0015261Y0069508D02*
X0077693Y0069508D01*
X0077693Y0068910D02*
X0015261Y0068910D01*
X0015261Y0068311D02*
X0077693Y0068311D01*
X0077693Y0067713D02*
X0015261Y0067713D01*
X0015261Y0067114D02*
X0077693Y0067114D01*
X0077693Y0066516D02*
X0015261Y0066516D01*
X0015261Y0065917D02*
X0077693Y0065917D01*
X0077693Y0065319D02*
X0015261Y0065319D01*
X0015261Y0064720D02*
X0037784Y0064720D01*
X0038002Y0064791D02*
X0037224Y0064538D01*
X0036494Y0064167D01*
X0035832Y0063685D01*
X0035253Y0063107D01*
X0034772Y0062445D01*
X0034401Y0061715D01*
X0034148Y0060937D01*
X0034020Y0060128D01*
X0034020Y0060019D01*
X0043220Y0060019D01*
X0043220Y0064919D01*
X0038810Y0064919D01*
X0038002Y0064791D01*
X0036433Y0064122D02*
X0015261Y0064122D01*
X0015261Y0063523D02*
X0035670Y0063523D01*
X0035121Y0062925D02*
X0015261Y0062925D01*
X0015261Y0062326D02*
X0034712Y0062326D01*
X0034407Y0061728D02*
X0015261Y0061728D01*
X0015261Y0061129D02*
X0034210Y0061129D01*
X0034083Y0060531D02*
X0015261Y0060531D01*
X0015261Y0059932D02*
X0043220Y0059932D01*
X0043220Y0060019D02*
X0043220Y0059419D01*
X0043820Y0059419D01*
X0043820Y0060019D01*
X0053020Y0060019D01*
X0053020Y0060128D01*
X0052892Y0060937D01*
X0052639Y0061715D01*
X0052267Y0062445D01*
X0051786Y0063107D01*
X0051207Y0063685D01*
X0050545Y0064167D01*
X0049816Y0064538D01*
X0049037Y0064791D01*
X0048229Y0064919D01*
X0043820Y0064919D01*
X0043820Y0060019D01*
X0043220Y0060019D01*
X0043220Y0060531D02*
X0043820Y0060531D01*
X0043820Y0061129D02*
X0043220Y0061129D01*
X0043220Y0061728D02*
X0043820Y0061728D01*
X0043820Y0062326D02*
X0043220Y0062326D01*
X0043220Y0062925D02*
X0043820Y0062925D01*
X0043820Y0063523D02*
X0043220Y0063523D01*
X0043220Y0064122D02*
X0043820Y0064122D01*
X0043820Y0064720D02*
X0043220Y0064720D01*
X0049255Y0064720D02*
X0077693Y0064720D01*
X0077693Y0064122D02*
X0050607Y0064122D01*
X0051370Y0063523D02*
X0077693Y0063523D01*
X0077693Y0062925D02*
X0051918Y0062925D01*
X0052327Y0062326D02*
X0077693Y0062326D01*
X0077693Y0061728D02*
X0052632Y0061728D01*
X0052829Y0061129D02*
X0077693Y0061129D01*
X0077693Y0060531D02*
X0052956Y0060531D01*
X0053020Y0059419D02*
X0043820Y0059419D01*
X0043820Y0054519D01*
X0048229Y0054519D01*
X0049037Y0054647D01*
X0049816Y0054900D01*
X0050545Y0055272D01*
X0051207Y0055753D01*
X0051786Y0056332D01*
X0052267Y0056994D01*
X0052639Y0057723D01*
X0052892Y0058501D01*
X0053020Y0059310D01*
X0053020Y0059419D01*
X0053020Y0059334D02*
X0077693Y0059334D01*
X0077693Y0059932D02*
X0043820Y0059932D01*
X0043820Y0059334D02*
X0043220Y0059334D01*
X0043220Y0059419D02*
X0043220Y0054519D01*
X0038810Y0054519D01*
X0038002Y0054647D01*
X0037224Y0054900D01*
X0036494Y0055272D01*
X0035832Y0055753D01*
X0035253Y0056332D01*
X0034772Y0056994D01*
X0034401Y0057723D01*
X0034148Y0058501D01*
X0034020Y0059310D01*
X0034020Y0059419D01*
X0043220Y0059419D01*
X0043220Y0058735D02*
X0043820Y0058735D01*
X0043820Y0058137D02*
X0043220Y0058137D01*
X0043220Y0057538D02*
X0043820Y0057538D01*
X0043820Y0056940D02*
X0043220Y0056940D01*
X0043220Y0056341D02*
X0043820Y0056341D01*
X0043820Y0055743D02*
X0043220Y0055743D01*
X0043220Y0055144D02*
X0043820Y0055144D01*
X0043820Y0054546D02*
X0043220Y0054546D01*
X0038644Y0054546D02*
X0015261Y0054546D01*
X0015261Y0055144D02*
X0036745Y0055144D01*
X0035846Y0055743D02*
X0015261Y0055743D01*
X0015261Y0056341D02*
X0035246Y0056341D01*
X0034812Y0056940D02*
X0015261Y0056940D01*
X0015261Y0057538D02*
X0034495Y0057538D01*
X0034266Y0058137D02*
X0015261Y0058137D01*
X0015261Y0058735D02*
X0034111Y0058735D01*
X0034020Y0059334D02*
X0015261Y0059334D01*
X0015261Y0053947D02*
X0077693Y0053947D01*
X0077693Y0053349D02*
X0015261Y0053349D01*
X0015261Y0052750D02*
X0077693Y0052750D01*
X0077693Y0052152D02*
X0015261Y0052152D01*
X0015261Y0051553D02*
X0419653Y0051553D01*
X0419653Y0052152D02*
X0113126Y0052152D01*
X0113126Y0052750D02*
X0419653Y0052750D01*
X0419653Y0053349D02*
X0113126Y0053349D01*
X0113126Y0053947D02*
X0419653Y0053947D01*
X0419653Y0054546D02*
X0113126Y0054546D01*
X0113126Y0055144D02*
X0419653Y0055144D01*
X0419653Y0055743D02*
X0113126Y0055743D01*
X0113126Y0056341D02*
X0419653Y0056341D01*
X0419653Y0056940D02*
X0113126Y0056940D01*
X0113126Y0057538D02*
X0419653Y0057538D01*
X0419653Y0058137D02*
X0113126Y0058137D01*
X0113126Y0058735D02*
X0419653Y0058735D01*
X0419653Y0059334D02*
X0113126Y0059334D01*
X0113126Y0059932D02*
X0419653Y0059932D01*
X0419653Y0060531D02*
X0113126Y0060531D01*
X0113126Y0061129D02*
X0419653Y0061129D01*
X0419653Y0061728D02*
X0113126Y0061728D01*
X0113126Y0062326D02*
X0419653Y0062326D01*
X0419653Y0062925D02*
X0113126Y0062925D01*
X0113126Y0063523D02*
X0419653Y0063523D01*
X0419653Y0064122D02*
X0306282Y0064122D01*
X0306546Y0064720D02*
X0318131Y0064720D01*
X0318131Y0064701D02*
X0318659Y0064173D01*
X0343814Y0064173D01*
X0344341Y0064701D01*
X0344341Y0072441D01*
X0357869Y0072441D01*
X0359068Y0072938D01*
X0359986Y0073856D01*
X0360483Y0075055D01*
X0360483Y0076352D01*
X0359986Y0077551D01*
X0359068Y0078469D01*
X0357869Y0078966D01*
X0344341Y0078966D01*
X0344341Y0086706D01*
X0343814Y0087233D01*
X0318659Y0087233D01*
X0318131Y0086706D01*
X0318131Y0064701D01*
X0318131Y0065319D02*
X0306546Y0065319D01*
X0306546Y0065917D02*
X0318131Y0065917D01*
X0318131Y0066516D02*
X0306546Y0066516D01*
X0306546Y0067114D02*
X0318131Y0067114D01*
X0318131Y0067713D02*
X0306546Y0067713D01*
X0306546Y0068311D02*
X0318131Y0068311D01*
X0318131Y0068910D02*
X0306546Y0068910D01*
X0306106Y0069508D02*
X0318131Y0069508D01*
X0318131Y0070107D02*
X0281739Y0070107D01*
X0282337Y0069508D02*
X0298886Y0069508D01*
X0298446Y0068910D02*
X0282936Y0068910D01*
X0281140Y0070705D02*
X0318131Y0070705D01*
X0318131Y0071304D02*
X0280542Y0071304D01*
X0279943Y0071902D02*
X0318131Y0071902D01*
X0318131Y0072501D02*
X0279345Y0072501D01*
X0278746Y0073099D02*
X0318131Y0073099D01*
X0318131Y0073698D02*
X0278148Y0073698D01*
X0277805Y0074296D02*
X0318131Y0074296D01*
X0318131Y0074895D02*
X0277805Y0074895D01*
X0277805Y0075493D02*
X0318131Y0075493D01*
X0318131Y0076092D02*
X0277805Y0076092D01*
X0277805Y0076690D02*
X0318131Y0076690D01*
X0318131Y0077289D02*
X0277805Y0077289D01*
X0277805Y0077887D02*
X0318131Y0077887D01*
X0318131Y0078486D02*
X0277805Y0078486D01*
X0277805Y0079085D02*
X0318131Y0079085D01*
X0318131Y0079683D02*
X0277805Y0079683D01*
X0277805Y0080282D02*
X0318131Y0080282D01*
X0318131Y0080880D02*
X0277805Y0080880D01*
X0277805Y0081479D02*
X0318131Y0081479D01*
X0318131Y0082077D02*
X0306284Y0082077D01*
X0306409Y0082201D02*
X0306546Y0082532D01*
X0306546Y0084380D01*
X0302796Y0084380D01*
X0302796Y0084980D01*
X0302196Y0084980D01*
X0302196Y0087548D01*
X0299167Y0087548D01*
X0298837Y0087411D01*
X0298583Y0087158D01*
X0298446Y0086827D01*
X0298446Y0084980D01*
X0302196Y0084980D01*
X0302196Y0084380D01*
X0298446Y0084380D01*
X0298446Y0082532D01*
X0298583Y0082201D01*
X0298837Y0081948D01*
X0299167Y0081811D01*
X0302196Y0081811D01*
X0302196Y0084380D01*
X0302796Y0084380D01*
X0302796Y0081811D01*
X0305825Y0081811D01*
X0306155Y0081948D01*
X0306409Y0082201D01*
X0306546Y0082676D02*
X0318131Y0082676D01*
X0318131Y0083274D02*
X0306546Y0083274D01*
X0306546Y0083873D02*
X0318131Y0083873D01*
X0318131Y0084471D02*
X0302796Y0084471D01*
X0302796Y0084980D02*
X0306546Y0084980D01*
X0306546Y0086827D01*
X0306409Y0087158D01*
X0306155Y0087411D01*
X0305825Y0087548D01*
X0302796Y0087548D01*
X0302796Y0084980D01*
X0302796Y0085070D02*
X0302196Y0085070D01*
X0302196Y0085668D02*
X0302796Y0085668D01*
X0302796Y0086267D02*
X0302196Y0086267D01*
X0302196Y0086865D02*
X0302796Y0086865D01*
X0302796Y0087464D02*
X0302196Y0087464D01*
X0302196Y0084471D02*
X0277805Y0084471D01*
X0277805Y0083873D02*
X0298446Y0083873D01*
X0298446Y0083274D02*
X0277805Y0083274D01*
X0277805Y0082676D02*
X0298446Y0082676D01*
X0298708Y0082077D02*
X0277805Y0082077D01*
X0277805Y0085070D02*
X0298446Y0085070D01*
X0298446Y0085668D02*
X0277805Y0085668D01*
X0277805Y0086267D02*
X0298446Y0086267D01*
X0298462Y0086865D02*
X0277805Y0086865D01*
X0277805Y0087464D02*
X0298963Y0087464D01*
X0306029Y0087464D02*
X0419653Y0087464D01*
X0419653Y0088062D02*
X0277805Y0088062D01*
X0277805Y0088661D02*
X0419653Y0088661D01*
X0419653Y0089259D02*
X0290291Y0089259D01*
X0290291Y0089858D02*
X0419653Y0089858D01*
X0419653Y0090456D02*
X0290291Y0090456D01*
X0290291Y0091055D02*
X0419653Y0091055D01*
X0419653Y0091653D02*
X0290291Y0091653D01*
X0290291Y0092252D02*
X0419653Y0092252D01*
X0419653Y0092850D02*
X0290291Y0092850D01*
X0290291Y0093449D02*
X0419653Y0093449D01*
X0419653Y0094047D02*
X0290291Y0094047D01*
X0290291Y0094646D02*
X0419653Y0094646D01*
X0419653Y0095244D02*
X0290291Y0095244D01*
X0290291Y0095843D02*
X0419653Y0095843D01*
X0419653Y0096441D02*
X0290291Y0096441D01*
X0290291Y0097040D02*
X0419653Y0097040D01*
X0419653Y0097638D02*
X0290291Y0097638D01*
X0290291Y0098237D02*
X0298847Y0098237D01*
X0298446Y0098835D02*
X0290291Y0098835D01*
X0286354Y0098835D02*
X0277805Y0098835D01*
X0277805Y0098237D02*
X0286354Y0098237D01*
X0286354Y0097638D02*
X0277805Y0097638D01*
X0277805Y0097040D02*
X0286354Y0097040D01*
X0286354Y0096441D02*
X0277805Y0096441D01*
X0277805Y0095843D02*
X0286354Y0095843D01*
X0286354Y0095244D02*
X0277805Y0095244D01*
X0277805Y0094646D02*
X0286354Y0094646D01*
X0286354Y0094047D02*
X0277805Y0094047D01*
X0277805Y0093449D02*
X0286354Y0093449D01*
X0286354Y0093026D02*
X0277805Y0093026D01*
X0277805Y0119292D01*
X0279444Y0119292D01*
X0279971Y0119819D01*
X0279971Y0125682D01*
X0279444Y0126210D01*
X0272793Y0126210D01*
X0272265Y0125682D01*
X0272265Y0124635D01*
X0166187Y0124635D01*
X0144931Y0145891D01*
X0144931Y0146630D01*
X0165376Y0126186D01*
X0166364Y0125197D01*
X0216187Y0125197D01*
X0236660Y0145670D01*
X0272265Y0145670D01*
X0272265Y0144622D01*
X0272793Y0144095D01*
X0279444Y0144095D01*
X0279971Y0144622D01*
X0279971Y0145866D01*
X0282309Y0145866D01*
X0283486Y0144689D01*
X0283486Y0104138D01*
X0286354Y0101270D01*
X0286354Y0093026D01*
X0286354Y0099434D02*
X0277805Y0099434D01*
X0277805Y0100032D02*
X0286354Y0100032D01*
X0286354Y0100631D02*
X0277805Y0100631D01*
X0277805Y0101229D02*
X0286354Y0101229D01*
X0285796Y0101828D02*
X0277805Y0101828D01*
X0277805Y0102426D02*
X0285198Y0102426D01*
X0284599Y0103025D02*
X0277805Y0103025D01*
X0277805Y0103623D02*
X0284001Y0103623D01*
X0283486Y0104222D02*
X0277805Y0104222D01*
X0277805Y0104820D02*
X0283486Y0104820D01*
X0283486Y0105419D02*
X0277805Y0105419D01*
X0277805Y0106018D02*
X0283486Y0106018D01*
X0283486Y0106616D02*
X0277805Y0106616D01*
X0277805Y0107215D02*
X0283486Y0107215D01*
X0283486Y0107813D02*
X0277805Y0107813D01*
X0277805Y0108412D02*
X0283486Y0108412D01*
X0283486Y0109010D02*
X0277805Y0109010D01*
X0277805Y0109609D02*
X0283486Y0109609D01*
X0283486Y0110207D02*
X0277805Y0110207D01*
X0277805Y0110806D02*
X0283486Y0110806D01*
X0283486Y0111404D02*
X0277805Y0111404D01*
X0277805Y0112003D02*
X0283486Y0112003D01*
X0283486Y0112601D02*
X0277805Y0112601D01*
X0277805Y0113200D02*
X0283486Y0113200D01*
X0283486Y0113798D02*
X0277805Y0113798D01*
X0277805Y0114397D02*
X0283486Y0114397D01*
X0283486Y0114995D02*
X0277805Y0114995D01*
X0277805Y0115594D02*
X0283486Y0115594D01*
X0283486Y0116192D02*
X0277805Y0116192D01*
X0277805Y0116791D02*
X0283486Y0116791D01*
X0283486Y0117389D02*
X0277805Y0117389D01*
X0277805Y0117988D02*
X0283486Y0117988D01*
X0283486Y0118586D02*
X0277805Y0118586D01*
X0277805Y0119185D02*
X0283486Y0119185D01*
X0283486Y0119783D02*
X0279935Y0119783D01*
X0279971Y0120382D02*
X0283486Y0120382D01*
X0283486Y0120980D02*
X0279971Y0120980D01*
X0279971Y0121579D02*
X0283486Y0121579D01*
X0283486Y0122177D02*
X0279971Y0122177D01*
X0279971Y0122776D02*
X0283486Y0122776D01*
X0283486Y0123374D02*
X0279971Y0123374D01*
X0279971Y0123973D02*
X0283486Y0123973D01*
X0283486Y0124571D02*
X0279971Y0124571D01*
X0279971Y0125170D02*
X0283486Y0125170D01*
X0283486Y0125768D02*
X0279885Y0125768D01*
X0279581Y0126909D02*
X0279834Y0127162D01*
X0279971Y0127493D01*
X0279971Y0129931D01*
X0276418Y0129931D01*
X0276418Y0126772D01*
X0279250Y0126772D01*
X0279581Y0126909D01*
X0279637Y0126965D02*
X0283486Y0126965D01*
X0283486Y0126367D02*
X0217357Y0126367D01*
X0217955Y0126965D02*
X0272599Y0126965D01*
X0272656Y0126909D02*
X0272402Y0127162D01*
X0272265Y0127493D01*
X0272265Y0129931D01*
X0275818Y0129931D01*
X0275818Y0130531D01*
X0272265Y0130531D01*
X0272265Y0132969D01*
X0272402Y0133300D01*
X0272656Y0133553D01*
X0272986Y0133690D01*
X0275818Y0133690D01*
X0275818Y0130531D01*
X0276418Y0130531D01*
X0276418Y0133690D01*
X0279250Y0133690D01*
X0279581Y0133553D01*
X0279834Y0133300D01*
X0279971Y0132969D01*
X0279971Y0130531D01*
X0276418Y0130531D01*
X0276418Y0129931D01*
X0275818Y0129931D01*
X0275818Y0126772D01*
X0272986Y0126772D01*
X0272656Y0126909D01*
X0272265Y0127564D02*
X0218554Y0127564D01*
X0219152Y0128162D02*
X0272265Y0128162D01*
X0272265Y0128761D02*
X0219751Y0128761D01*
X0220349Y0129359D02*
X0272265Y0129359D01*
X0272265Y0130556D02*
X0221547Y0130556D01*
X0222145Y0131155D02*
X0272265Y0131155D01*
X0272265Y0131754D02*
X0222744Y0131754D01*
X0223342Y0132352D02*
X0272265Y0132352D01*
X0272265Y0132951D02*
X0223941Y0132951D01*
X0224539Y0133549D02*
X0272652Y0133549D01*
X0272986Y0136614D02*
X0275818Y0136614D01*
X0275818Y0139773D01*
X0276418Y0139773D01*
X0276418Y0136614D01*
X0279250Y0136614D01*
X0279581Y0136751D01*
X0279834Y0137005D01*
X0279971Y0137335D01*
X0279971Y0139773D01*
X0276418Y0139773D01*
X0276418Y0140373D01*
X0279971Y0140373D01*
X0279971Y0142812D01*
X0279834Y0143142D01*
X0279581Y0143396D01*
X0279250Y0143533D01*
X0276418Y0143533D01*
X0276418Y0140374D01*
X0275818Y0140374D01*
X0275818Y0143533D01*
X0272986Y0143533D01*
X0272656Y0143396D01*
X0272402Y0143142D01*
X0272265Y0142812D01*
X0272265Y0140373D01*
X0275818Y0140373D01*
X0275818Y0139773D01*
X0272265Y0139773D01*
X0272265Y0137335D01*
X0272402Y0137005D01*
X0272656Y0136751D01*
X0272986Y0136614D01*
X0272346Y0137140D02*
X0228130Y0137140D01*
X0227532Y0136542D02*
X0283486Y0136542D01*
X0283486Y0137140D02*
X0279890Y0137140D01*
X0279971Y0137739D02*
X0283486Y0137739D01*
X0283486Y0138337D02*
X0279971Y0138337D01*
X0279971Y0138936D02*
X0283486Y0138936D01*
X0283486Y0139534D02*
X0279971Y0139534D01*
X0279971Y0140731D02*
X0283486Y0140731D01*
X0283486Y0140133D02*
X0276418Y0140133D01*
X0276418Y0140731D02*
X0275818Y0140731D01*
X0275818Y0140133D02*
X0231123Y0140133D01*
X0231721Y0140731D02*
X0272265Y0140731D01*
X0272265Y0141330D02*
X0232320Y0141330D01*
X0232918Y0141928D02*
X0272265Y0141928D01*
X0272265Y0142527D02*
X0233517Y0142527D01*
X0234115Y0143125D02*
X0272395Y0143125D01*
X0272565Y0144322D02*
X0235312Y0144322D01*
X0234714Y0143724D02*
X0283486Y0143724D01*
X0283486Y0144322D02*
X0279671Y0144322D01*
X0279971Y0144921D02*
X0283255Y0144921D01*
X0282656Y0145519D02*
X0279971Y0145519D01*
X0279841Y0143125D02*
X0283486Y0143125D01*
X0283486Y0142527D02*
X0279971Y0142527D01*
X0279971Y0141928D02*
X0283486Y0141928D01*
X0283486Y0141330D02*
X0279971Y0141330D01*
X0276418Y0141330D02*
X0275818Y0141330D01*
X0275818Y0141928D02*
X0276418Y0141928D01*
X0276418Y0142527D02*
X0275818Y0142527D01*
X0275818Y0143125D02*
X0276418Y0143125D01*
X0276418Y0139534D02*
X0275818Y0139534D01*
X0275818Y0138936D02*
X0276418Y0138936D01*
X0276418Y0138337D02*
X0275818Y0138337D01*
X0275818Y0137739D02*
X0276418Y0137739D01*
X0276418Y0137140D02*
X0275818Y0137140D01*
X0275818Y0133549D02*
X0276418Y0133549D01*
X0276418Y0132951D02*
X0275818Y0132951D01*
X0275818Y0132352D02*
X0276418Y0132352D01*
X0276418Y0131754D02*
X0275818Y0131754D01*
X0275818Y0131155D02*
X0276418Y0131155D01*
X0276418Y0130556D02*
X0275818Y0130556D01*
X0275818Y0129958D02*
X0220948Y0129958D01*
X0225138Y0134148D02*
X0283486Y0134148D01*
X0283486Y0134746D02*
X0225736Y0134746D01*
X0226335Y0135345D02*
X0283486Y0135345D01*
X0283486Y0135943D02*
X0226933Y0135943D01*
X0228729Y0137739D02*
X0272265Y0137739D01*
X0272265Y0138337D02*
X0229327Y0138337D01*
X0229926Y0138936D02*
X0272265Y0138936D01*
X0272265Y0139534D02*
X0230524Y0139534D01*
X0225626Y0144921D02*
X0224493Y0144921D01*
X0224455Y0144882D02*
X0225443Y0145871D01*
X0225443Y0171855D01*
X0234101Y0180512D01*
X0272265Y0180512D01*
X0272265Y0179268D01*
X0272793Y0178740D01*
X0279444Y0178740D01*
X0279971Y0179268D01*
X0279971Y0180512D01*
X0283490Y0180512D01*
X0286354Y0177648D01*
X0286354Y0159084D01*
X0279971Y0159084D01*
X0279971Y0160328D01*
X0279444Y0160855D01*
X0272793Y0160855D01*
X0272265Y0160328D01*
X0272265Y0158887D01*
X0232112Y0158887D01*
X0231124Y0157898D01*
X0226793Y0153568D01*
X0226793Y0146087D01*
X0213214Y0132509D01*
X0169730Y0132509D01*
X0154380Y0147859D01*
X0154380Y0149386D01*
X0169706Y0134060D01*
X0170695Y0133071D01*
X0212644Y0133071D01*
X0224455Y0144882D01*
X0223895Y0144322D02*
X0225028Y0144322D01*
X0224429Y0143724D02*
X0223296Y0143724D01*
X0223831Y0143125D02*
X0222698Y0143125D01*
X0223232Y0142527D02*
X0222099Y0142527D01*
X0222634Y0141928D02*
X0221501Y0141928D01*
X0222035Y0141330D02*
X0220902Y0141330D01*
X0221437Y0140731D02*
X0220304Y0140731D01*
X0220838Y0140133D02*
X0219705Y0140133D01*
X0220240Y0139534D02*
X0219107Y0139534D01*
X0219641Y0138936D02*
X0218508Y0138936D01*
X0219043Y0138337D02*
X0217910Y0138337D01*
X0218444Y0137739D02*
X0217311Y0137739D01*
X0217846Y0137140D02*
X0216713Y0137140D01*
X0217247Y0136542D02*
X0216114Y0136542D01*
X0216649Y0135943D02*
X0215516Y0135943D01*
X0216050Y0135345D02*
X0214917Y0135345D01*
X0215452Y0134746D02*
X0214319Y0134746D01*
X0214853Y0134148D02*
X0213720Y0134148D01*
X0214255Y0133549D02*
X0213122Y0133549D01*
X0213656Y0132951D02*
X0169289Y0132951D01*
X0168690Y0133549D02*
X0170217Y0133549D01*
X0169618Y0134148D02*
X0168092Y0134148D01*
X0167493Y0134746D02*
X0169020Y0134746D01*
X0168421Y0135345D02*
X0166895Y0135345D01*
X0166296Y0135943D02*
X0167823Y0135943D01*
X0167224Y0136542D02*
X0165698Y0136542D01*
X0165099Y0137140D02*
X0166626Y0137140D01*
X0166027Y0137739D02*
X0164501Y0137739D01*
X0163902Y0138337D02*
X0165429Y0138337D01*
X0164830Y0138936D02*
X0163304Y0138936D01*
X0162705Y0139534D02*
X0164232Y0139534D01*
X0163633Y0140133D02*
X0162107Y0140133D01*
X0161508Y0140731D02*
X0163035Y0140731D01*
X0162436Y0141330D02*
X0160910Y0141330D01*
X0160311Y0141928D02*
X0161838Y0141928D01*
X0161239Y0142527D02*
X0159713Y0142527D01*
X0159114Y0143125D02*
X0160641Y0143125D01*
X0160042Y0143724D02*
X0158516Y0143724D01*
X0157917Y0144322D02*
X0159444Y0144322D01*
X0158845Y0144921D02*
X0157319Y0144921D01*
X0156720Y0145519D02*
X0158247Y0145519D01*
X0157648Y0146118D02*
X0156122Y0146118D01*
X0155523Y0146716D02*
X0157050Y0146716D01*
X0156451Y0147315D02*
X0154925Y0147315D01*
X0154380Y0147913D02*
X0155853Y0147913D01*
X0155254Y0148512D02*
X0154380Y0148512D01*
X0154380Y0149110D02*
X0154656Y0149110D01*
X0157530Y0151009D02*
X0157530Y0183138D01*
X0157843Y0183450D01*
X0157843Y0189196D01*
X0157315Y0189723D01*
X0154370Y0189723D01*
X0154268Y0189621D01*
X0154166Y0189723D01*
X0151220Y0189723D01*
X0151118Y0189621D01*
X0151016Y0189723D01*
X0148071Y0189723D01*
X0147969Y0189621D01*
X0147866Y0189723D01*
X0144921Y0189723D01*
X0144819Y0189621D01*
X0144717Y0189723D01*
X0141771Y0189723D01*
X0141669Y0189621D01*
X0141567Y0189723D01*
X0138622Y0189723D01*
X0138520Y0189621D01*
X0138418Y0189723D01*
X0135472Y0189723D01*
X0135370Y0189621D01*
X0135268Y0189723D01*
X0132322Y0189723D01*
X0131795Y0189196D01*
X0131795Y0183450D01*
X0132322Y0182923D01*
X0135268Y0182923D01*
X0135370Y0183025D01*
X0135472Y0182923D01*
X0138418Y0182923D01*
X0138520Y0183025D01*
X0138622Y0182923D01*
X0141557Y0182923D01*
X0141557Y0144493D01*
X0163801Y0122249D01*
X0164789Y0121260D01*
X0272265Y0121260D01*
X0272265Y0119819D01*
X0272793Y0119292D01*
X0274431Y0119292D01*
X0274431Y0093026D01*
X0109189Y0093026D01*
X0109189Y0055625D01*
X0081630Y0055625D01*
X0081630Y0077278D01*
X0015261Y0077278D01*
X0015261Y0118923D01*
X0016647Y0117536D01*
X0019872Y0115674D01*
X0023469Y0114710D01*
X0027193Y0114710D01*
X0030790Y0115674D01*
X0034014Y0117536D01*
X0036648Y0120169D01*
X0038509Y0123394D01*
X0039473Y0126991D01*
X0039473Y0130715D01*
X0038509Y0134312D01*
X0036648Y0137537D01*
X0034014Y0140170D01*
X0030790Y0142032D01*
X0027193Y0142996D01*
X0023469Y0142996D01*
X0019872Y0142032D01*
X0016647Y0140170D01*
X0015261Y0138783D01*
X0015261Y0220276D01*
X0023932Y0220276D01*
X0024459Y0220803D01*
X0024459Y0229423D01*
X0023932Y0229950D01*
X0015261Y0229950D01*
X0015261Y0255315D01*
X0023932Y0255315D01*
X0024459Y0255842D01*
X0024459Y0264462D01*
X0023932Y0264989D01*
X0015261Y0264989D01*
X0015261Y0273569D01*
X0286354Y0273569D01*
X0286354Y0238720D01*
X0274431Y0226796D01*
X0274431Y0220304D01*
X0272793Y0220304D01*
X0272265Y0219777D01*
X0272265Y0218533D01*
X0264592Y0218533D01*
X0258884Y0212824D01*
X0217088Y0212824D01*
X0216333Y0213579D01*
X0215274Y0214018D01*
X0214128Y0214018D01*
X0213069Y0213579D01*
X0212258Y0212768D01*
X0211820Y0211710D01*
X0211820Y0210563D01*
X0212258Y0209504D01*
X0213069Y0208694D01*
X0214128Y0208255D01*
X0215274Y0208255D01*
X0216333Y0208694D01*
X0217088Y0209449D01*
X0260282Y0209449D01*
X0265990Y0215158D01*
X0272265Y0215158D01*
X0272265Y0213913D01*
X0272793Y0213386D01*
X0279444Y0213386D01*
X0279971Y0213913D01*
X0279971Y0219777D01*
X0279444Y0220304D01*
X0277805Y0220304D01*
X0277805Y0225398D01*
X0286354Y0233947D01*
X0286354Y0196594D01*
X0283490Y0193729D01*
X0279971Y0193729D01*
X0279971Y0194974D01*
X0279444Y0195501D01*
X0272793Y0195501D01*
X0272265Y0194974D01*
X0272265Y0193729D01*
X0262447Y0193729D01*
X0250439Y0205737D01*
X0217088Y0205737D01*
X0216333Y0206492D01*
X0215274Y0206931D01*
X0214128Y0206931D01*
X0213069Y0206492D01*
X0212258Y0205682D01*
X0211820Y0204623D01*
X0211820Y0203477D01*
X0212258Y0202418D01*
X0213069Y0201607D01*
X0214128Y0201169D01*
X0215274Y0201169D01*
X0216333Y0201607D01*
X0217088Y0202362D01*
X0249041Y0202362D01*
X0261049Y0190355D01*
X0272265Y0190355D01*
X0272265Y0189110D01*
X0272793Y0188583D01*
X0279444Y0188583D01*
X0279971Y0189110D01*
X0279971Y0190355D01*
X0284888Y0190355D01*
X0286354Y0191821D01*
X0286354Y0182420D01*
X0284888Y0183887D01*
X0279971Y0183887D01*
X0279971Y0185131D01*
X0279444Y0185659D01*
X0272793Y0185659D01*
X0272265Y0185131D01*
X0272265Y0183887D01*
X0232703Y0183887D01*
X0223057Y0174241D01*
X0222069Y0173253D01*
X0222069Y0147268D01*
X0211246Y0136446D01*
X0172093Y0136446D01*
X0157530Y0151009D01*
X0157633Y0150906D02*
X0168919Y0150906D01*
X0168919Y0151504D02*
X0157530Y0151504D01*
X0157530Y0152103D02*
X0168919Y0152103D01*
X0168919Y0152701D02*
X0157530Y0152701D01*
X0157530Y0153300D02*
X0168919Y0153300D01*
X0168919Y0153898D02*
X0157530Y0153898D01*
X0157530Y0154497D02*
X0168919Y0154497D01*
X0168919Y0155095D02*
X0157530Y0155095D01*
X0157530Y0155694D02*
X0168919Y0155694D01*
X0168919Y0156292D02*
X0157530Y0156292D01*
X0157530Y0156891D02*
X0168919Y0156891D01*
X0168919Y0157489D02*
X0157530Y0157489D01*
X0157530Y0158088D02*
X0168919Y0158088D01*
X0168919Y0158687D02*
X0157530Y0158687D01*
X0157530Y0159285D02*
X0168919Y0159285D01*
X0168919Y0159884D02*
X0157530Y0159884D01*
X0157530Y0160482D02*
X0168919Y0160482D01*
X0168919Y0161081D02*
X0157530Y0161081D01*
X0157530Y0161679D02*
X0168919Y0161679D01*
X0168919Y0162278D02*
X0157530Y0162278D01*
X0157530Y0162876D02*
X0168919Y0162876D01*
X0168919Y0163475D02*
X0157530Y0163475D01*
X0157530Y0164073D02*
X0168919Y0164073D01*
X0168919Y0164672D02*
X0157530Y0164672D01*
X0157530Y0165270D02*
X0168919Y0165270D01*
X0168919Y0165869D02*
X0157530Y0165869D01*
X0157530Y0166467D02*
X0168919Y0166467D01*
X0168919Y0167066D02*
X0157530Y0167066D01*
X0157530Y0167664D02*
X0168919Y0167664D01*
X0168919Y0168263D02*
X0157530Y0168263D01*
X0157530Y0168861D02*
X0168919Y0168861D01*
X0168919Y0169460D02*
X0157530Y0169460D01*
X0157530Y0170058D02*
X0168919Y0170058D01*
X0168919Y0170657D02*
X0157530Y0170657D01*
X0157530Y0171255D02*
X0168919Y0171255D01*
X0168919Y0171854D02*
X0157530Y0171854D01*
X0157530Y0172452D02*
X0168919Y0172452D01*
X0168919Y0173051D02*
X0157530Y0173051D01*
X0157530Y0173649D02*
X0168919Y0173649D01*
X0168919Y0174248D02*
X0157530Y0174248D01*
X0157530Y0174846D02*
X0168919Y0174846D01*
X0168919Y0175445D02*
X0157530Y0175445D01*
X0157530Y0176043D02*
X0168919Y0176043D01*
X0168919Y0176642D02*
X0157530Y0176642D01*
X0157530Y0177240D02*
X0168919Y0177240D01*
X0168919Y0177839D02*
X0157530Y0177839D01*
X0157530Y0178437D02*
X0168919Y0178437D01*
X0168919Y0179036D02*
X0157530Y0179036D01*
X0157530Y0179634D02*
X0168919Y0179634D01*
X0168919Y0180233D02*
X0157530Y0180233D01*
X0157530Y0180831D02*
X0168919Y0180831D01*
X0168919Y0181430D02*
X0157530Y0181430D01*
X0157530Y0182028D02*
X0168919Y0182028D01*
X0168919Y0182627D02*
X0157530Y0182627D01*
X0157618Y0183225D02*
X0168919Y0183225D01*
X0168919Y0183824D02*
X0157843Y0183824D01*
X0157843Y0184423D02*
X0168919Y0184423D01*
X0168919Y0185021D02*
X0157843Y0185021D01*
X0157843Y0185620D02*
X0168919Y0185620D01*
X0168919Y0186218D02*
X0157843Y0186218D01*
X0157843Y0186817D02*
X0168919Y0186817D01*
X0168919Y0187415D02*
X0157843Y0187415D01*
X0157843Y0188014D02*
X0168919Y0188014D01*
X0168919Y0188612D02*
X0157843Y0188612D01*
X0157828Y0189211D02*
X0168492Y0189211D01*
X0168919Y0188784D02*
X0168919Y0148233D01*
X0173250Y0143902D01*
X0174238Y0142914D01*
X0181167Y0142914D01*
X0181167Y0142000D01*
X0181694Y0141473D01*
X0189440Y0141473D01*
X0189967Y0142000D01*
X0189967Y0142914D01*
X0201620Y0142914D01*
X0202609Y0143902D01*
X0205758Y0147052D01*
X0205758Y0148819D01*
X0207396Y0148819D01*
X0207924Y0149346D01*
X0207924Y0155210D01*
X0207396Y0155737D01*
X0200745Y0155737D01*
X0200218Y0155210D01*
X0200218Y0149346D01*
X0200745Y0148819D01*
X0202383Y0148819D01*
X0202383Y0148450D01*
X0200222Y0146288D01*
X0189967Y0146288D01*
X0189967Y0162745D01*
X0189440Y0163273D01*
X0181694Y0163273D01*
X0181167Y0162745D01*
X0181167Y0146288D01*
X0175636Y0146288D01*
X0172294Y0149631D01*
X0172294Y0190182D01*
X0171305Y0191170D01*
X0168814Y0193662D01*
X0168904Y0193662D01*
X0171699Y0196457D01*
X0181167Y0196457D01*
X0181167Y0180000D01*
X0181694Y0179473D01*
X0189440Y0179473D01*
X0189967Y0180000D01*
X0189967Y0196457D01*
X0200222Y0196457D01*
X0202383Y0194296D01*
X0202383Y0193926D01*
X0200745Y0193926D01*
X0200218Y0193399D01*
X0200218Y0187535D01*
X0200745Y0187008D01*
X0207396Y0187008D01*
X0207924Y0187535D01*
X0207924Y0193399D01*
X0207396Y0193926D01*
X0205758Y0193926D01*
X0205758Y0195694D01*
X0202609Y0198843D01*
X0201620Y0199832D01*
X0189967Y0199832D01*
X0189967Y0200745D01*
X0189440Y0201273D01*
X0181694Y0201273D01*
X0181167Y0200745D01*
X0181167Y0199832D01*
X0170301Y0199832D01*
X0169313Y0198843D01*
X0167506Y0197036D01*
X0165119Y0197036D01*
X0165119Y0199971D01*
X0165002Y0200088D01*
X0165119Y0200369D01*
X0165119Y0201398D01*
X0161969Y0201398D01*
X0161969Y0201898D01*
X0165119Y0201898D01*
X0165119Y0202927D01*
X0165043Y0203110D01*
X0194888Y0203110D01*
X0209691Y0217914D01*
X0219509Y0217914D01*
X0219509Y0216669D01*
X0220037Y0216142D01*
X0226688Y0216142D01*
X0227215Y0216669D01*
X0227215Y0217914D01*
X0230139Y0217914D01*
X0230139Y0216669D01*
X0230667Y0216142D01*
X0237318Y0216142D01*
X0237845Y0216669D01*
X0237845Y0222533D01*
X0237318Y0223060D01*
X0230667Y0223060D01*
X0230139Y0222533D01*
X0230139Y0221288D01*
X0227215Y0221288D01*
X0227215Y0222533D01*
X0226688Y0223060D01*
X0220037Y0223060D01*
X0219509Y0222533D01*
X0219509Y0221288D01*
X0208293Y0221288D01*
X0193490Y0206485D01*
X0165043Y0206485D01*
X0165119Y0206668D01*
X0165119Y0207697D01*
X0161969Y0207697D01*
X0161969Y0208198D01*
X0165119Y0208198D01*
X0165119Y0209227D01*
X0165043Y0209410D01*
X0181685Y0209410D01*
X0181689Y0209405D01*
X0182383Y0209410D01*
X0183077Y0209410D01*
X0183081Y0209414D01*
X0186344Y0209434D01*
X0187085Y0208694D01*
X0188143Y0208255D01*
X0189290Y0208255D01*
X0190349Y0208694D01*
X0191159Y0209504D01*
X0191598Y0210563D01*
X0191598Y0211710D01*
X0191159Y0212768D01*
X0190349Y0213579D01*
X0189290Y0214018D01*
X0188143Y0214018D01*
X0187085Y0213579D01*
X0186315Y0212809D01*
X0182372Y0212784D01*
X0175428Y0212784D01*
X0181529Y0218885D01*
X0182597Y0218885D01*
X0183656Y0219324D01*
X0184466Y0220134D01*
X0184905Y0221193D01*
X0184905Y0222339D01*
X0184466Y0223398D01*
X0183656Y0224209D01*
X0182597Y0224647D01*
X0181451Y0224647D01*
X0180392Y0224209D01*
X0179581Y0223398D01*
X0179143Y0222339D01*
X0179143Y0221272D01*
X0173805Y0215934D01*
X0164904Y0215934D01*
X0164592Y0216247D01*
X0158846Y0216247D01*
X0158319Y0215720D01*
X0158319Y0212774D01*
X0158421Y0212672D01*
X0158319Y0212570D01*
X0158319Y0209624D01*
X0158435Y0209508D01*
X0158319Y0209227D01*
X0158319Y0208198D01*
X0161469Y0208198D01*
X0161469Y0207697D01*
X0158319Y0207697D01*
X0158319Y0206668D01*
X0158395Y0206485D01*
X0153333Y0206485D01*
X0149982Y0203135D01*
X0149982Y0199198D01*
X0147821Y0197036D01*
X0131319Y0197036D01*
X0131319Y0199971D01*
X0131217Y0200073D01*
X0131319Y0200175D01*
X0131319Y0203121D01*
X0131202Y0203238D01*
X0131319Y0203519D01*
X0131319Y0204548D01*
X0128169Y0204548D01*
X0128169Y0205048D01*
X0131319Y0205048D01*
X0131319Y0206077D01*
X0131202Y0206358D01*
X0131319Y0206475D01*
X0131319Y0209420D01*
X0131217Y0209522D01*
X0131319Y0209624D01*
X0131319Y0212570D01*
X0131217Y0212672D01*
X0131319Y0212774D01*
X0131319Y0215720D01*
X0130792Y0216247D01*
X0125046Y0216247D01*
X0124519Y0215720D01*
X0124519Y0212784D01*
X0119096Y0212784D01*
X0118301Y0213579D01*
X0117242Y0214018D01*
X0116096Y0214018D01*
X0115037Y0213579D01*
X0114227Y0212768D01*
X0113788Y0211710D01*
X0113788Y0210563D01*
X0114227Y0209504D01*
X0115037Y0208694D01*
X0116096Y0208255D01*
X0117242Y0208255D01*
X0118301Y0208694D01*
X0119017Y0209410D01*
X0124519Y0209410D01*
X0124519Y0206475D01*
X0124635Y0206358D01*
X0124519Y0206077D01*
X0124519Y0205048D01*
X0127669Y0205048D01*
X0127669Y0204548D01*
X0124519Y0204548D01*
X0124519Y0203519D01*
X0124595Y0203336D01*
X0119096Y0203336D01*
X0118695Y0203736D01*
X0117636Y0204175D01*
X0116490Y0204175D01*
X0115431Y0203736D01*
X0114621Y0202926D01*
X0114182Y0201867D01*
X0114182Y0200721D01*
X0114621Y0199662D01*
X0115431Y0198851D01*
X0116490Y0198413D01*
X0117636Y0198413D01*
X0118695Y0198851D01*
X0119505Y0199662D01*
X0119629Y0199961D01*
X0124519Y0199961D01*
X0124519Y0197036D01*
X0122230Y0197036D01*
X0117939Y0192745D01*
X0096211Y0192745D01*
X0096211Y0200967D01*
X0097954Y0200967D01*
X0097954Y0196363D01*
X0099628Y0194689D01*
X0100616Y0193701D01*
X0107919Y0193701D01*
X0112845Y0198627D01*
X0112845Y0216343D01*
X0122687Y0226186D01*
X0122687Y0243902D01*
X0125636Y0246851D01*
X0139391Y0246851D01*
X0139391Y0245212D01*
X0139919Y0244685D01*
X0145782Y0244685D01*
X0146309Y0245212D01*
X0146309Y0251864D01*
X0145782Y0252391D01*
X0139919Y0252391D01*
X0139391Y0251864D01*
X0139391Y0250225D01*
X0124238Y0250225D01*
X0120301Y0246288D01*
X0119313Y0245300D01*
X0119313Y0227583D01*
X0109470Y0217741D01*
X0109470Y0200024D01*
X0106522Y0197076D01*
X0102014Y0197076D01*
X0101329Y0197761D01*
X0101329Y0200967D01*
X0103259Y0200967D01*
X0103786Y0201494D01*
X0103786Y0203815D01*
X0103888Y0203918D01*
X0103888Y0213292D01*
X0118750Y0228154D01*
X0118750Y0245871D01*
X0129573Y0256693D01*
X0139391Y0256693D01*
X0139391Y0255055D01*
X0139919Y0254528D01*
X0145782Y0254528D01*
X0146309Y0255055D01*
X0146309Y0261706D01*
X0145782Y0262233D01*
X0139919Y0262233D01*
X0139391Y0261706D01*
X0139391Y0260068D01*
X0128175Y0260068D01*
X0116364Y0248257D01*
X0115376Y0247268D01*
X0115376Y0229552D01*
X0100513Y0214690D01*
X0100513Y0208267D01*
X0098584Y0208267D01*
X0098362Y0208045D01*
X0098141Y0208267D01*
X0096025Y0208267D01*
X0095803Y0208045D01*
X0095581Y0208267D01*
X0093652Y0208267D01*
X0093652Y0218804D01*
X0098077Y0223229D01*
X0105951Y0223229D01*
X0111856Y0229134D01*
X0112845Y0230123D01*
X0112845Y0251776D01*
X0127604Y0266536D01*
X0139391Y0266536D01*
X0139391Y0264898D01*
X0139919Y0264370D01*
X0145782Y0264370D01*
X0146309Y0264898D01*
X0146309Y0271549D01*
X0145782Y0272076D01*
X0139919Y0272076D01*
X0139391Y0271549D01*
X0139391Y0269910D01*
X0126207Y0269910D01*
X0125218Y0268922D01*
X0109470Y0253174D01*
X0109470Y0231520D01*
X0104553Y0226603D01*
X0096679Y0226603D01*
X0095691Y0225615D01*
X0090277Y0220202D01*
X0090277Y0208267D01*
X0088348Y0208267D01*
X0088126Y0208045D01*
X0088041Y0208130D01*
X0087711Y0208267D01*
X0086889Y0208267D01*
X0086889Y0204659D01*
X0086804Y0204659D01*
X0086804Y0208267D01*
X0085982Y0208267D01*
X0085652Y0208130D01*
X0085567Y0208045D01*
X0085345Y0208267D01*
X0083230Y0208267D01*
X0083008Y0208045D01*
X0082786Y0208267D01*
X0080671Y0208267D01*
X0080449Y0208045D01*
X0080227Y0208267D01*
X0078111Y0208267D01*
X0077890Y0208045D01*
X0077668Y0208267D01*
X0075552Y0208267D01*
X0075331Y0208045D01*
X0075109Y0208267D01*
X0072993Y0208267D01*
X0072772Y0208045D01*
X0072550Y0208267D01*
X0070434Y0208267D01*
X0070213Y0208045D01*
X0069991Y0208267D01*
X0067875Y0208267D01*
X0067348Y0207740D01*
X0067348Y0201494D01*
X0067875Y0200967D01*
X0069991Y0200967D01*
X0070213Y0201188D01*
X0070434Y0200967D01*
X0072550Y0200967D01*
X0072772Y0201188D01*
X0072993Y0200967D01*
X0075109Y0200967D01*
X0075331Y0201188D01*
X0075552Y0200967D01*
X0077668Y0200967D01*
X0077890Y0201188D01*
X0078111Y0200967D01*
X0080227Y0200967D01*
X0080449Y0201188D01*
X0080671Y0200967D01*
X0082786Y0200967D01*
X0083008Y0201188D01*
X0083230Y0200967D01*
X0085345Y0200967D01*
X0085567Y0201188D01*
X0085652Y0201104D01*
X0085982Y0200967D01*
X0086804Y0200967D01*
X0086804Y0204574D01*
X0086889Y0204574D01*
X0086889Y0200967D01*
X0087711Y0200967D01*
X0088041Y0201104D01*
X0088126Y0201188D01*
X0088348Y0200967D01*
X0090463Y0200967D01*
X0090685Y0201188D01*
X0090907Y0200967D01*
X0092836Y0200967D01*
X0092836Y0192745D01*
X0063265Y0192745D01*
X0063265Y0194119D01*
X0063239Y0194145D01*
X0063239Y0209650D01*
X0066581Y0212992D01*
X0078392Y0212992D01*
X0079380Y0213981D01*
X0083416Y0218016D01*
X0083416Y0229757D01*
X0083423Y0229754D01*
X0084245Y0229754D01*
X0084245Y0233362D01*
X0084330Y0233362D01*
X0084330Y0229754D01*
X0085151Y0229754D01*
X0085482Y0229891D01*
X0085567Y0229976D01*
X0085789Y0229754D01*
X0087904Y0229754D01*
X0088126Y0229976D01*
X0088348Y0229754D01*
X0090463Y0229754D01*
X0090685Y0229976D01*
X0090907Y0229754D01*
X0093022Y0229754D01*
X0093244Y0229976D01*
X0093329Y0229891D01*
X0093660Y0229754D01*
X0094481Y0229754D01*
X0094481Y0233362D01*
X0094566Y0233362D01*
X0094566Y0229754D01*
X0095388Y0229754D01*
X0095718Y0229891D01*
X0095803Y0229976D01*
X0096025Y0229754D01*
X0098141Y0229754D01*
X0098362Y0229976D01*
X0098584Y0229754D01*
X0100700Y0229754D01*
X0100921Y0229976D01*
X0101143Y0229754D01*
X0103259Y0229754D01*
X0103786Y0230281D01*
X0103786Y0236527D01*
X0103259Y0237054D01*
X0101143Y0237054D01*
X0100921Y0236832D01*
X0100700Y0237054D01*
X0098584Y0237054D01*
X0098362Y0236832D01*
X0098141Y0237054D01*
X0096025Y0237054D01*
X0095803Y0236832D01*
X0095718Y0236917D01*
X0095388Y0237054D01*
X0094566Y0237054D01*
X0094566Y0233447D01*
X0094481Y0233447D01*
X0094481Y0237054D01*
X0093660Y0237054D01*
X0093329Y0236917D01*
X0093244Y0236832D01*
X0093022Y0237054D01*
X0091093Y0237054D01*
X0091093Y0242032D01*
X0096305Y0247244D01*
X0100703Y0247244D01*
X0101231Y0247772D01*
X0101231Y0253635D01*
X0100703Y0254162D01*
X0094052Y0254162D01*
X0093525Y0253635D01*
X0093525Y0249237D01*
X0088707Y0244418D01*
X0088534Y0244246D01*
X0088534Y0247244D01*
X0090861Y0247244D01*
X0091388Y0247772D01*
X0091388Y0253635D01*
X0090861Y0254162D01*
X0084210Y0254162D01*
X0083683Y0253635D01*
X0083683Y0247772D01*
X0084210Y0247244D01*
X0085159Y0247244D01*
X0085159Y0237051D01*
X0085151Y0237054D01*
X0084330Y0237054D01*
X0084330Y0233447D01*
X0084245Y0233447D01*
X0084245Y0237054D01*
X0083423Y0237054D01*
X0083416Y0237051D01*
X0083416Y0241265D01*
X0082427Y0242253D01*
X0080574Y0244106D01*
X0080574Y0245174D01*
X0080135Y0246233D01*
X0079325Y0247044D01*
X0078266Y0247482D01*
X0077120Y0247482D01*
X0076061Y0247044D01*
X0075306Y0246288D01*
X0068549Y0246288D01*
X0061664Y0253174D01*
X0061664Y0255118D01*
X0062515Y0255118D01*
X0063042Y0255646D01*
X0063042Y0261116D01*
X0062515Y0261643D01*
X0061467Y0261643D01*
X0061467Y0264961D01*
X0062515Y0264961D01*
X0063042Y0265488D01*
X0063042Y0270958D01*
X0062515Y0271485D01*
X0057045Y0271485D01*
X0056517Y0270958D01*
X0056517Y0265488D01*
X0057045Y0264961D01*
X0058092Y0264961D01*
X0058092Y0261643D01*
X0057045Y0261643D01*
X0056517Y0261116D01*
X0056517Y0255646D01*
X0057045Y0255118D01*
X0058289Y0255118D01*
X0058289Y0251776D01*
X0066163Y0243902D01*
X0067151Y0242914D01*
X0075306Y0242914D01*
X0076061Y0242159D01*
X0077120Y0241720D01*
X0078188Y0241720D01*
X0080041Y0239867D01*
X0080041Y0237054D01*
X0078111Y0237054D01*
X0077890Y0236832D01*
X0077805Y0236917D01*
X0077474Y0237054D01*
X0076653Y0237054D01*
X0076653Y0233447D01*
X0076568Y0233447D01*
X0076568Y0237054D01*
X0075746Y0237054D01*
X0075415Y0236917D01*
X0075331Y0236832D01*
X0075109Y0237054D01*
X0072993Y0237054D01*
X0072772Y0236832D01*
X0072550Y0237054D01*
X0070620Y0237054D01*
X0070620Y0238312D01*
X0069632Y0239300D01*
X0064612Y0244320D01*
X0049157Y0244320D01*
X0049262Y0244425D01*
X0049262Y0247139D01*
X0049044Y0247357D01*
X0049125Y0247438D01*
X0049262Y0247768D01*
X0049262Y0248740D01*
X0042452Y0248740D01*
X0042452Y0249124D01*
X0042068Y0249124D01*
X0042068Y0250816D01*
X0036520Y0250816D01*
X0036520Y0252502D01*
X0035596Y0254733D01*
X0035014Y0255315D01*
X0048735Y0255315D01*
X0049262Y0255842D01*
X0049262Y0264462D01*
X0048735Y0264989D01*
X0034997Y0264989D01*
X0034470Y0264462D01*
X0034470Y0255859D01*
X0033888Y0256441D01*
X0031657Y0257366D01*
X0029241Y0257366D01*
X0027009Y0256441D01*
X0025302Y0254733D01*
X0024377Y0252502D01*
X0024377Y0250086D01*
X0025302Y0247855D01*
X0027009Y0246147D01*
X0029241Y0245222D01*
X0031657Y0245222D01*
X0033888Y0246147D01*
X0035331Y0247590D01*
X0035395Y0247438D01*
X0035475Y0247357D01*
X0035257Y0247139D01*
X0035257Y0244425D01*
X0035475Y0244207D01*
X0035257Y0243990D01*
X0035257Y0241275D01*
X0035475Y0241058D01*
X0035257Y0240840D01*
X0035257Y0238126D01*
X0035475Y0237908D01*
X0035287Y0237720D01*
X0033888Y0239118D01*
X0031657Y0240043D01*
X0029241Y0240043D01*
X0027009Y0239118D01*
X0025302Y0237410D01*
X0024377Y0235179D01*
X0024377Y0232763D01*
X0025302Y0230532D01*
X0027009Y0228824D01*
X0029241Y0227899D01*
X0031657Y0227899D01*
X0033888Y0228824D01*
X0034470Y0229406D01*
X0034470Y0220803D01*
X0034997Y0220276D01*
X0048735Y0220276D01*
X0049262Y0220803D01*
X0049262Y0229423D01*
X0048735Y0229950D01*
X0035014Y0229950D01*
X0035596Y0230532D01*
X0036520Y0232763D01*
X0036520Y0234449D01*
X0048735Y0234449D01*
X0048932Y0234646D01*
X0051010Y0234646D01*
X0052777Y0232878D01*
X0052777Y0210654D01*
X0052191Y0210068D01*
X0051585Y0210068D01*
X0051585Y0213320D01*
X0051058Y0213847D01*
X0040076Y0213847D01*
X0039549Y0213320D01*
X0039549Y0203913D01*
X0040076Y0203386D01*
X0043722Y0203386D01*
X0043722Y0200812D01*
X0039986Y0197076D01*
X0033711Y0197076D01*
X0033711Y0198714D01*
X0033184Y0199241D01*
X0027320Y0199241D01*
X0026793Y0198714D01*
X0026793Y0192063D01*
X0027320Y0191536D01*
X0029746Y0191536D01*
X0029746Y0184871D01*
X0029485Y0184871D01*
X0028958Y0184344D01*
X0028958Y0181236D01*
X0029485Y0180709D01*
X0033381Y0180709D01*
X0033908Y0181236D01*
X0033908Y0184344D01*
X0033381Y0184871D01*
X0033120Y0184871D01*
X0033120Y0191536D01*
X0033184Y0191536D01*
X0033711Y0192063D01*
X0033711Y0193701D01*
X0041384Y0193701D01*
X0046108Y0198425D01*
X0047097Y0199414D01*
X0047097Y0203386D01*
X0051058Y0203386D01*
X0051585Y0203913D01*
X0051585Y0206693D01*
X0053589Y0206693D01*
X0054577Y0207682D01*
X0056152Y0209256D01*
X0056152Y0234276D01*
X0055164Y0235265D01*
X0052633Y0237796D01*
X0056522Y0237796D01*
X0060257Y0234060D01*
X0060257Y0230123D01*
X0065183Y0225197D01*
X0070518Y0225197D01*
X0072191Y0226870D01*
X0072364Y0227043D01*
X0072364Y0223942D01*
X0071088Y0222666D01*
X0062363Y0222666D01*
X0061608Y0223421D01*
X0060549Y0223860D01*
X0059403Y0223860D01*
X0058344Y0223421D01*
X0057534Y0222611D01*
X0057095Y0221552D01*
X0057095Y0220406D01*
X0057534Y0219347D01*
X0058344Y0218537D01*
X0059403Y0218098D01*
X0060549Y0218098D01*
X0061608Y0218537D01*
X0062363Y0219292D01*
X0072486Y0219292D01*
X0073475Y0220280D01*
X0075739Y0222544D01*
X0075739Y0229757D01*
X0075746Y0229754D01*
X0076568Y0229754D01*
X0076568Y0233362D01*
X0076653Y0233362D01*
X0076653Y0229754D01*
X0077474Y0229754D01*
X0077805Y0229891D01*
X0077890Y0229976D01*
X0078111Y0229754D01*
X0080041Y0229754D01*
X0080041Y0219414D01*
X0076994Y0216367D01*
X0065183Y0216367D01*
X0060852Y0212036D01*
X0059864Y0211048D01*
X0059864Y0181328D01*
X0056939Y0181328D01*
X0056939Y0182966D01*
X0056412Y0183493D01*
X0050548Y0183493D01*
X0050021Y0182966D01*
X0050021Y0176315D01*
X0050548Y0175788D01*
X0056412Y0175788D01*
X0056939Y0176315D01*
X0056939Y0177953D01*
X0059864Y0177953D01*
X0059864Y0170103D01*
X0058044Y0168283D01*
X0057969Y0168277D01*
X0057556Y0167796D01*
X0057108Y0167347D01*
X0057108Y0167273D01*
X0056331Y0166367D01*
X0047001Y0166367D01*
X0046474Y0165840D01*
X0046474Y0150921D01*
X0047001Y0150394D01*
X0056408Y0150394D01*
X0056935Y0150921D01*
X0056935Y0154331D01*
X0067344Y0154331D01*
X0067344Y0152693D01*
X0067871Y0152166D01*
X0073735Y0152166D01*
X0074262Y0152693D01*
X0074262Y0159344D01*
X0073735Y0159871D01*
X0067871Y0159871D01*
X0067344Y0159344D01*
X0067344Y0157706D01*
X0056935Y0157706D01*
X0056935Y0161888D01*
X0060034Y0165501D01*
X0063239Y0168705D01*
X0063239Y0189370D01*
X0119337Y0189370D01*
X0120325Y0190359D01*
X0123628Y0193662D01*
X0124519Y0193662D01*
X0124519Y0190727D01*
X0125046Y0190199D01*
X0130792Y0190199D01*
X0131319Y0190727D01*
X0131319Y0193662D01*
X0149219Y0193662D01*
X0152368Y0196811D01*
X0158319Y0196811D01*
X0158319Y0193876D01*
X0158421Y0193774D01*
X0158319Y0193672D01*
X0158319Y0190727D01*
X0158846Y0190199D01*
X0164592Y0190199D01*
X0164904Y0190512D01*
X0167191Y0190512D01*
X0168919Y0188784D01*
X0167894Y0189809D02*
X0119776Y0189809D01*
X0120374Y0190408D02*
X0124838Y0190408D01*
X0124519Y0191006D02*
X0120973Y0191006D01*
X0121571Y0191605D02*
X0124519Y0191605D01*
X0124519Y0192203D02*
X0122170Y0192203D01*
X0122768Y0192802D02*
X0124519Y0192802D01*
X0124519Y0193400D02*
X0123367Y0193400D01*
X0120988Y0195794D02*
X0110013Y0195794D01*
X0110611Y0196393D02*
X0121586Y0196393D01*
X0122185Y0196991D02*
X0111210Y0196991D01*
X0111808Y0197590D02*
X0124519Y0197590D01*
X0124519Y0198188D02*
X0112407Y0198188D01*
X0112845Y0198787D02*
X0115587Y0198787D01*
X0114897Y0199385D02*
X0112845Y0199385D01*
X0112845Y0199984D02*
X0114487Y0199984D01*
X0114239Y0200582D02*
X0112845Y0200582D01*
X0112845Y0201181D02*
X0114182Y0201181D01*
X0114182Y0201779D02*
X0112845Y0201779D01*
X0112845Y0202378D02*
X0114393Y0202378D01*
X0114671Y0202976D02*
X0112845Y0202976D01*
X0112845Y0203575D02*
X0115269Y0203575D01*
X0116486Y0204173D02*
X0112845Y0204173D01*
X0112845Y0204772D02*
X0127669Y0204772D01*
X0128169Y0204772D02*
X0151619Y0204772D01*
X0151021Y0204173D02*
X0131319Y0204173D01*
X0131319Y0203575D02*
X0150422Y0203575D01*
X0149982Y0202976D02*
X0131319Y0202976D01*
X0131319Y0202378D02*
X0149982Y0202378D01*
X0149982Y0201779D02*
X0131319Y0201779D01*
X0131319Y0201181D02*
X0149982Y0201181D01*
X0149982Y0200582D02*
X0131319Y0200582D01*
X0131307Y0199984D02*
X0149982Y0199984D01*
X0149982Y0199385D02*
X0131319Y0199385D01*
X0131319Y0198787D02*
X0149571Y0198787D01*
X0148973Y0198188D02*
X0131319Y0198188D01*
X0131319Y0197590D02*
X0148374Y0197590D01*
X0150753Y0195196D02*
X0158319Y0195196D01*
X0158319Y0195794D02*
X0151351Y0195794D01*
X0151950Y0196393D02*
X0158319Y0196393D01*
X0158319Y0194597D02*
X0150154Y0194597D01*
X0149556Y0193999D02*
X0158319Y0193999D01*
X0158319Y0193400D02*
X0131319Y0193400D01*
X0131319Y0192802D02*
X0158319Y0192802D01*
X0158319Y0192203D02*
X0131319Y0192203D01*
X0131319Y0191605D02*
X0158319Y0191605D01*
X0158319Y0191006D02*
X0131319Y0191006D01*
X0131000Y0190408D02*
X0158638Y0190408D01*
X0164800Y0190408D02*
X0167295Y0190408D01*
X0169674Y0192802D02*
X0181167Y0192802D01*
X0181167Y0193400D02*
X0169075Y0193400D01*
X0169241Y0193999D02*
X0181167Y0193999D01*
X0181167Y0194597D02*
X0169839Y0194597D01*
X0170438Y0195196D02*
X0181167Y0195196D01*
X0181167Y0195794D02*
X0171036Y0195794D01*
X0171635Y0196393D02*
X0181167Y0196393D01*
X0181167Y0192203D02*
X0170272Y0192203D01*
X0170871Y0191605D02*
X0181167Y0191605D01*
X0181167Y0191006D02*
X0171469Y0191006D01*
X0172068Y0190408D02*
X0181167Y0190408D01*
X0181167Y0189809D02*
X0172294Y0189809D01*
X0172294Y0189211D02*
X0181167Y0189211D01*
X0181167Y0188612D02*
X0172294Y0188612D01*
X0172294Y0188014D02*
X0181167Y0188014D01*
X0181167Y0187415D02*
X0172294Y0187415D01*
X0172294Y0186817D02*
X0181167Y0186817D01*
X0181167Y0186218D02*
X0172294Y0186218D01*
X0172294Y0185620D02*
X0181167Y0185620D01*
X0181167Y0185021D02*
X0172294Y0185021D01*
X0172294Y0184423D02*
X0181167Y0184423D01*
X0181167Y0183824D02*
X0172294Y0183824D01*
X0172294Y0183225D02*
X0181167Y0183225D01*
X0181167Y0182627D02*
X0172294Y0182627D01*
X0172294Y0182028D02*
X0181167Y0182028D01*
X0181167Y0181430D02*
X0172294Y0181430D01*
X0172294Y0180831D02*
X0181167Y0180831D01*
X0181167Y0180233D02*
X0172294Y0180233D01*
X0172294Y0179634D02*
X0181532Y0179634D01*
X0189601Y0179634D02*
X0200682Y0179634D01*
X0200608Y0179665D02*
X0200939Y0179528D01*
X0203771Y0179528D01*
X0203771Y0182687D01*
X0204371Y0182687D01*
X0204371Y0183287D01*
X0203771Y0183287D01*
X0203771Y0186446D01*
X0200939Y0186446D01*
X0200608Y0186309D01*
X0200355Y0186056D01*
X0200218Y0185725D01*
X0200218Y0183287D01*
X0203771Y0183287D01*
X0203771Y0182687D01*
X0200218Y0182687D01*
X0200218Y0180249D01*
X0200355Y0179918D01*
X0200608Y0179665D01*
X0200225Y0180233D02*
X0189967Y0180233D01*
X0189967Y0180831D02*
X0200218Y0180831D01*
X0200218Y0181430D02*
X0189967Y0181430D01*
X0189967Y0182028D02*
X0200218Y0182028D01*
X0200218Y0182627D02*
X0189967Y0182627D01*
X0189967Y0183225D02*
X0203771Y0183225D01*
X0203771Y0182627D02*
X0204371Y0182627D01*
X0204371Y0182687D02*
X0204371Y0179528D01*
X0207203Y0179528D01*
X0207533Y0179665D01*
X0207787Y0179918D01*
X0207924Y0180249D01*
X0207924Y0182687D01*
X0204371Y0182687D01*
X0204371Y0183225D02*
X0232041Y0183225D01*
X0231443Y0182627D02*
X0207924Y0182627D01*
X0207924Y0182028D02*
X0230844Y0182028D01*
X0230246Y0181430D02*
X0207924Y0181430D01*
X0207924Y0180831D02*
X0229647Y0180831D01*
X0229049Y0180233D02*
X0207917Y0180233D01*
X0207460Y0179634D02*
X0228450Y0179634D01*
X0227852Y0179036D02*
X0172294Y0179036D01*
X0172294Y0178437D02*
X0227253Y0178437D01*
X0226655Y0177839D02*
X0172294Y0177839D01*
X0172294Y0177240D02*
X0226056Y0177240D01*
X0225458Y0176642D02*
X0172294Y0176642D01*
X0172294Y0176043D02*
X0224859Y0176043D01*
X0224261Y0175445D02*
X0172294Y0175445D01*
X0172294Y0174846D02*
X0223662Y0174846D01*
X0223064Y0174248D02*
X0172294Y0174248D01*
X0172294Y0173649D02*
X0222465Y0173649D01*
X0222069Y0173051D02*
X0172294Y0173051D01*
X0172294Y0172452D02*
X0222069Y0172452D01*
X0222069Y0171854D02*
X0172294Y0171854D01*
X0172294Y0171255D02*
X0222069Y0171255D01*
X0222069Y0170657D02*
X0172294Y0170657D01*
X0172294Y0170058D02*
X0222069Y0170058D01*
X0222069Y0169460D02*
X0172294Y0169460D01*
X0172294Y0168861D02*
X0222069Y0168861D01*
X0222069Y0168263D02*
X0172294Y0168263D01*
X0172294Y0167664D02*
X0222069Y0167664D01*
X0222069Y0167066D02*
X0172294Y0167066D01*
X0172294Y0166467D02*
X0222069Y0166467D01*
X0222069Y0165869D02*
X0172294Y0165869D01*
X0172294Y0165270D02*
X0222069Y0165270D01*
X0222069Y0164672D02*
X0172294Y0164672D01*
X0172294Y0164073D02*
X0222069Y0164073D01*
X0222069Y0163475D02*
X0172294Y0163475D01*
X0172294Y0162876D02*
X0181298Y0162876D01*
X0181167Y0162278D02*
X0172294Y0162278D01*
X0172294Y0161679D02*
X0181167Y0161679D01*
X0181167Y0161081D02*
X0172294Y0161081D01*
X0172294Y0160482D02*
X0181167Y0160482D01*
X0181167Y0159884D02*
X0172294Y0159884D01*
X0172294Y0159285D02*
X0181167Y0159285D01*
X0181167Y0158687D02*
X0172294Y0158687D01*
X0172294Y0158088D02*
X0181167Y0158088D01*
X0181167Y0157489D02*
X0172294Y0157489D01*
X0172294Y0156891D02*
X0181167Y0156891D01*
X0181167Y0156292D02*
X0172294Y0156292D01*
X0172294Y0155694D02*
X0181167Y0155694D01*
X0181167Y0155095D02*
X0172294Y0155095D01*
X0172294Y0154497D02*
X0181167Y0154497D01*
X0181167Y0153898D02*
X0172294Y0153898D01*
X0172294Y0153300D02*
X0181167Y0153300D01*
X0181167Y0152701D02*
X0172294Y0152701D01*
X0172294Y0152103D02*
X0181167Y0152103D01*
X0181167Y0151504D02*
X0172294Y0151504D01*
X0172294Y0150906D02*
X0181167Y0150906D01*
X0181167Y0150307D02*
X0172294Y0150307D01*
X0172294Y0149709D02*
X0181167Y0149709D01*
X0181167Y0149110D02*
X0172814Y0149110D01*
X0173413Y0148512D02*
X0181167Y0148512D01*
X0181167Y0147913D02*
X0174011Y0147913D01*
X0174610Y0147315D02*
X0181167Y0147315D01*
X0181167Y0146716D02*
X0175208Y0146716D01*
X0172829Y0144322D02*
X0164216Y0144322D01*
X0163618Y0144921D02*
X0172231Y0144921D01*
X0171632Y0145519D02*
X0163019Y0145519D01*
X0162421Y0146118D02*
X0171034Y0146118D01*
X0170435Y0146716D02*
X0161822Y0146716D01*
X0161224Y0147315D02*
X0169837Y0147315D01*
X0169238Y0147913D02*
X0160625Y0147913D01*
X0160027Y0148512D02*
X0168919Y0148512D01*
X0168919Y0149110D02*
X0159428Y0149110D01*
X0158830Y0149709D02*
X0168919Y0149709D01*
X0168919Y0150307D02*
X0158231Y0150307D01*
X0164815Y0143724D02*
X0173428Y0143724D01*
X0174026Y0143125D02*
X0165413Y0143125D01*
X0166012Y0142527D02*
X0181167Y0142527D01*
X0181239Y0141928D02*
X0166610Y0141928D01*
X0167209Y0141330D02*
X0216130Y0141330D01*
X0216728Y0141928D02*
X0189895Y0141928D01*
X0189967Y0142527D02*
X0217327Y0142527D01*
X0217925Y0143125D02*
X0201832Y0143125D01*
X0202430Y0143724D02*
X0218524Y0143724D01*
X0219122Y0144322D02*
X0203029Y0144322D01*
X0203627Y0144921D02*
X0219721Y0144921D01*
X0220319Y0145519D02*
X0204226Y0145519D01*
X0204824Y0146118D02*
X0220918Y0146118D01*
X0221516Y0146716D02*
X0205423Y0146716D01*
X0205758Y0147315D02*
X0222069Y0147315D01*
X0222069Y0147913D02*
X0205758Y0147913D01*
X0205758Y0148512D02*
X0222069Y0148512D01*
X0222069Y0149110D02*
X0207688Y0149110D01*
X0207924Y0149709D02*
X0222069Y0149709D01*
X0222069Y0150307D02*
X0207924Y0150307D01*
X0207924Y0150906D02*
X0222069Y0150906D01*
X0222069Y0151504D02*
X0207924Y0151504D01*
X0207924Y0152103D02*
X0222069Y0152103D01*
X0222069Y0152701D02*
X0207924Y0152701D01*
X0207924Y0153300D02*
X0222069Y0153300D01*
X0222069Y0153898D02*
X0207924Y0153898D01*
X0207924Y0154497D02*
X0222069Y0154497D01*
X0222069Y0155095D02*
X0207924Y0155095D01*
X0207440Y0155694D02*
X0222069Y0155694D01*
X0222069Y0156292D02*
X0189967Y0156292D01*
X0189967Y0155694D02*
X0200702Y0155694D01*
X0200939Y0156299D02*
X0203771Y0156299D01*
X0203771Y0159458D01*
X0204371Y0159458D01*
X0204371Y0156299D01*
X0207203Y0156299D01*
X0207533Y0156436D01*
X0207787Y0156690D01*
X0207924Y0157020D01*
X0207924Y0159459D01*
X0204371Y0159459D01*
X0204371Y0160058D01*
X0207924Y0160058D01*
X0207924Y0162497D01*
X0207787Y0162827D01*
X0207533Y0163081D01*
X0207203Y0163218D01*
X0204371Y0163218D01*
X0204371Y0160059D01*
X0203771Y0160059D01*
X0203771Y0163218D01*
X0200939Y0163218D01*
X0200608Y0163081D01*
X0200355Y0162827D01*
X0200218Y0162497D01*
X0200218Y0160058D01*
X0203771Y0160058D01*
X0203771Y0159459D01*
X0200218Y0159459D01*
X0200218Y0157020D01*
X0200355Y0156690D01*
X0200608Y0156436D01*
X0200939Y0156299D01*
X0200272Y0156891D02*
X0189967Y0156891D01*
X0189967Y0157489D02*
X0200218Y0157489D01*
X0200218Y0158088D02*
X0189967Y0158088D01*
X0189967Y0158687D02*
X0200218Y0158687D01*
X0200218Y0159285D02*
X0189967Y0159285D01*
X0189967Y0159884D02*
X0203771Y0159884D01*
X0203771Y0160482D02*
X0204371Y0160482D01*
X0204371Y0159884D02*
X0222069Y0159884D01*
X0222069Y0160482D02*
X0207924Y0160482D01*
X0207924Y0161081D02*
X0222069Y0161081D01*
X0222069Y0161679D02*
X0207924Y0161679D01*
X0207924Y0162278D02*
X0222069Y0162278D01*
X0222069Y0162876D02*
X0207738Y0162876D01*
X0204371Y0162876D02*
X0203771Y0162876D01*
X0203771Y0162278D02*
X0204371Y0162278D01*
X0204371Y0161679D02*
X0203771Y0161679D01*
X0203771Y0161081D02*
X0204371Y0161081D01*
X0204371Y0159285D02*
X0203771Y0159285D01*
X0203771Y0158687D02*
X0204371Y0158687D01*
X0204371Y0158088D02*
X0203771Y0158088D01*
X0203771Y0157489D02*
X0204371Y0157489D01*
X0204371Y0156891D02*
X0203771Y0156891D01*
X0200218Y0155095D02*
X0189967Y0155095D01*
X0189967Y0154497D02*
X0200218Y0154497D01*
X0200218Y0153898D02*
X0189967Y0153898D01*
X0189967Y0153300D02*
X0200218Y0153300D01*
X0200218Y0152701D02*
X0189967Y0152701D01*
X0189967Y0152103D02*
X0200218Y0152103D01*
X0200218Y0151504D02*
X0189967Y0151504D01*
X0189967Y0150906D02*
X0200218Y0150906D01*
X0200218Y0150307D02*
X0189967Y0150307D01*
X0189967Y0149709D02*
X0200218Y0149709D01*
X0200454Y0149110D02*
X0189967Y0149110D01*
X0189967Y0148512D02*
X0202383Y0148512D01*
X0201847Y0147913D02*
X0189967Y0147913D01*
X0189967Y0147315D02*
X0201249Y0147315D01*
X0200650Y0146716D02*
X0189967Y0146716D01*
X0207870Y0156891D02*
X0222069Y0156891D01*
X0222069Y0157489D02*
X0207924Y0157489D01*
X0207924Y0158088D02*
X0222069Y0158088D01*
X0222069Y0158687D02*
X0207924Y0158687D01*
X0207924Y0159285D02*
X0222069Y0159285D01*
X0225443Y0159285D02*
X0272265Y0159285D01*
X0272265Y0159884D02*
X0225443Y0159884D01*
X0225443Y0160482D02*
X0272419Y0160482D01*
X0272986Y0161418D02*
X0275818Y0161418D01*
X0275818Y0164577D01*
X0272265Y0164577D01*
X0272265Y0162139D01*
X0272402Y0161808D01*
X0272656Y0161555D01*
X0272986Y0161418D01*
X0272531Y0161679D02*
X0225443Y0161679D01*
X0225443Y0161081D02*
X0286354Y0161081D01*
X0286354Y0161679D02*
X0279705Y0161679D01*
X0279581Y0161555D02*
X0279834Y0161808D01*
X0279971Y0162139D01*
X0279971Y0164577D01*
X0276418Y0164577D01*
X0276418Y0165177D01*
X0275818Y0165177D01*
X0275818Y0168336D01*
X0272986Y0168336D01*
X0272656Y0168199D01*
X0272402Y0167945D01*
X0272265Y0167615D01*
X0272265Y0165177D01*
X0275818Y0165177D01*
X0275818Y0164577D01*
X0276418Y0164577D01*
X0276418Y0161418D01*
X0279250Y0161418D01*
X0279581Y0161555D01*
X0279971Y0162278D02*
X0286354Y0162278D01*
X0286354Y0162876D02*
X0279971Y0162876D01*
X0279971Y0163475D02*
X0286354Y0163475D01*
X0286354Y0164073D02*
X0279971Y0164073D01*
X0279971Y0165177D02*
X0279971Y0167615D01*
X0279834Y0167945D01*
X0279581Y0168199D01*
X0279250Y0168336D01*
X0276418Y0168336D01*
X0276418Y0165177D01*
X0279971Y0165177D01*
X0279971Y0165270D02*
X0286354Y0165270D01*
X0286354Y0164672D02*
X0276418Y0164672D01*
X0276418Y0165270D02*
X0275818Y0165270D01*
X0275818Y0164672D02*
X0225443Y0164672D01*
X0225443Y0165270D02*
X0272265Y0165270D01*
X0272265Y0165869D02*
X0225443Y0165869D01*
X0225443Y0166467D02*
X0272265Y0166467D01*
X0272265Y0167066D02*
X0225443Y0167066D01*
X0225443Y0167664D02*
X0272286Y0167664D01*
X0272810Y0168263D02*
X0225443Y0168263D01*
X0225443Y0168861D02*
X0286354Y0168861D01*
X0286354Y0168263D02*
X0279426Y0168263D01*
X0279950Y0167664D02*
X0286354Y0167664D01*
X0286354Y0167066D02*
X0279971Y0167066D01*
X0279971Y0166467D02*
X0286354Y0166467D01*
X0286354Y0165869D02*
X0279971Y0165869D01*
X0276418Y0165869D02*
X0275818Y0165869D01*
X0275818Y0166467D02*
X0276418Y0166467D01*
X0276418Y0167066D02*
X0275818Y0167066D01*
X0275818Y0167664D02*
X0276418Y0167664D01*
X0276418Y0168263D02*
X0275818Y0168263D01*
X0275818Y0171260D02*
X0275818Y0174419D01*
X0276418Y0174419D01*
X0276418Y0171260D01*
X0279250Y0171260D01*
X0279581Y0171397D01*
X0279834Y0171650D01*
X0279971Y0171981D01*
X0279971Y0174419D01*
X0276418Y0174419D01*
X0276418Y0175019D01*
X0279971Y0175019D01*
X0279971Y0177457D01*
X0279834Y0177788D01*
X0279581Y0178041D01*
X0279250Y0178178D01*
X0276418Y0178178D01*
X0276418Y0175019D01*
X0275818Y0175019D01*
X0275818Y0174419D01*
X0272265Y0174419D01*
X0272265Y0171981D01*
X0272402Y0171650D01*
X0272656Y0171397D01*
X0272986Y0171260D01*
X0275818Y0171260D01*
X0275818Y0171854D02*
X0276418Y0171854D01*
X0276418Y0172452D02*
X0275818Y0172452D01*
X0275818Y0173051D02*
X0276418Y0173051D01*
X0276418Y0173649D02*
X0275818Y0173649D01*
X0275818Y0174248D02*
X0276418Y0174248D01*
X0276418Y0174846D02*
X0286354Y0174846D01*
X0286354Y0174248D02*
X0279971Y0174248D01*
X0279971Y0173649D02*
X0286354Y0173649D01*
X0286354Y0173051D02*
X0279971Y0173051D01*
X0279971Y0172452D02*
X0286354Y0172452D01*
X0286354Y0171854D02*
X0279918Y0171854D01*
X0279971Y0175445D02*
X0286354Y0175445D01*
X0286354Y0176043D02*
X0279971Y0176043D01*
X0279971Y0176642D02*
X0286354Y0176642D01*
X0286354Y0177240D02*
X0279971Y0177240D01*
X0279783Y0177839D02*
X0286163Y0177839D01*
X0285565Y0178437D02*
X0232026Y0178437D01*
X0231427Y0177839D02*
X0272453Y0177839D01*
X0272402Y0177788D02*
X0272265Y0177457D01*
X0272265Y0175019D01*
X0275818Y0175019D01*
X0275818Y0178178D01*
X0272986Y0178178D01*
X0272656Y0178041D01*
X0272402Y0177788D01*
X0272265Y0177240D02*
X0230829Y0177240D01*
X0230230Y0176642D02*
X0272265Y0176642D01*
X0272265Y0176043D02*
X0229632Y0176043D01*
X0229033Y0175445D02*
X0272265Y0175445D01*
X0272265Y0174248D02*
X0227836Y0174248D01*
X0227238Y0173649D02*
X0272265Y0173649D01*
X0272265Y0173051D02*
X0226639Y0173051D01*
X0226041Y0172452D02*
X0272265Y0172452D01*
X0272318Y0171854D02*
X0225443Y0171854D01*
X0225443Y0171255D02*
X0286354Y0171255D01*
X0286354Y0170657D02*
X0225443Y0170657D01*
X0225443Y0170058D02*
X0286354Y0170058D01*
X0286354Y0169460D02*
X0225443Y0169460D01*
X0223057Y0174241D02*
X0223057Y0174241D01*
X0228435Y0174846D02*
X0275818Y0174846D01*
X0275818Y0175445D02*
X0276418Y0175445D01*
X0276418Y0176043D02*
X0275818Y0176043D01*
X0275818Y0176642D02*
X0276418Y0176642D01*
X0276418Y0177240D02*
X0275818Y0177240D01*
X0275818Y0177839D02*
X0276418Y0177839D01*
X0279739Y0179036D02*
X0284966Y0179036D01*
X0284368Y0179634D02*
X0279971Y0179634D01*
X0279971Y0180233D02*
X0283769Y0180233D01*
X0286148Y0182627D02*
X0286354Y0182627D01*
X0286354Y0183225D02*
X0285549Y0183225D01*
X0284951Y0183824D02*
X0286354Y0183824D01*
X0286354Y0184423D02*
X0279971Y0184423D01*
X0279971Y0185021D02*
X0286354Y0185021D01*
X0286354Y0185620D02*
X0279483Y0185620D01*
X0279473Y0188612D02*
X0286354Y0188612D01*
X0286354Y0188014D02*
X0207924Y0188014D01*
X0207924Y0188612D02*
X0272763Y0188612D01*
X0272265Y0189211D02*
X0207924Y0189211D01*
X0207924Y0189809D02*
X0272265Y0189809D01*
X0272265Y0193999D02*
X0262178Y0193999D01*
X0261579Y0194597D02*
X0272265Y0194597D01*
X0272487Y0195196D02*
X0260981Y0195196D01*
X0260382Y0195794D02*
X0285555Y0195794D01*
X0284956Y0195196D02*
X0279749Y0195196D01*
X0279971Y0194597D02*
X0284358Y0194597D01*
X0283759Y0193999D02*
X0279971Y0193999D01*
X0279250Y0196063D02*
X0276418Y0196063D01*
X0276418Y0199222D01*
X0275818Y0199222D01*
X0275818Y0196063D01*
X0272986Y0196063D01*
X0272656Y0196200D01*
X0272402Y0196453D01*
X0272265Y0196784D01*
X0272265Y0199222D01*
X0275818Y0199222D01*
X0275818Y0199822D01*
X0272265Y0199822D01*
X0272265Y0202260D01*
X0272402Y0202591D01*
X0272656Y0202844D01*
X0272986Y0202981D01*
X0275818Y0202981D01*
X0275818Y0199822D01*
X0276418Y0199822D01*
X0279971Y0199822D01*
X0279971Y0202260D01*
X0279834Y0202591D01*
X0279581Y0202844D01*
X0279250Y0202981D01*
X0276418Y0202981D01*
X0276418Y0199822D01*
X0276418Y0199222D01*
X0279971Y0199222D01*
X0279971Y0196784D01*
X0279834Y0196453D01*
X0279581Y0196200D01*
X0279250Y0196063D01*
X0279773Y0196393D02*
X0286153Y0196393D01*
X0286354Y0196991D02*
X0279971Y0196991D01*
X0279971Y0197590D02*
X0286354Y0197590D01*
X0286354Y0198188D02*
X0279971Y0198188D01*
X0279971Y0198787D02*
X0286354Y0198787D01*
X0286354Y0199385D02*
X0276418Y0199385D01*
X0276418Y0198787D02*
X0275818Y0198787D01*
X0275818Y0199385D02*
X0256791Y0199385D01*
X0257390Y0198787D02*
X0272265Y0198787D01*
X0272265Y0198188D02*
X0257988Y0198188D01*
X0258587Y0197590D02*
X0272265Y0197590D01*
X0272265Y0196991D02*
X0259185Y0196991D01*
X0259784Y0196393D02*
X0272463Y0196393D01*
X0275818Y0196393D02*
X0276418Y0196393D01*
X0276418Y0196991D02*
X0275818Y0196991D01*
X0275818Y0197590D02*
X0276418Y0197590D01*
X0276418Y0198188D02*
X0275818Y0198188D01*
X0275818Y0199984D02*
X0276418Y0199984D01*
X0276418Y0200582D02*
X0275818Y0200582D01*
X0275818Y0201181D02*
X0276418Y0201181D01*
X0276418Y0201779D02*
X0275818Y0201779D01*
X0275818Y0202378D02*
X0276418Y0202378D01*
X0276418Y0202976D02*
X0275818Y0202976D01*
X0272974Y0202976D02*
X0253200Y0202976D01*
X0253799Y0202378D02*
X0272314Y0202378D01*
X0272265Y0201779D02*
X0254397Y0201779D01*
X0254996Y0201181D02*
X0272265Y0201181D01*
X0272265Y0200582D02*
X0255594Y0200582D01*
X0256193Y0199984D02*
X0272265Y0199984D01*
X0272986Y0205906D02*
X0275818Y0205906D01*
X0275818Y0209065D01*
X0272265Y0209065D01*
X0272265Y0206627D01*
X0272402Y0206296D01*
X0272656Y0206043D01*
X0272986Y0205906D01*
X0272834Y0205969D02*
X0216856Y0205969D01*
X0216152Y0206567D02*
X0272290Y0206567D01*
X0272265Y0207166D02*
X0198943Y0207166D01*
X0198345Y0206567D02*
X0213250Y0206567D01*
X0212545Y0205969D02*
X0197746Y0205969D01*
X0197148Y0205370D02*
X0212129Y0205370D01*
X0211881Y0204772D02*
X0196549Y0204772D01*
X0195951Y0204173D02*
X0211820Y0204173D01*
X0211820Y0203575D02*
X0195352Y0203575D01*
X0193572Y0206567D02*
X0165077Y0206567D01*
X0165119Y0207166D02*
X0194171Y0207166D01*
X0194769Y0207764D02*
X0161969Y0207764D01*
X0161469Y0207764D02*
X0131319Y0207764D01*
X0131319Y0207166D02*
X0158319Y0207166D01*
X0158361Y0206567D02*
X0131319Y0206567D01*
X0131319Y0205969D02*
X0152816Y0205969D01*
X0152218Y0205370D02*
X0131319Y0205370D01*
X0131319Y0208363D02*
X0158319Y0208363D01*
X0158319Y0208961D02*
X0131319Y0208961D01*
X0131255Y0209560D02*
X0158383Y0209560D01*
X0158319Y0210158D02*
X0131319Y0210158D01*
X0131319Y0210757D02*
X0158319Y0210757D01*
X0158319Y0211356D02*
X0131319Y0211356D01*
X0131319Y0211954D02*
X0158319Y0211954D01*
X0158319Y0212553D02*
X0131319Y0212553D01*
X0131319Y0213151D02*
X0158319Y0213151D01*
X0158319Y0213750D02*
X0131319Y0213750D01*
X0131319Y0214348D02*
X0158319Y0214348D01*
X0158319Y0214947D02*
X0131319Y0214947D01*
X0131319Y0215545D02*
X0158319Y0215545D01*
X0158743Y0216144D02*
X0130895Y0216144D01*
X0131795Y0217250D02*
X0132322Y0216723D01*
X0135268Y0216723D01*
X0135370Y0216825D01*
X0135472Y0216723D01*
X0138418Y0216723D01*
X0138520Y0216825D01*
X0138622Y0216723D01*
X0141567Y0216723D01*
X0141669Y0216825D01*
X0141771Y0216723D01*
X0144717Y0216723D01*
X0144819Y0216825D01*
X0144921Y0216723D01*
X0147866Y0216723D01*
X0147968Y0216825D01*
X0148071Y0216723D01*
X0151016Y0216723D01*
X0151118Y0216825D01*
X0151220Y0216723D01*
X0154166Y0216723D01*
X0154268Y0216825D01*
X0154370Y0216723D01*
X0157315Y0216723D01*
X0157843Y0217250D01*
X0157843Y0218436D01*
X0164150Y0218436D01*
X0165781Y0220066D01*
X0166849Y0220066D01*
X0167908Y0220505D01*
X0168718Y0221315D01*
X0169157Y0222374D01*
X0169157Y0223521D01*
X0168718Y0224580D01*
X0167908Y0225390D01*
X0166849Y0225829D01*
X0165702Y0225829D01*
X0164644Y0225390D01*
X0163833Y0224580D01*
X0163394Y0223521D01*
X0163394Y0222453D01*
X0162752Y0221810D01*
X0157843Y0221810D01*
X0157843Y0222996D01*
X0157315Y0223523D01*
X0155458Y0223523D01*
X0165006Y0233071D01*
X0165994Y0234060D01*
X0165994Y0263017D01*
X0160089Y0268922D01*
X0159101Y0269910D01*
X0153790Y0269910D01*
X0153790Y0271549D01*
X0153263Y0272076D01*
X0147399Y0272076D01*
X0146872Y0271549D01*
X0146872Y0264898D01*
X0147399Y0264370D01*
X0153263Y0264370D01*
X0153790Y0264898D01*
X0153790Y0266536D01*
X0157703Y0266536D01*
X0162620Y0261619D01*
X0162620Y0235457D01*
X0151231Y0224068D01*
X0151231Y0225201D01*
X0159101Y0233071D01*
X0160089Y0234060D01*
X0160089Y0257111D01*
X0158120Y0259080D01*
X0157132Y0260068D01*
X0153790Y0260068D01*
X0153790Y0261706D01*
X0153263Y0262233D01*
X0147399Y0262233D01*
X0146872Y0261706D01*
X0146872Y0255055D01*
X0147399Y0254528D01*
X0153263Y0254528D01*
X0153790Y0255055D01*
X0153790Y0256693D01*
X0155734Y0256693D01*
X0156714Y0255713D01*
X0156714Y0235457D01*
X0148081Y0226824D01*
X0148081Y0227957D01*
X0152018Y0231894D01*
X0152018Y0234843D01*
X0153263Y0234843D01*
X0153790Y0235370D01*
X0153790Y0242021D01*
X0153263Y0242548D01*
X0152018Y0242548D01*
X0152018Y0244685D01*
X0153263Y0244685D01*
X0153790Y0245212D01*
X0153790Y0251864D01*
X0153263Y0252391D01*
X0147399Y0252391D01*
X0146872Y0251864D01*
X0146872Y0245212D01*
X0147399Y0244685D01*
X0148643Y0244685D01*
X0148643Y0242548D01*
X0147399Y0242548D01*
X0146872Y0242021D01*
X0146872Y0235370D01*
X0147399Y0234843D01*
X0148643Y0234843D01*
X0148643Y0233292D01*
X0144706Y0229355D01*
X0144706Y0229187D01*
X0143566Y0230327D01*
X0143566Y0231395D01*
X0143128Y0232454D01*
X0142317Y0233264D01*
X0141258Y0233703D01*
X0140112Y0233703D01*
X0139053Y0233264D01*
X0138243Y0232454D01*
X0137804Y0231395D01*
X0137804Y0230248D01*
X0138243Y0229190D01*
X0139053Y0228379D01*
X0140112Y0227940D01*
X0141180Y0227940D01*
X0141557Y0227564D01*
X0141557Y0224462D01*
X0138435Y0227583D01*
X0137447Y0228572D01*
X0133510Y0228572D01*
X0129787Y0232295D01*
X0129787Y0233363D01*
X0129348Y0234422D01*
X0128538Y0235232D01*
X0127479Y0235671D01*
X0126332Y0235671D01*
X0125273Y0235232D01*
X0124463Y0234422D01*
X0124024Y0233363D01*
X0124024Y0232217D01*
X0124463Y0231158D01*
X0125273Y0230348D01*
X0126332Y0229909D01*
X0127400Y0229909D01*
X0132112Y0225197D01*
X0136049Y0225197D01*
X0137723Y0223523D01*
X0135472Y0223523D01*
X0135370Y0223421D01*
X0135268Y0223523D01*
X0132322Y0223523D01*
X0131795Y0222996D01*
X0131795Y0217250D01*
X0131795Y0217341D02*
X0113842Y0217341D01*
X0113244Y0216742D02*
X0132303Y0216742D01*
X0131795Y0217939D02*
X0114441Y0217939D01*
X0115039Y0218538D02*
X0131795Y0218538D01*
X0131795Y0219136D02*
X0115638Y0219136D01*
X0116237Y0219735D02*
X0131795Y0219735D01*
X0131795Y0220333D02*
X0116835Y0220333D01*
X0117434Y0220932D02*
X0131795Y0220932D01*
X0131795Y0221530D02*
X0118032Y0221530D01*
X0118631Y0222129D02*
X0131795Y0222129D01*
X0131795Y0222727D02*
X0119229Y0222727D01*
X0119828Y0223326D02*
X0132125Y0223326D01*
X0131589Y0225720D02*
X0122222Y0225720D01*
X0122687Y0226318D02*
X0130991Y0226318D01*
X0130392Y0226917D02*
X0122687Y0226917D01*
X0122687Y0227515D02*
X0129794Y0227515D01*
X0129195Y0228114D02*
X0122687Y0228114D01*
X0122687Y0228712D02*
X0128597Y0228712D01*
X0127998Y0229311D02*
X0122687Y0229311D01*
X0122687Y0229909D02*
X0126331Y0229909D01*
X0125113Y0230508D02*
X0122687Y0230508D01*
X0122687Y0231106D02*
X0124515Y0231106D01*
X0124236Y0231705D02*
X0122687Y0231705D01*
X0122687Y0232303D02*
X0124024Y0232303D01*
X0124024Y0232902D02*
X0122687Y0232902D01*
X0122687Y0233500D02*
X0124081Y0233500D01*
X0124329Y0234099D02*
X0122687Y0234099D01*
X0122687Y0234697D02*
X0124738Y0234697D01*
X0125427Y0235296D02*
X0122687Y0235296D01*
X0122687Y0235894D02*
X0132045Y0235894D01*
X0132238Y0235814D02*
X0133384Y0235814D01*
X0134443Y0236253D01*
X0135198Y0237008D01*
X0139391Y0237008D01*
X0139391Y0235370D01*
X0139919Y0234843D01*
X0145782Y0234843D01*
X0146309Y0235370D01*
X0146309Y0242021D01*
X0145782Y0242548D01*
X0139919Y0242548D01*
X0139391Y0242021D01*
X0139391Y0240383D01*
X0135198Y0240383D01*
X0134443Y0241138D01*
X0133384Y0241577D01*
X0132238Y0241577D01*
X0131179Y0241138D01*
X0130369Y0240328D01*
X0129930Y0239269D01*
X0129930Y0238122D01*
X0130369Y0237064D01*
X0131179Y0236253D01*
X0132238Y0235814D01*
X0133577Y0235894D02*
X0139391Y0235894D01*
X0139391Y0236493D02*
X0134683Y0236493D01*
X0130939Y0236493D02*
X0122687Y0236493D01*
X0122687Y0237091D02*
X0130357Y0237091D01*
X0130109Y0237690D02*
X0122687Y0237690D01*
X0122687Y0238289D02*
X0129930Y0238289D01*
X0129930Y0238887D02*
X0122687Y0238887D01*
X0122687Y0239486D02*
X0130020Y0239486D01*
X0130268Y0240084D02*
X0122687Y0240084D01*
X0122687Y0240683D02*
X0130724Y0240683D01*
X0131524Y0241281D02*
X0122687Y0241281D01*
X0122687Y0241880D02*
X0139391Y0241880D01*
X0139391Y0241281D02*
X0134098Y0241281D01*
X0134898Y0240683D02*
X0139391Y0240683D01*
X0139848Y0242478D02*
X0122687Y0242478D01*
X0122687Y0243077D02*
X0148643Y0243077D01*
X0148643Y0243675D02*
X0122687Y0243675D01*
X0123059Y0244274D02*
X0148643Y0244274D01*
X0147212Y0244872D02*
X0145969Y0244872D01*
X0146309Y0245471D02*
X0146872Y0245471D01*
X0146872Y0246069D02*
X0146309Y0246069D01*
X0146309Y0246668D02*
X0146872Y0246668D01*
X0146872Y0247266D02*
X0146309Y0247266D01*
X0146309Y0247865D02*
X0146872Y0247865D01*
X0146872Y0248463D02*
X0146309Y0248463D01*
X0146309Y0249062D02*
X0146872Y0249062D01*
X0146872Y0249660D02*
X0146309Y0249660D01*
X0146309Y0250259D02*
X0146872Y0250259D01*
X0146872Y0250857D02*
X0146309Y0250857D01*
X0146309Y0251456D02*
X0146872Y0251456D01*
X0147062Y0252054D02*
X0146119Y0252054D01*
X0146301Y0255047D02*
X0146880Y0255047D01*
X0146872Y0255645D02*
X0146309Y0255645D01*
X0146309Y0256244D02*
X0146872Y0256244D01*
X0146872Y0256842D02*
X0146309Y0256842D01*
X0146309Y0257441D02*
X0146872Y0257441D01*
X0146872Y0258039D02*
X0146309Y0258039D01*
X0146309Y0258638D02*
X0146872Y0258638D01*
X0146872Y0259236D02*
X0146309Y0259236D01*
X0146309Y0259835D02*
X0146872Y0259835D01*
X0146872Y0260433D02*
X0146309Y0260433D01*
X0146309Y0261032D02*
X0146872Y0261032D01*
X0146872Y0261630D02*
X0146309Y0261630D01*
X0145787Y0262229D02*
X0147395Y0262229D01*
X0147146Y0264623D02*
X0146035Y0264623D01*
X0146309Y0265222D02*
X0146872Y0265222D01*
X0146872Y0265820D02*
X0146309Y0265820D01*
X0146309Y0266419D02*
X0146872Y0266419D01*
X0146872Y0267017D02*
X0146309Y0267017D01*
X0146309Y0267616D02*
X0146872Y0267616D01*
X0146872Y0268214D02*
X0146309Y0268214D01*
X0146309Y0268813D02*
X0146872Y0268813D01*
X0146872Y0269411D02*
X0146309Y0269411D01*
X0146309Y0270010D02*
X0146872Y0270010D01*
X0146872Y0270608D02*
X0146309Y0270608D01*
X0146309Y0271207D02*
X0146872Y0271207D01*
X0147128Y0271805D02*
X0146053Y0271805D01*
X0139648Y0271805D02*
X0015261Y0271805D01*
X0015261Y0271207D02*
X0056766Y0271207D01*
X0056517Y0270608D02*
X0015261Y0270608D01*
X0015261Y0270010D02*
X0056517Y0270010D01*
X0056517Y0269411D02*
X0015261Y0269411D01*
X0015261Y0268813D02*
X0056517Y0268813D01*
X0056517Y0268214D02*
X0015261Y0268214D01*
X0015261Y0267616D02*
X0056517Y0267616D01*
X0056517Y0267017D02*
X0015261Y0267017D01*
X0015261Y0266419D02*
X0056517Y0266419D01*
X0056517Y0265820D02*
X0015261Y0265820D01*
X0015261Y0265222D02*
X0056784Y0265222D01*
X0058092Y0264623D02*
X0049101Y0264623D01*
X0049262Y0264025D02*
X0058092Y0264025D01*
X0058092Y0263426D02*
X0049262Y0263426D01*
X0049262Y0262827D02*
X0058092Y0262827D01*
X0058092Y0262229D02*
X0049262Y0262229D01*
X0049262Y0261630D02*
X0057032Y0261630D01*
X0056517Y0261032D02*
X0049262Y0261032D01*
X0049262Y0260433D02*
X0056517Y0260433D01*
X0056517Y0259835D02*
X0049262Y0259835D01*
X0049262Y0259236D02*
X0056517Y0259236D01*
X0056517Y0258638D02*
X0049262Y0258638D01*
X0049262Y0258039D02*
X0056517Y0258039D01*
X0056517Y0257441D02*
X0049262Y0257441D01*
X0049262Y0256842D02*
X0056517Y0256842D01*
X0056517Y0256244D02*
X0049262Y0256244D01*
X0049065Y0255645D02*
X0056518Y0255645D01*
X0058289Y0255047D02*
X0035283Y0255047D01*
X0035714Y0254448D02*
X0058289Y0254448D01*
X0058289Y0253850D02*
X0035962Y0253850D01*
X0036210Y0253251D02*
X0058289Y0253251D01*
X0058289Y0252653D02*
X0036458Y0252653D01*
X0036520Y0252054D02*
X0058289Y0252054D01*
X0058609Y0251456D02*
X0036520Y0251456D01*
X0036520Y0250857D02*
X0059208Y0250857D01*
X0059806Y0250259D02*
X0049194Y0250259D01*
X0049262Y0250095D02*
X0049125Y0250426D01*
X0048872Y0250679D01*
X0048541Y0250816D01*
X0042452Y0250816D01*
X0042452Y0249124D01*
X0049262Y0249124D01*
X0049262Y0250095D01*
X0049262Y0249660D02*
X0060405Y0249660D01*
X0061003Y0249062D02*
X0042452Y0249062D01*
X0042452Y0249660D02*
X0042068Y0249660D01*
X0042068Y0250259D02*
X0042452Y0250259D01*
X0035384Y0247266D02*
X0035008Y0247266D01*
X0035257Y0246668D02*
X0034409Y0246668D01*
X0033701Y0246069D02*
X0035257Y0246069D01*
X0035257Y0245471D02*
X0032256Y0245471D01*
X0035257Y0244872D02*
X0015261Y0244872D01*
X0015261Y0244274D02*
X0035409Y0244274D01*
X0035257Y0243675D02*
X0015261Y0243675D01*
X0015261Y0243077D02*
X0035257Y0243077D01*
X0035257Y0242478D02*
X0015261Y0242478D01*
X0015261Y0241880D02*
X0035257Y0241880D01*
X0035257Y0241281D02*
X0015261Y0241281D01*
X0015261Y0240683D02*
X0035257Y0240683D01*
X0035257Y0240084D02*
X0015261Y0240084D01*
X0015261Y0239486D02*
X0027896Y0239486D01*
X0026778Y0238887D02*
X0015261Y0238887D01*
X0015261Y0238289D02*
X0026180Y0238289D01*
X0025581Y0237690D02*
X0015261Y0237690D01*
X0015261Y0237091D02*
X0025169Y0237091D01*
X0024922Y0236493D02*
X0015261Y0236493D01*
X0015261Y0235894D02*
X0024674Y0235894D01*
X0024426Y0235296D02*
X0015261Y0235296D01*
X0015261Y0234697D02*
X0024377Y0234697D01*
X0024377Y0234099D02*
X0015261Y0234099D01*
X0015261Y0233500D02*
X0024377Y0233500D01*
X0024377Y0232902D02*
X0015261Y0232902D01*
X0015261Y0232303D02*
X0024568Y0232303D01*
X0024816Y0231705D02*
X0015261Y0231705D01*
X0015261Y0231106D02*
X0025064Y0231106D01*
X0025325Y0230508D02*
X0015261Y0230508D01*
X0023972Y0229909D02*
X0025924Y0229909D01*
X0026522Y0229311D02*
X0024459Y0229311D01*
X0024459Y0228712D02*
X0027279Y0228712D01*
X0028724Y0228114D02*
X0024459Y0228114D01*
X0024459Y0227515D02*
X0034470Y0227515D01*
X0034470Y0226917D02*
X0024459Y0226917D01*
X0024459Y0226318D02*
X0034470Y0226318D01*
X0034470Y0225720D02*
X0024459Y0225720D01*
X0024459Y0225121D02*
X0034470Y0225121D01*
X0034470Y0224523D02*
X0024459Y0224523D01*
X0024459Y0223924D02*
X0034470Y0223924D01*
X0034470Y0223326D02*
X0024459Y0223326D01*
X0024459Y0222727D02*
X0034470Y0222727D01*
X0034470Y0222129D02*
X0024459Y0222129D01*
X0024459Y0221530D02*
X0034470Y0221530D01*
X0034470Y0220932D02*
X0024459Y0220932D01*
X0023989Y0220333D02*
X0034940Y0220333D01*
X0031510Y0213710D02*
X0031179Y0213847D01*
X0026182Y0213847D01*
X0026182Y0208917D01*
X0025582Y0208917D01*
X0025582Y0213847D01*
X0020585Y0213847D01*
X0020254Y0213710D01*
X0020001Y0213457D01*
X0019864Y0213127D01*
X0019864Y0208917D01*
X0025582Y0208917D01*
X0025582Y0208317D01*
X0019864Y0208317D01*
X0019864Y0204107D01*
X0020001Y0203776D01*
X0020254Y0203523D01*
X0020585Y0203386D01*
X0025582Y0203386D01*
X0025582Y0208317D01*
X0026182Y0208317D01*
X0026182Y0208917D01*
X0031900Y0208917D01*
X0031900Y0213127D01*
X0031763Y0213457D01*
X0031510Y0213710D01*
X0031415Y0213750D02*
X0039978Y0213750D01*
X0039549Y0213151D02*
X0031890Y0213151D01*
X0031900Y0212553D02*
X0039549Y0212553D01*
X0039549Y0211954D02*
X0031900Y0211954D01*
X0031900Y0211356D02*
X0039549Y0211356D01*
X0039549Y0210757D02*
X0031900Y0210757D01*
X0031900Y0210158D02*
X0039549Y0210158D01*
X0039549Y0209560D02*
X0031900Y0209560D01*
X0031900Y0208961D02*
X0039549Y0208961D01*
X0039549Y0208363D02*
X0026182Y0208363D01*
X0026182Y0208317D02*
X0031900Y0208317D01*
X0031900Y0204107D01*
X0031763Y0203776D01*
X0031510Y0203523D01*
X0031179Y0203386D01*
X0026182Y0203386D01*
X0026182Y0208317D01*
X0026182Y0207764D02*
X0025582Y0207764D01*
X0025582Y0207166D02*
X0026182Y0207166D01*
X0026182Y0206567D02*
X0025582Y0206567D01*
X0025582Y0205969D02*
X0026182Y0205969D01*
X0026182Y0205370D02*
X0025582Y0205370D01*
X0025582Y0204772D02*
X0026182Y0204772D01*
X0026182Y0204173D02*
X0025582Y0204173D01*
X0025582Y0203575D02*
X0026182Y0203575D01*
X0031562Y0203575D02*
X0039887Y0203575D01*
X0039549Y0204173D02*
X0031900Y0204173D01*
X0031900Y0204772D02*
X0039549Y0204772D01*
X0039549Y0205370D02*
X0031900Y0205370D01*
X0031900Y0205969D02*
X0039549Y0205969D01*
X0039549Y0206567D02*
X0031900Y0206567D01*
X0031900Y0207166D02*
X0039549Y0207166D01*
X0039549Y0207764D02*
X0031900Y0207764D01*
X0026182Y0208961D02*
X0025582Y0208961D01*
X0025582Y0208363D02*
X0015261Y0208363D01*
X0015261Y0208961D02*
X0019864Y0208961D01*
X0019864Y0209560D02*
X0015261Y0209560D01*
X0015261Y0210158D02*
X0019864Y0210158D01*
X0019864Y0210757D02*
X0015261Y0210757D01*
X0015261Y0211356D02*
X0019864Y0211356D01*
X0019864Y0211954D02*
X0015261Y0211954D01*
X0015261Y0212553D02*
X0019864Y0212553D01*
X0019874Y0213151D02*
X0015261Y0213151D01*
X0015261Y0213750D02*
X0020348Y0213750D01*
X0015261Y0214348D02*
X0052777Y0214348D01*
X0052777Y0213750D02*
X0051156Y0213750D01*
X0051585Y0213151D02*
X0052777Y0213151D01*
X0052777Y0212553D02*
X0051585Y0212553D01*
X0051585Y0211954D02*
X0052777Y0211954D01*
X0052777Y0211356D02*
X0051585Y0211356D01*
X0051585Y0210757D02*
X0052777Y0210757D01*
X0052281Y0210158D02*
X0051585Y0210158D01*
X0051585Y0206567D02*
X0059864Y0206567D01*
X0059864Y0205969D02*
X0051585Y0205969D01*
X0051585Y0205370D02*
X0059864Y0205370D01*
X0059864Y0204772D02*
X0051585Y0204772D01*
X0051585Y0204173D02*
X0059864Y0204173D01*
X0059864Y0203575D02*
X0051247Y0203575D01*
X0047097Y0202976D02*
X0059864Y0202976D01*
X0059864Y0202378D02*
X0047097Y0202378D01*
X0047097Y0201779D02*
X0059864Y0201779D01*
X0059864Y0201181D02*
X0047097Y0201181D01*
X0047097Y0200582D02*
X0059864Y0200582D01*
X0059864Y0199984D02*
X0047097Y0199984D01*
X0047068Y0199385D02*
X0059864Y0199385D01*
X0059864Y0198787D02*
X0046470Y0198787D01*
X0045871Y0198188D02*
X0059864Y0198188D01*
X0059864Y0197590D02*
X0045273Y0197590D01*
X0044674Y0196991D02*
X0059864Y0196991D01*
X0059864Y0196393D02*
X0044076Y0196393D01*
X0043477Y0195794D02*
X0059864Y0195794D01*
X0059864Y0195196D02*
X0042879Y0195196D01*
X0042280Y0194597D02*
X0059864Y0194597D01*
X0059864Y0193999D02*
X0041682Y0193999D01*
X0042871Y0191958D02*
X0042344Y0191431D01*
X0042344Y0185961D01*
X0042871Y0185433D01*
X0044313Y0185433D01*
X0044313Y0183493D01*
X0043068Y0183493D01*
X0042541Y0182966D01*
X0042541Y0176315D01*
X0043068Y0175788D01*
X0048932Y0175788D01*
X0049459Y0176315D01*
X0049459Y0182966D01*
X0048932Y0183493D01*
X0047687Y0183493D01*
X0047687Y0185433D01*
X0048341Y0185433D01*
X0048868Y0185961D01*
X0048868Y0191431D01*
X0048341Y0191958D01*
X0042871Y0191958D01*
X0042518Y0191605D02*
X0033253Y0191605D01*
X0033120Y0191006D02*
X0042344Y0191006D01*
X0042344Y0190408D02*
X0033120Y0190408D01*
X0033120Y0189809D02*
X0042344Y0189809D01*
X0042344Y0189211D02*
X0033120Y0189211D01*
X0033120Y0188612D02*
X0042344Y0188612D01*
X0042344Y0188014D02*
X0033120Y0188014D01*
X0033120Y0187415D02*
X0042344Y0187415D01*
X0042344Y0186817D02*
X0033120Y0186817D01*
X0033120Y0186218D02*
X0042344Y0186218D01*
X0042685Y0185620D02*
X0033120Y0185620D01*
X0033120Y0185021D02*
X0044313Y0185021D01*
X0044313Y0184423D02*
X0033829Y0184423D01*
X0033908Y0183824D02*
X0044313Y0183824D01*
X0042800Y0183225D02*
X0033908Y0183225D01*
X0033908Y0182627D02*
X0042541Y0182627D01*
X0042541Y0182028D02*
X0033908Y0182028D01*
X0033908Y0181430D02*
X0042541Y0181430D01*
X0042541Y0180831D02*
X0033503Y0180831D01*
X0029363Y0180831D02*
X0023661Y0180831D01*
X0023538Y0180709D02*
X0024065Y0181236D01*
X0024065Y0184344D01*
X0023538Y0184871D01*
X0019643Y0184871D01*
X0019116Y0184344D01*
X0019116Y0181236D01*
X0019643Y0180709D01*
X0019903Y0180709D01*
X0019903Y0168902D01*
X0022004Y0166801D01*
X0022004Y0164708D01*
X0022531Y0164181D01*
X0032077Y0164181D01*
X0032604Y0164708D01*
X0032604Y0170253D01*
X0032077Y0170781D01*
X0023278Y0170781D01*
X0023278Y0180709D01*
X0023538Y0180709D01*
X0023278Y0180233D02*
X0042541Y0180233D01*
X0042541Y0179634D02*
X0023278Y0179634D01*
X0023278Y0179036D02*
X0042541Y0179036D01*
X0042541Y0178437D02*
X0023278Y0178437D01*
X0023278Y0177839D02*
X0042541Y0177839D01*
X0042541Y0177240D02*
X0023278Y0177240D01*
X0023278Y0176642D02*
X0042541Y0176642D01*
X0042812Y0176043D02*
X0023278Y0176043D01*
X0023278Y0175445D02*
X0059864Y0175445D01*
X0059864Y0176043D02*
X0056668Y0176043D01*
X0056939Y0176642D02*
X0059864Y0176642D01*
X0059864Y0177240D02*
X0056939Y0177240D01*
X0056939Y0177839D02*
X0059864Y0177839D01*
X0059864Y0174846D02*
X0023278Y0174846D01*
X0023278Y0174248D02*
X0059864Y0174248D01*
X0059864Y0173649D02*
X0023278Y0173649D01*
X0023278Y0173051D02*
X0059864Y0173051D01*
X0059864Y0172452D02*
X0023278Y0172452D01*
X0023278Y0171854D02*
X0059864Y0171854D01*
X0059864Y0171255D02*
X0023278Y0171255D01*
X0019903Y0171255D02*
X0015261Y0171255D01*
X0015261Y0170657D02*
X0019903Y0170657D01*
X0019903Y0170058D02*
X0015261Y0170058D01*
X0015261Y0169460D02*
X0019903Y0169460D01*
X0019944Y0168861D02*
X0015261Y0168861D01*
X0015261Y0168263D02*
X0020543Y0168263D01*
X0021141Y0167664D02*
X0015261Y0167664D01*
X0015261Y0167066D02*
X0021740Y0167066D01*
X0022004Y0166467D02*
X0015261Y0166467D01*
X0015261Y0165869D02*
X0022004Y0165869D01*
X0022004Y0165270D02*
X0015261Y0165270D01*
X0015261Y0164672D02*
X0022040Y0164672D01*
X0022531Y0161681D02*
X0022004Y0161153D01*
X0022004Y0155608D01*
X0022531Y0155081D01*
X0032077Y0155081D01*
X0032604Y0155608D01*
X0032604Y0161153D01*
X0032077Y0161681D01*
X0022531Y0161681D01*
X0022530Y0161679D02*
X0015261Y0161679D01*
X0015261Y0161081D02*
X0022004Y0161081D01*
X0022004Y0160482D02*
X0015261Y0160482D01*
X0015261Y0159884D02*
X0022004Y0159884D01*
X0022004Y0159285D02*
X0015261Y0159285D01*
X0015261Y0158687D02*
X0022004Y0158687D01*
X0022004Y0158088D02*
X0015261Y0158088D01*
X0015261Y0157489D02*
X0022004Y0157489D01*
X0022004Y0156891D02*
X0015261Y0156891D01*
X0015261Y0156292D02*
X0022004Y0156292D01*
X0022004Y0155694D02*
X0015261Y0155694D01*
X0015261Y0155095D02*
X0022516Y0155095D01*
X0022725Y0152581D02*
X0022394Y0152444D01*
X0022141Y0152190D01*
X0022004Y0151860D01*
X0022004Y0149581D01*
X0027004Y0149581D01*
X0027004Y0152581D01*
X0022725Y0152581D01*
X0022105Y0152103D02*
X0015261Y0152103D01*
X0015261Y0152701D02*
X0046474Y0152701D01*
X0046474Y0152103D02*
X0032503Y0152103D01*
X0032467Y0152190D02*
X0032214Y0152444D01*
X0031883Y0152581D01*
X0027604Y0152581D01*
X0027604Y0149581D01*
X0027004Y0149581D01*
X0027004Y0148981D01*
X0022004Y0148981D01*
X0022004Y0146702D01*
X0022141Y0146371D01*
X0022394Y0146118D01*
X0015261Y0146118D01*
X0015261Y0146716D02*
X0022004Y0146716D01*
X0022004Y0147315D02*
X0015261Y0147315D01*
X0015261Y0147913D02*
X0022004Y0147913D01*
X0022004Y0148512D02*
X0015261Y0148512D01*
X0015261Y0149110D02*
X0027004Y0149110D01*
X0027004Y0148981D02*
X0027604Y0148981D01*
X0027604Y0149581D01*
X0032604Y0149581D01*
X0032604Y0151860D01*
X0032467Y0152190D01*
X0032604Y0151504D02*
X0046474Y0151504D01*
X0046489Y0150906D02*
X0032604Y0150906D01*
X0032604Y0150307D02*
X0081608Y0150307D01*
X0082207Y0149709D02*
X0032604Y0149709D01*
X0032604Y0148981D02*
X0027604Y0148981D01*
X0027604Y0145981D01*
X0031883Y0145981D01*
X0032214Y0146118D01*
X0085798Y0146118D01*
X0086396Y0145519D02*
X0015261Y0145519D01*
X0015261Y0144921D02*
X0086995Y0144921D01*
X0087593Y0144322D02*
X0015261Y0144322D01*
X0015261Y0143724D02*
X0088192Y0143724D01*
X0088790Y0143125D02*
X0015261Y0143125D01*
X0015261Y0142527D02*
X0021719Y0142527D01*
X0019693Y0141928D02*
X0015261Y0141928D01*
X0015261Y0141330D02*
X0018656Y0141330D01*
X0017619Y0140731D02*
X0015261Y0140731D01*
X0015261Y0140133D02*
X0016610Y0140133D01*
X0016011Y0139534D02*
X0015261Y0139534D01*
X0015261Y0138936D02*
X0015413Y0138936D01*
X0022394Y0146118D02*
X0022725Y0145981D01*
X0027004Y0145981D01*
X0027004Y0148981D01*
X0027004Y0148512D02*
X0027604Y0148512D01*
X0027604Y0149110D02*
X0082805Y0149110D01*
X0083404Y0148512D02*
X0032604Y0148512D01*
X0032604Y0148981D02*
X0032604Y0146702D01*
X0032467Y0146371D01*
X0032214Y0146118D01*
X0032604Y0146716D02*
X0085199Y0146716D01*
X0084601Y0147315D02*
X0032604Y0147315D01*
X0032604Y0147913D02*
X0084002Y0147913D01*
X0086381Y0150307D02*
X0141557Y0150307D01*
X0141557Y0149709D02*
X0086979Y0149709D01*
X0087578Y0149110D02*
X0141557Y0149110D01*
X0141557Y0148512D02*
X0088176Y0148512D01*
X0088775Y0147913D02*
X0141557Y0147913D01*
X0141557Y0147315D02*
X0089373Y0147315D01*
X0089972Y0146716D02*
X0141557Y0146716D01*
X0141557Y0146118D02*
X0090570Y0146118D01*
X0091169Y0145519D02*
X0141557Y0145519D01*
X0141557Y0144921D02*
X0091767Y0144921D01*
X0092366Y0144322D02*
X0141727Y0144322D01*
X0142326Y0143724D02*
X0092964Y0143724D01*
X0093563Y0143125D02*
X0142924Y0143125D01*
X0143523Y0142527D02*
X0094161Y0142527D01*
X0094760Y0141928D02*
X0144121Y0141928D01*
X0144720Y0141330D02*
X0095358Y0141330D01*
X0095957Y0140731D02*
X0145318Y0140731D01*
X0145917Y0140133D02*
X0096555Y0140133D01*
X0097154Y0139534D02*
X0146515Y0139534D01*
X0147114Y0138936D02*
X0097753Y0138936D01*
X0098351Y0138337D02*
X0147712Y0138337D01*
X0148311Y0137739D02*
X0098950Y0137739D01*
X0099548Y0137140D02*
X0148909Y0137140D01*
X0149508Y0136542D02*
X0100147Y0136542D01*
X0100745Y0135943D02*
X0150106Y0135943D01*
X0150705Y0135345D02*
X0101344Y0135345D01*
X0101108Y0135580D02*
X0081743Y0154946D01*
X0081743Y0159344D01*
X0081215Y0159871D01*
X0080168Y0159871D01*
X0080168Y0167411D01*
X0080923Y0168166D01*
X0081361Y0169225D01*
X0081361Y0170371D01*
X0080923Y0171430D01*
X0080112Y0172240D01*
X0079053Y0172679D01*
X0077907Y0172679D01*
X0076848Y0172240D01*
X0076038Y0171430D01*
X0075599Y0170371D01*
X0075599Y0169225D01*
X0076038Y0168166D01*
X0076793Y0167411D01*
X0076793Y0159871D01*
X0075352Y0159871D01*
X0074824Y0159344D01*
X0074824Y0152693D01*
X0075352Y0152166D01*
X0079750Y0152166D01*
X0098722Y0133193D01*
X0098722Y0075861D01*
X0098218Y0075652D01*
X0097130Y0074564D01*
X0096541Y0073142D01*
X0096541Y0065666D01*
X0097130Y0064244D01*
X0098218Y0063156D01*
X0099640Y0062567D01*
X0101179Y0062567D01*
X0102601Y0063156D01*
X0103689Y0064244D01*
X0104278Y0065666D01*
X0104278Y0073142D01*
X0103689Y0074564D01*
X0102601Y0075652D01*
X0102097Y0075861D01*
X0102097Y0134591D01*
X0101108Y0135580D01*
X0101942Y0134746D02*
X0151303Y0134746D01*
X0151902Y0134148D02*
X0102097Y0134148D01*
X0102097Y0133549D02*
X0152500Y0133549D01*
X0153099Y0132951D02*
X0102097Y0132951D01*
X0102097Y0132352D02*
X0153697Y0132352D01*
X0154296Y0131754D02*
X0102097Y0131754D01*
X0102097Y0131155D02*
X0154894Y0131155D01*
X0155493Y0130556D02*
X0102097Y0130556D01*
X0102097Y0129958D02*
X0156091Y0129958D01*
X0156690Y0129359D02*
X0102097Y0129359D01*
X0102097Y0128761D02*
X0157288Y0128761D01*
X0157887Y0128162D02*
X0102097Y0128162D01*
X0102097Y0127564D02*
X0158485Y0127564D01*
X0159084Y0126965D02*
X0102097Y0126965D01*
X0102097Y0126367D02*
X0159682Y0126367D01*
X0160281Y0125768D02*
X0102097Y0125768D01*
X0102097Y0125170D02*
X0160879Y0125170D01*
X0161478Y0124571D02*
X0102097Y0124571D01*
X0102097Y0123973D02*
X0162076Y0123973D01*
X0162675Y0123374D02*
X0102097Y0123374D01*
X0102097Y0122776D02*
X0163273Y0122776D01*
X0163872Y0122177D02*
X0102097Y0122177D01*
X0102097Y0121579D02*
X0164471Y0121579D01*
X0165652Y0125170D02*
X0272265Y0125170D01*
X0272351Y0125768D02*
X0216758Y0125768D01*
X0211342Y0136542D02*
X0171997Y0136542D01*
X0171398Y0137140D02*
X0211940Y0137140D01*
X0212539Y0137739D02*
X0170800Y0137739D01*
X0170201Y0138337D02*
X0213137Y0138337D01*
X0213736Y0138936D02*
X0169603Y0138936D01*
X0169004Y0139534D02*
X0214334Y0139534D01*
X0214933Y0140133D02*
X0168406Y0140133D01*
X0167807Y0140731D02*
X0215531Y0140731D01*
X0225092Y0145519D02*
X0226225Y0145519D01*
X0226793Y0146118D02*
X0225443Y0146118D01*
X0225443Y0146716D02*
X0226793Y0146716D01*
X0226793Y0147315D02*
X0225443Y0147315D01*
X0225443Y0147913D02*
X0226793Y0147913D01*
X0226793Y0148512D02*
X0225443Y0148512D01*
X0225443Y0149110D02*
X0226793Y0149110D01*
X0226793Y0149709D02*
X0225443Y0149709D01*
X0225443Y0150307D02*
X0226793Y0150307D01*
X0226793Y0150906D02*
X0225443Y0150906D01*
X0225443Y0151504D02*
X0226793Y0151504D01*
X0226793Y0152103D02*
X0225443Y0152103D01*
X0225443Y0152701D02*
X0226793Y0152701D01*
X0226793Y0153300D02*
X0225443Y0153300D01*
X0225443Y0153898D02*
X0227124Y0153898D01*
X0227722Y0154497D02*
X0225443Y0154497D01*
X0225443Y0155095D02*
X0228321Y0155095D01*
X0228919Y0155694D02*
X0225443Y0155694D01*
X0225443Y0156292D02*
X0229518Y0156292D01*
X0230116Y0156891D02*
X0225443Y0156891D01*
X0225443Y0157489D02*
X0230715Y0157489D01*
X0231313Y0158088D02*
X0225443Y0158088D01*
X0225443Y0158687D02*
X0231912Y0158687D01*
X0225443Y0162278D02*
X0272265Y0162278D01*
X0272265Y0162876D02*
X0225443Y0162876D01*
X0225443Y0163475D02*
X0272265Y0163475D01*
X0272265Y0164073D02*
X0225443Y0164073D01*
X0232624Y0179036D02*
X0272497Y0179036D01*
X0272265Y0179634D02*
X0233223Y0179634D01*
X0233821Y0180233D02*
X0272265Y0180233D01*
X0272265Y0184423D02*
X0207924Y0184423D01*
X0207924Y0185021D02*
X0272265Y0185021D01*
X0272754Y0185620D02*
X0207924Y0185620D01*
X0207924Y0185725D02*
X0207787Y0186056D01*
X0207533Y0186309D01*
X0207203Y0186446D01*
X0204371Y0186446D01*
X0204371Y0183287D01*
X0207924Y0183287D01*
X0207924Y0185725D01*
X0207624Y0186218D02*
X0286354Y0186218D01*
X0286354Y0186817D02*
X0189967Y0186817D01*
X0189967Y0187415D02*
X0200338Y0187415D01*
X0200218Y0188014D02*
X0189967Y0188014D01*
X0189967Y0188612D02*
X0200218Y0188612D01*
X0200218Y0189211D02*
X0189967Y0189211D01*
X0189967Y0189809D02*
X0200218Y0189809D01*
X0200218Y0190408D02*
X0189967Y0190408D01*
X0189967Y0191006D02*
X0200218Y0191006D01*
X0200218Y0191605D02*
X0189967Y0191605D01*
X0189967Y0192203D02*
X0200218Y0192203D01*
X0200218Y0192802D02*
X0189967Y0192802D01*
X0189967Y0193400D02*
X0200219Y0193400D01*
X0201484Y0195196D02*
X0189967Y0195196D01*
X0189967Y0195794D02*
X0200885Y0195794D01*
X0200287Y0196393D02*
X0189967Y0196393D01*
X0189967Y0194597D02*
X0202082Y0194597D01*
X0202383Y0193999D02*
X0189967Y0193999D01*
X0189967Y0186218D02*
X0200517Y0186218D01*
X0200218Y0185620D02*
X0189967Y0185620D01*
X0189967Y0185021D02*
X0200218Y0185021D01*
X0200218Y0184423D02*
X0189967Y0184423D01*
X0189967Y0183824D02*
X0200218Y0183824D01*
X0203771Y0183824D02*
X0204371Y0183824D01*
X0204371Y0184423D02*
X0203771Y0184423D01*
X0203771Y0185021D02*
X0204371Y0185021D01*
X0204371Y0185620D02*
X0203771Y0185620D01*
X0203771Y0186218D02*
X0204371Y0186218D01*
X0207803Y0187415D02*
X0286354Y0187415D01*
X0286354Y0189211D02*
X0279971Y0189211D01*
X0279971Y0189809D02*
X0286354Y0189809D01*
X0286354Y0190408D02*
X0284941Y0190408D01*
X0285539Y0191006D02*
X0286354Y0191006D01*
X0286354Y0191605D02*
X0286138Y0191605D01*
X0290291Y0191605D02*
X0419653Y0191605D01*
X0419653Y0192203D02*
X0290291Y0192203D01*
X0290291Y0192802D02*
X0419653Y0192802D01*
X0419653Y0193400D02*
X0290291Y0193400D01*
X0290291Y0193999D02*
X0419653Y0193999D01*
X0419653Y0194597D02*
X0290291Y0194597D01*
X0290291Y0195196D02*
X0419653Y0195196D01*
X0419653Y0195794D02*
X0290328Y0195794D01*
X0290798Y0196393D02*
X0419653Y0196393D01*
X0419653Y0196991D02*
X0410148Y0196991D01*
X0412330Y0197590D02*
X0419653Y0197590D01*
X0419653Y0198188D02*
X0413367Y0198188D01*
X0414403Y0198787D02*
X0419653Y0198787D01*
X0419653Y0199385D02*
X0415440Y0199385D01*
X0416068Y0199984D02*
X0419653Y0199984D01*
X0419653Y0200582D02*
X0416667Y0200582D01*
X0417265Y0201181D02*
X0419653Y0201181D01*
X0419653Y0201779D02*
X0417864Y0201779D01*
X0418328Y0202378D02*
X0419653Y0202378D01*
X0419653Y0202976D02*
X0418673Y0202976D01*
X0419019Y0203575D02*
X0419653Y0203575D01*
X0419653Y0204173D02*
X0419364Y0204173D01*
X0403506Y0196991D02*
X0290798Y0196991D01*
X0290798Y0197590D02*
X0401323Y0197590D01*
X0400287Y0198188D02*
X0290798Y0198188D01*
X0290798Y0198787D02*
X0399250Y0198787D01*
X0398213Y0199385D02*
X0290798Y0199385D01*
X0290974Y0199984D02*
X0397585Y0199984D01*
X0396987Y0200582D02*
X0291572Y0200582D01*
X0292171Y0201181D02*
X0298659Y0201181D01*
X0298446Y0201779D02*
X0292769Y0201779D01*
X0290391Y0204173D02*
X0290291Y0204173D01*
X0290291Y0204772D02*
X0290989Y0204772D01*
X0290291Y0205370D02*
X0298446Y0205370D01*
X0298446Y0205969D02*
X0290291Y0205969D01*
X0290291Y0206567D02*
X0298938Y0206567D01*
X0306054Y0206567D02*
X0318131Y0206567D01*
X0318131Y0205969D02*
X0306546Y0205969D01*
X0306546Y0205370D02*
X0318131Y0205370D01*
X0318131Y0204772D02*
X0306546Y0204772D01*
X0306546Y0204173D02*
X0318131Y0204173D01*
X0318131Y0203575D02*
X0306546Y0203575D01*
X0306546Y0202976D02*
X0318131Y0202976D01*
X0318131Y0202378D02*
X0306546Y0202378D01*
X0306546Y0201779D02*
X0318131Y0201779D01*
X0318131Y0201709D02*
X0318659Y0201181D01*
X0343814Y0201181D01*
X0344341Y0201709D01*
X0344341Y0209449D01*
X0357869Y0209449D01*
X0359068Y0209946D01*
X0359986Y0210863D01*
X0360483Y0212062D01*
X0360483Y0213360D01*
X0359986Y0214559D01*
X0359068Y0215477D01*
X0357869Y0215973D01*
X0344341Y0215973D01*
X0344341Y0223714D01*
X0343814Y0224241D01*
X0318659Y0224241D01*
X0318131Y0223714D01*
X0318131Y0201709D01*
X0318131Y0207166D02*
X0290291Y0207166D01*
X0290291Y0207764D02*
X0318131Y0207764D01*
X0318131Y0208363D02*
X0290291Y0208363D01*
X0290291Y0208961D02*
X0318131Y0208961D01*
X0318131Y0209560D02*
X0290291Y0209560D01*
X0290291Y0210158D02*
X0318131Y0210158D01*
X0318131Y0210757D02*
X0290291Y0210757D01*
X0290291Y0211356D02*
X0318131Y0211356D01*
X0318131Y0211954D02*
X0290291Y0211954D01*
X0290291Y0212553D02*
X0318131Y0212553D01*
X0318131Y0213151D02*
X0290291Y0213151D01*
X0290291Y0213750D02*
X0318131Y0213750D01*
X0318131Y0214348D02*
X0290291Y0214348D01*
X0290291Y0214947D02*
X0318131Y0214947D01*
X0318131Y0215545D02*
X0290291Y0215545D01*
X0290291Y0216144D02*
X0318131Y0216144D01*
X0318131Y0216742D02*
X0290291Y0216742D01*
X0290291Y0217341D02*
X0318131Y0217341D01*
X0318131Y0217939D02*
X0290291Y0217939D01*
X0290291Y0218538D02*
X0318131Y0218538D01*
X0318131Y0219136D02*
X0306335Y0219136D01*
X0306409Y0219209D02*
X0306546Y0219540D01*
X0306546Y0221388D01*
X0302796Y0221388D01*
X0302796Y0221988D01*
X0302196Y0221988D01*
X0302196Y0224556D01*
X0299167Y0224556D01*
X0298837Y0224419D01*
X0298583Y0224166D01*
X0298446Y0223835D01*
X0298446Y0221988D01*
X0302196Y0221988D01*
X0302196Y0221388D01*
X0298446Y0221388D01*
X0298446Y0219540D01*
X0298583Y0219209D01*
X0298837Y0218956D01*
X0299167Y0218819D01*
X0302196Y0218819D01*
X0302196Y0221388D01*
X0302796Y0221388D01*
X0302796Y0218819D01*
X0305825Y0218819D01*
X0306155Y0218956D01*
X0306409Y0219209D01*
X0306546Y0219735D02*
X0318131Y0219735D01*
X0318131Y0220333D02*
X0306546Y0220333D01*
X0306546Y0220932D02*
X0318131Y0220932D01*
X0318131Y0221530D02*
X0302796Y0221530D01*
X0302796Y0221988D02*
X0306546Y0221988D01*
X0306546Y0223835D01*
X0306409Y0224166D01*
X0306155Y0224419D01*
X0305825Y0224556D01*
X0302796Y0224556D01*
X0302796Y0221988D01*
X0302796Y0222129D02*
X0302196Y0222129D01*
X0302196Y0222727D02*
X0302796Y0222727D01*
X0302796Y0223326D02*
X0302196Y0223326D01*
X0302196Y0223924D02*
X0302796Y0223924D01*
X0302796Y0224523D02*
X0302196Y0224523D01*
X0302196Y0221530D02*
X0290291Y0221530D01*
X0290291Y0220932D02*
X0298446Y0220932D01*
X0298446Y0220333D02*
X0290291Y0220333D01*
X0290291Y0219735D02*
X0298446Y0219735D01*
X0298657Y0219136D02*
X0290291Y0219136D01*
X0290291Y0222129D02*
X0298446Y0222129D01*
X0298446Y0222727D02*
X0290291Y0222727D01*
X0290291Y0223326D02*
X0298446Y0223326D01*
X0298483Y0223924D02*
X0290291Y0223924D01*
X0290291Y0224523D02*
X0299087Y0224523D01*
X0302196Y0220932D02*
X0302796Y0220932D01*
X0302796Y0220333D02*
X0302196Y0220333D01*
X0302196Y0219735D02*
X0302796Y0219735D01*
X0302796Y0219136D02*
X0302196Y0219136D01*
X0306546Y0222129D02*
X0318131Y0222129D01*
X0318131Y0222727D02*
X0306546Y0222727D01*
X0306546Y0223326D02*
X0318131Y0223326D01*
X0318342Y0223924D02*
X0306509Y0223924D01*
X0305905Y0224523D02*
X0403612Y0224523D01*
X0402844Y0225121D02*
X0290291Y0225121D01*
X0290291Y0225720D02*
X0401016Y0225720D01*
X0399980Y0226318D02*
X0290291Y0226318D01*
X0290291Y0226917D02*
X0398943Y0226917D01*
X0398006Y0227515D02*
X0290291Y0227515D01*
X0290291Y0228114D02*
X0397408Y0228114D01*
X0396809Y0228712D02*
X0290291Y0228712D01*
X0290291Y0229311D02*
X0396211Y0229311D01*
X0395612Y0229909D02*
X0290291Y0229909D01*
X0290291Y0230508D02*
X0395224Y0230508D01*
X0394878Y0231106D02*
X0290291Y0231106D01*
X0290291Y0231705D02*
X0394532Y0231705D01*
X0394187Y0232303D02*
X0290291Y0232303D01*
X0290291Y0232902D02*
X0393841Y0232902D01*
X0393577Y0233500D02*
X0290291Y0233500D01*
X0290291Y0234099D02*
X0393417Y0234099D01*
X0393257Y0234697D02*
X0290291Y0234697D01*
X0290291Y0235296D02*
X0298796Y0235296D01*
X0298446Y0235894D02*
X0290291Y0235894D01*
X0286354Y0233500D02*
X0285908Y0233500D01*
X0286354Y0232902D02*
X0285309Y0232902D01*
X0284711Y0232303D02*
X0286354Y0232303D01*
X0286354Y0231705D02*
X0284112Y0231705D01*
X0283514Y0231106D02*
X0286354Y0231106D01*
X0286354Y0230508D02*
X0282915Y0230508D01*
X0282317Y0229909D02*
X0286354Y0229909D01*
X0286354Y0229311D02*
X0281718Y0229311D01*
X0281120Y0228712D02*
X0286354Y0228712D01*
X0286354Y0228114D02*
X0280521Y0228114D01*
X0279923Y0227515D02*
X0286354Y0227515D01*
X0286354Y0226917D02*
X0279324Y0226917D01*
X0278726Y0226318D02*
X0286354Y0226318D01*
X0286354Y0225720D02*
X0278127Y0225720D01*
X0277805Y0225121D02*
X0286354Y0225121D01*
X0286354Y0224523D02*
X0277805Y0224523D01*
X0277805Y0223924D02*
X0286354Y0223924D01*
X0286354Y0223326D02*
X0277805Y0223326D01*
X0277805Y0222727D02*
X0286354Y0222727D01*
X0286354Y0222129D02*
X0277805Y0222129D01*
X0277805Y0221530D02*
X0286354Y0221530D01*
X0286354Y0220932D02*
X0277805Y0220932D01*
X0277805Y0220333D02*
X0286354Y0220333D01*
X0286354Y0219735D02*
X0279971Y0219735D01*
X0279971Y0219136D02*
X0286354Y0219136D01*
X0286354Y0218538D02*
X0279971Y0218538D01*
X0279971Y0217939D02*
X0286354Y0217939D01*
X0286354Y0217341D02*
X0279971Y0217341D01*
X0279971Y0216742D02*
X0286354Y0216742D01*
X0286354Y0216144D02*
X0279971Y0216144D01*
X0279971Y0215545D02*
X0286354Y0215545D01*
X0286354Y0214947D02*
X0279971Y0214947D01*
X0279971Y0214348D02*
X0286354Y0214348D01*
X0286354Y0213750D02*
X0279807Y0213750D01*
X0279250Y0212824D02*
X0276418Y0212824D01*
X0276418Y0209665D01*
X0275818Y0209665D01*
X0275818Y0212824D01*
X0272986Y0212824D01*
X0272656Y0212687D01*
X0272402Y0212434D01*
X0272265Y0212103D01*
X0272265Y0209665D01*
X0275818Y0209665D01*
X0275818Y0209065D01*
X0276418Y0209065D01*
X0276418Y0209665D01*
X0279971Y0209665D01*
X0279971Y0212103D01*
X0279834Y0212434D01*
X0279581Y0212687D01*
X0279250Y0212824D01*
X0279715Y0212553D02*
X0286354Y0212553D01*
X0286354Y0213151D02*
X0263984Y0213151D01*
X0264582Y0213750D02*
X0272429Y0213750D01*
X0272265Y0214348D02*
X0265181Y0214348D01*
X0265779Y0214947D02*
X0272265Y0214947D01*
X0272521Y0212553D02*
X0263385Y0212553D01*
X0262787Y0211954D02*
X0272265Y0211954D01*
X0272265Y0211356D02*
X0262188Y0211356D01*
X0261590Y0210757D02*
X0272265Y0210757D01*
X0272265Y0210158D02*
X0260991Y0210158D01*
X0260393Y0209560D02*
X0275818Y0209560D01*
X0275818Y0210158D02*
X0276418Y0210158D01*
X0276418Y0209560D02*
X0286354Y0209560D01*
X0286354Y0210158D02*
X0279971Y0210158D01*
X0279971Y0210757D02*
X0286354Y0210757D01*
X0286354Y0211356D02*
X0279971Y0211356D01*
X0279971Y0211954D02*
X0286354Y0211954D01*
X0286354Y0208961D02*
X0279971Y0208961D01*
X0279971Y0209065D02*
X0276418Y0209065D01*
X0276418Y0205906D01*
X0279250Y0205906D01*
X0279581Y0206043D01*
X0279834Y0206296D01*
X0279971Y0206627D01*
X0279971Y0209065D01*
X0279971Y0208363D02*
X0286354Y0208363D01*
X0286354Y0207764D02*
X0279971Y0207764D01*
X0279971Y0207166D02*
X0286354Y0207166D01*
X0286354Y0206567D02*
X0279946Y0206567D01*
X0279402Y0205969D02*
X0286354Y0205969D01*
X0286354Y0205370D02*
X0250806Y0205370D01*
X0251404Y0204772D02*
X0286354Y0204772D01*
X0286354Y0204173D02*
X0252003Y0204173D01*
X0252601Y0203575D02*
X0286354Y0203575D01*
X0286354Y0202976D02*
X0279262Y0202976D01*
X0279922Y0202378D02*
X0286354Y0202378D01*
X0286354Y0201779D02*
X0279971Y0201779D01*
X0279971Y0201181D02*
X0286354Y0201181D01*
X0286354Y0200582D02*
X0279971Y0200582D01*
X0279971Y0199984D02*
X0286354Y0199984D01*
X0276418Y0205969D02*
X0275818Y0205969D01*
X0275818Y0206567D02*
X0276418Y0206567D01*
X0276418Y0207166D02*
X0275818Y0207166D01*
X0275818Y0207764D02*
X0276418Y0207764D01*
X0276418Y0208363D02*
X0275818Y0208363D01*
X0275818Y0208961D02*
X0276418Y0208961D01*
X0276418Y0210757D02*
X0275818Y0210757D01*
X0275818Y0211356D02*
X0276418Y0211356D01*
X0276418Y0211954D02*
X0275818Y0211954D01*
X0275818Y0212553D02*
X0276418Y0212553D01*
X0272265Y0208961D02*
X0216600Y0208961D01*
X0215534Y0208363D02*
X0272265Y0208363D01*
X0272265Y0207764D02*
X0199542Y0207764D01*
X0200140Y0208363D02*
X0213868Y0208363D01*
X0212801Y0208961D02*
X0200739Y0208961D01*
X0201337Y0209560D02*
X0212235Y0209560D01*
X0211987Y0210158D02*
X0201936Y0210158D01*
X0202534Y0210757D02*
X0211820Y0210757D01*
X0211820Y0211356D02*
X0203133Y0211356D01*
X0203731Y0211954D02*
X0211921Y0211954D01*
X0212169Y0212553D02*
X0204330Y0212553D01*
X0204928Y0213151D02*
X0212641Y0213151D01*
X0213481Y0213750D02*
X0205527Y0213750D01*
X0206125Y0214348D02*
X0260408Y0214348D01*
X0261006Y0214947D02*
X0206724Y0214947D01*
X0207323Y0215545D02*
X0261605Y0215545D01*
X0262203Y0216144D02*
X0237319Y0216144D01*
X0237845Y0216742D02*
X0262802Y0216742D01*
X0263400Y0217341D02*
X0237845Y0217341D01*
X0237845Y0217939D02*
X0263999Y0217939D01*
X0259809Y0213750D02*
X0215921Y0213750D01*
X0216761Y0213151D02*
X0259211Y0213151D01*
X0272265Y0218538D02*
X0237845Y0218538D01*
X0237845Y0219136D02*
X0272265Y0219136D01*
X0272265Y0219735D02*
X0237845Y0219735D01*
X0237845Y0220333D02*
X0274431Y0220333D01*
X0274431Y0220932D02*
X0237845Y0220932D01*
X0237845Y0221530D02*
X0274431Y0221530D01*
X0274431Y0222129D02*
X0237845Y0222129D01*
X0237651Y0222727D02*
X0274431Y0222727D01*
X0274431Y0223326D02*
X0184496Y0223326D01*
X0184744Y0222727D02*
X0219704Y0222727D01*
X0219509Y0222129D02*
X0184905Y0222129D01*
X0184905Y0221530D02*
X0219509Y0221530D01*
X0220037Y0223622D02*
X0226688Y0223622D01*
X0227215Y0224150D01*
X0227215Y0230013D01*
X0226688Y0230540D01*
X0225050Y0230540D01*
X0225050Y0246151D01*
X0225805Y0246906D01*
X0226243Y0247965D01*
X0226243Y0249111D01*
X0225805Y0250170D01*
X0224994Y0250981D01*
X0223935Y0251419D01*
X0222789Y0251419D01*
X0221730Y0250981D01*
X0220920Y0250170D01*
X0220481Y0249111D01*
X0220481Y0247965D01*
X0220920Y0246906D01*
X0221675Y0246151D01*
X0221675Y0230540D01*
X0220037Y0230540D01*
X0219509Y0230013D01*
X0219509Y0224150D01*
X0220037Y0223622D01*
X0219735Y0223924D02*
X0183940Y0223924D01*
X0182898Y0224523D02*
X0219509Y0224523D01*
X0219509Y0225121D02*
X0168176Y0225121D01*
X0168742Y0224523D02*
X0181149Y0224523D01*
X0180107Y0223924D02*
X0168989Y0223924D01*
X0169157Y0223326D02*
X0179551Y0223326D01*
X0179303Y0222727D02*
X0169157Y0222727D01*
X0169055Y0222129D02*
X0179143Y0222129D01*
X0179143Y0221530D02*
X0168807Y0221530D01*
X0168334Y0220932D02*
X0178803Y0220932D01*
X0178204Y0220333D02*
X0167493Y0220333D01*
X0165449Y0219735D02*
X0177606Y0219735D01*
X0177007Y0219136D02*
X0164851Y0219136D01*
X0164252Y0218538D02*
X0176409Y0218538D01*
X0175810Y0217939D02*
X0157843Y0217939D01*
X0157843Y0217341D02*
X0175212Y0217341D01*
X0174613Y0216742D02*
X0157334Y0216742D01*
X0154351Y0216742D02*
X0154185Y0216742D01*
X0151201Y0216742D02*
X0151035Y0216742D01*
X0148051Y0216742D02*
X0147885Y0216742D01*
X0144902Y0216742D02*
X0144736Y0216742D01*
X0141752Y0216742D02*
X0141586Y0216742D01*
X0138603Y0216742D02*
X0138437Y0216742D01*
X0135453Y0216742D02*
X0135287Y0216742D01*
X0137322Y0223924D02*
X0120426Y0223924D01*
X0121025Y0224523D02*
X0136723Y0224523D01*
X0136125Y0225121D02*
X0121623Y0225121D01*
X0119244Y0227515D02*
X0118112Y0227515D01*
X0118646Y0226917D02*
X0117513Y0226917D01*
X0118047Y0226318D02*
X0116915Y0226318D01*
X0117449Y0225720D02*
X0116316Y0225720D01*
X0116850Y0225121D02*
X0115718Y0225121D01*
X0116252Y0224523D02*
X0115119Y0224523D01*
X0115653Y0223924D02*
X0114521Y0223924D01*
X0115055Y0223326D02*
X0113922Y0223326D01*
X0114456Y0222727D02*
X0113324Y0222727D01*
X0113858Y0222129D02*
X0112725Y0222129D01*
X0113259Y0221530D02*
X0112127Y0221530D01*
X0112661Y0220932D02*
X0111528Y0220932D01*
X0112062Y0220333D02*
X0110930Y0220333D01*
X0111464Y0219735D02*
X0110331Y0219735D01*
X0110865Y0219136D02*
X0109732Y0219136D01*
X0110267Y0218538D02*
X0109134Y0218538D01*
X0109668Y0217939D02*
X0108535Y0217939D01*
X0107937Y0217341D02*
X0109470Y0217341D01*
X0109470Y0216742D02*
X0107338Y0216742D01*
X0106740Y0216144D02*
X0109470Y0216144D01*
X0109470Y0215545D02*
X0106141Y0215545D01*
X0105543Y0214947D02*
X0109470Y0214947D01*
X0109470Y0214348D02*
X0104944Y0214348D01*
X0104346Y0213750D02*
X0109470Y0213750D01*
X0109470Y0213151D02*
X0103888Y0213151D01*
X0103888Y0212553D02*
X0109470Y0212553D01*
X0109470Y0211954D02*
X0103888Y0211954D01*
X0103888Y0211356D02*
X0109470Y0211356D01*
X0109470Y0210757D02*
X0103888Y0210757D01*
X0103888Y0210158D02*
X0109470Y0210158D01*
X0109470Y0209560D02*
X0103888Y0209560D01*
X0103888Y0208961D02*
X0109470Y0208961D01*
X0109470Y0208363D02*
X0103888Y0208363D01*
X0103888Y0207764D02*
X0109470Y0207764D01*
X0109470Y0207166D02*
X0103888Y0207166D01*
X0103888Y0206567D02*
X0109470Y0206567D01*
X0109470Y0205969D02*
X0103888Y0205969D01*
X0103888Y0205370D02*
X0109470Y0205370D01*
X0109470Y0204772D02*
X0103888Y0204772D01*
X0103888Y0204173D02*
X0109470Y0204173D01*
X0109470Y0203575D02*
X0103786Y0203575D01*
X0103786Y0202976D02*
X0109470Y0202976D01*
X0109470Y0202378D02*
X0103786Y0202378D01*
X0103786Y0201779D02*
X0109470Y0201779D01*
X0109470Y0201181D02*
X0103473Y0201181D01*
X0101329Y0200582D02*
X0109470Y0200582D01*
X0109429Y0199984D02*
X0101329Y0199984D01*
X0101329Y0199385D02*
X0108831Y0199385D01*
X0108232Y0198787D02*
X0101329Y0198787D01*
X0101329Y0198188D02*
X0107634Y0198188D01*
X0107035Y0197590D02*
X0101500Y0197590D01*
X0099121Y0195196D02*
X0096211Y0195196D01*
X0096211Y0195794D02*
X0098523Y0195794D01*
X0097954Y0196393D02*
X0096211Y0196393D01*
X0096211Y0196991D02*
X0097954Y0196991D01*
X0097954Y0197590D02*
X0096211Y0197590D01*
X0096211Y0198188D02*
X0097954Y0198188D01*
X0097954Y0198787D02*
X0096211Y0198787D01*
X0096211Y0199385D02*
X0097954Y0199385D01*
X0097954Y0199984D02*
X0096211Y0199984D01*
X0096211Y0200582D02*
X0097954Y0200582D01*
X0092836Y0200582D02*
X0063239Y0200582D01*
X0063239Y0199984D02*
X0092836Y0199984D01*
X0092836Y0199385D02*
X0063239Y0199385D01*
X0063239Y0198787D02*
X0092836Y0198787D01*
X0092836Y0198188D02*
X0063239Y0198188D01*
X0063239Y0197590D02*
X0092836Y0197590D01*
X0092836Y0196991D02*
X0063239Y0196991D01*
X0063239Y0196393D02*
X0092836Y0196393D01*
X0092836Y0195794D02*
X0063239Y0195794D01*
X0063239Y0195196D02*
X0092836Y0195196D01*
X0092836Y0194597D02*
X0063239Y0194597D01*
X0063265Y0193999D02*
X0092836Y0193999D01*
X0092836Y0193400D02*
X0063265Y0193400D01*
X0063265Y0192802D02*
X0092836Y0192802D01*
X0096211Y0192802D02*
X0117995Y0192802D01*
X0118594Y0193400D02*
X0096211Y0193400D01*
X0096211Y0193999D02*
X0100318Y0193999D01*
X0099720Y0194597D02*
X0096211Y0194597D01*
X0090693Y0201181D02*
X0090677Y0201181D01*
X0088134Y0201181D02*
X0088118Y0201181D01*
X0086889Y0201181D02*
X0086804Y0201181D01*
X0086804Y0201779D02*
X0086889Y0201779D01*
X0086889Y0202378D02*
X0086804Y0202378D01*
X0086804Y0202976D02*
X0086889Y0202976D01*
X0086889Y0203575D02*
X0086804Y0203575D01*
X0086804Y0204173D02*
X0086889Y0204173D01*
X0086889Y0204772D02*
X0086804Y0204772D01*
X0086804Y0205370D02*
X0086889Y0205370D01*
X0086889Y0205969D02*
X0086804Y0205969D01*
X0086804Y0206567D02*
X0086889Y0206567D01*
X0086889Y0207166D02*
X0086804Y0207166D01*
X0086804Y0207764D02*
X0086889Y0207764D01*
X0090277Y0208363D02*
X0063239Y0208363D01*
X0063239Y0208961D02*
X0090277Y0208961D01*
X0090277Y0209560D02*
X0063239Y0209560D01*
X0063747Y0210158D02*
X0090277Y0210158D01*
X0090277Y0210757D02*
X0064345Y0210757D01*
X0064944Y0211356D02*
X0090277Y0211356D01*
X0090277Y0211954D02*
X0065542Y0211954D01*
X0066141Y0212553D02*
X0090277Y0212553D01*
X0090277Y0213151D02*
X0078551Y0213151D01*
X0079149Y0213750D02*
X0090277Y0213750D01*
X0090277Y0214348D02*
X0079748Y0214348D01*
X0080346Y0214947D02*
X0090277Y0214947D01*
X0090277Y0215545D02*
X0080945Y0215545D01*
X0081543Y0216144D02*
X0090277Y0216144D01*
X0090277Y0216742D02*
X0082142Y0216742D01*
X0082740Y0217341D02*
X0090277Y0217341D01*
X0090277Y0217939D02*
X0083339Y0217939D01*
X0083416Y0218538D02*
X0090277Y0218538D01*
X0090277Y0219136D02*
X0083416Y0219136D01*
X0083416Y0219735D02*
X0090277Y0219735D01*
X0090409Y0220333D02*
X0083416Y0220333D01*
X0083416Y0220932D02*
X0091007Y0220932D01*
X0091606Y0221530D02*
X0083416Y0221530D01*
X0083416Y0222129D02*
X0092204Y0222129D01*
X0092803Y0222727D02*
X0083416Y0222727D01*
X0083416Y0223326D02*
X0093401Y0223326D01*
X0094000Y0223924D02*
X0083416Y0223924D01*
X0083416Y0224523D02*
X0094598Y0224523D01*
X0095197Y0225121D02*
X0083416Y0225121D01*
X0083416Y0225720D02*
X0095795Y0225720D01*
X0096394Y0226318D02*
X0083416Y0226318D01*
X0083416Y0226917D02*
X0104866Y0226917D01*
X0105465Y0227515D02*
X0083416Y0227515D01*
X0083416Y0228114D02*
X0106063Y0228114D01*
X0106662Y0228712D02*
X0083416Y0228712D01*
X0083416Y0229311D02*
X0107260Y0229311D01*
X0107859Y0229909D02*
X0103414Y0229909D01*
X0103786Y0230508D02*
X0108457Y0230508D01*
X0109056Y0231106D02*
X0103786Y0231106D01*
X0103786Y0231705D02*
X0109470Y0231705D01*
X0109470Y0232303D02*
X0103786Y0232303D01*
X0103786Y0232902D02*
X0109470Y0232902D01*
X0109470Y0233500D02*
X0103786Y0233500D01*
X0103786Y0234099D02*
X0109470Y0234099D01*
X0109470Y0234697D02*
X0103786Y0234697D01*
X0103786Y0235296D02*
X0109470Y0235296D01*
X0109470Y0235894D02*
X0103786Y0235894D01*
X0103786Y0236493D02*
X0109470Y0236493D01*
X0109470Y0237091D02*
X0091093Y0237091D01*
X0091093Y0237690D02*
X0109470Y0237690D01*
X0109470Y0238289D02*
X0091093Y0238289D01*
X0091093Y0238887D02*
X0109470Y0238887D01*
X0109470Y0239486D02*
X0091093Y0239486D01*
X0091093Y0240084D02*
X0109470Y0240084D01*
X0109470Y0240683D02*
X0091093Y0240683D01*
X0091093Y0241281D02*
X0109470Y0241281D01*
X0109470Y0241880D02*
X0091093Y0241880D01*
X0091539Y0242478D02*
X0109470Y0242478D01*
X0109470Y0243077D02*
X0092137Y0243077D01*
X0092736Y0243675D02*
X0109470Y0243675D01*
X0109470Y0244274D02*
X0093335Y0244274D01*
X0093933Y0244872D02*
X0109470Y0244872D01*
X0109470Y0245471D02*
X0094532Y0245471D01*
X0095130Y0246069D02*
X0109470Y0246069D01*
X0109470Y0246668D02*
X0095729Y0246668D01*
X0093350Y0249062D02*
X0091388Y0249062D01*
X0091388Y0249660D02*
X0093525Y0249660D01*
X0093525Y0250259D02*
X0091388Y0250259D01*
X0091388Y0250857D02*
X0093525Y0250857D01*
X0093525Y0251456D02*
X0091388Y0251456D01*
X0091388Y0252054D02*
X0093525Y0252054D01*
X0093525Y0252653D02*
X0091388Y0252653D01*
X0091388Y0253251D02*
X0093525Y0253251D01*
X0093740Y0253850D02*
X0091174Y0253850D01*
X0090861Y0254725D02*
X0091388Y0255252D01*
X0091388Y0261116D01*
X0090861Y0261643D01*
X0084210Y0261643D01*
X0083683Y0261116D01*
X0083683Y0260068D01*
X0071309Y0260068D01*
X0071309Y0261116D01*
X0070782Y0261643D01*
X0065312Y0261643D01*
X0064785Y0261116D01*
X0064785Y0255646D01*
X0065312Y0255118D01*
X0070782Y0255118D01*
X0071309Y0255646D01*
X0071309Y0256693D01*
X0083683Y0256693D01*
X0083683Y0255252D01*
X0084210Y0254725D01*
X0090861Y0254725D01*
X0091183Y0255047D02*
X0093730Y0255047D01*
X0093525Y0255252D02*
X0094052Y0254725D01*
X0100703Y0254725D01*
X0101231Y0255252D01*
X0101231Y0261116D01*
X0100703Y0261643D01*
X0099065Y0261643D01*
X0099065Y0264985D01*
X0098077Y0265973D01*
X0094140Y0269910D01*
X0071309Y0269910D01*
X0071309Y0270958D01*
X0070782Y0271485D01*
X0065312Y0271485D01*
X0064785Y0270958D01*
X0064785Y0265488D01*
X0065312Y0264961D01*
X0070782Y0264961D01*
X0071309Y0265488D01*
X0071309Y0266536D01*
X0092742Y0266536D01*
X0095691Y0263587D01*
X0095691Y0261643D01*
X0094052Y0261643D01*
X0093525Y0261116D01*
X0093525Y0255252D01*
X0093525Y0255645D02*
X0091388Y0255645D01*
X0091388Y0256244D02*
X0093525Y0256244D01*
X0093525Y0256842D02*
X0091388Y0256842D01*
X0091388Y0257441D02*
X0093525Y0257441D01*
X0093525Y0258039D02*
X0091388Y0258039D01*
X0091388Y0258638D02*
X0093525Y0258638D01*
X0093525Y0259236D02*
X0091388Y0259236D01*
X0091388Y0259835D02*
X0093525Y0259835D01*
X0093525Y0260433D02*
X0091388Y0260433D01*
X0091388Y0261032D02*
X0093525Y0261032D01*
X0094040Y0261630D02*
X0090873Y0261630D01*
X0094056Y0265222D02*
X0071043Y0265222D01*
X0071309Y0265820D02*
X0093458Y0265820D01*
X0092859Y0266419D02*
X0071309Y0266419D01*
X0070795Y0261630D02*
X0084198Y0261630D01*
X0083683Y0261032D02*
X0071309Y0261032D01*
X0071309Y0260433D02*
X0083683Y0260433D01*
X0083683Y0256244D02*
X0071309Y0256244D01*
X0071309Y0255645D02*
X0083683Y0255645D01*
X0083888Y0255047D02*
X0061664Y0255047D01*
X0061664Y0254448D02*
X0110744Y0254448D01*
X0110146Y0253850D02*
X0101016Y0253850D01*
X0101231Y0253251D02*
X0109547Y0253251D01*
X0109470Y0252653D02*
X0101231Y0252653D01*
X0101231Y0252054D02*
X0109470Y0252054D01*
X0109470Y0251456D02*
X0101231Y0251456D01*
X0101231Y0250857D02*
X0109470Y0250857D01*
X0109470Y0250259D02*
X0101231Y0250259D01*
X0101231Y0249660D02*
X0109470Y0249660D01*
X0109470Y0249062D02*
X0101231Y0249062D01*
X0101231Y0248463D02*
X0109470Y0248463D01*
X0109470Y0247865D02*
X0101231Y0247865D01*
X0100725Y0247266D02*
X0109470Y0247266D01*
X0112845Y0247266D02*
X0115376Y0247266D01*
X0115376Y0246668D02*
X0112845Y0246668D01*
X0112845Y0246069D02*
X0115376Y0246069D01*
X0115376Y0245471D02*
X0112845Y0245471D01*
X0112845Y0244872D02*
X0115376Y0244872D01*
X0115376Y0244274D02*
X0112845Y0244274D01*
X0112845Y0243675D02*
X0115376Y0243675D01*
X0115376Y0243077D02*
X0112845Y0243077D01*
X0112845Y0242478D02*
X0115376Y0242478D01*
X0115376Y0241880D02*
X0112845Y0241880D01*
X0112845Y0241281D02*
X0115376Y0241281D01*
X0115376Y0240683D02*
X0112845Y0240683D01*
X0112845Y0240084D02*
X0115376Y0240084D01*
X0115376Y0239486D02*
X0112845Y0239486D01*
X0112845Y0238887D02*
X0115376Y0238887D01*
X0115376Y0238289D02*
X0112845Y0238289D01*
X0112845Y0237690D02*
X0115376Y0237690D01*
X0115376Y0237091D02*
X0112845Y0237091D01*
X0112845Y0236493D02*
X0115376Y0236493D01*
X0115376Y0235894D02*
X0112845Y0235894D01*
X0112845Y0235296D02*
X0115376Y0235296D01*
X0115376Y0234697D02*
X0112845Y0234697D01*
X0112845Y0234099D02*
X0115376Y0234099D01*
X0115376Y0233500D02*
X0112845Y0233500D01*
X0112845Y0232902D02*
X0115376Y0232902D01*
X0115376Y0232303D02*
X0112845Y0232303D01*
X0112845Y0231705D02*
X0115376Y0231705D01*
X0115376Y0231106D02*
X0112845Y0231106D01*
X0112845Y0230508D02*
X0115376Y0230508D01*
X0115376Y0229909D02*
X0112632Y0229909D01*
X0112033Y0229311D02*
X0115134Y0229311D01*
X0114536Y0228712D02*
X0111435Y0228712D01*
X0110836Y0228114D02*
X0113937Y0228114D01*
X0113339Y0227515D02*
X0110238Y0227515D01*
X0109639Y0226917D02*
X0112740Y0226917D01*
X0112142Y0226318D02*
X0109041Y0226318D01*
X0108442Y0225720D02*
X0111543Y0225720D01*
X0110945Y0225121D02*
X0107844Y0225121D01*
X0107245Y0224523D02*
X0110346Y0224523D01*
X0109748Y0223924D02*
X0106647Y0223924D01*
X0106048Y0223326D02*
X0109149Y0223326D01*
X0108551Y0222727D02*
X0097576Y0222727D01*
X0096977Y0222129D02*
X0107952Y0222129D01*
X0107354Y0221530D02*
X0096378Y0221530D01*
X0095780Y0220932D02*
X0106755Y0220932D01*
X0106157Y0220333D02*
X0095181Y0220333D01*
X0094583Y0219735D02*
X0105558Y0219735D01*
X0104960Y0219136D02*
X0093984Y0219136D01*
X0093652Y0218538D02*
X0104361Y0218538D01*
X0103763Y0217939D02*
X0093652Y0217939D01*
X0093652Y0217341D02*
X0103164Y0217341D01*
X0102566Y0216742D02*
X0093652Y0216742D01*
X0093652Y0216144D02*
X0101967Y0216144D01*
X0101369Y0215545D02*
X0093652Y0215545D01*
X0093652Y0214947D02*
X0100770Y0214947D01*
X0100513Y0214348D02*
X0093652Y0214348D01*
X0093652Y0213750D02*
X0100513Y0213750D01*
X0100513Y0213151D02*
X0093652Y0213151D01*
X0093652Y0212553D02*
X0100513Y0212553D01*
X0100513Y0211954D02*
X0093652Y0211954D01*
X0093652Y0211356D02*
X0100513Y0211356D01*
X0100513Y0210757D02*
X0093652Y0210757D01*
X0093652Y0210158D02*
X0100513Y0210158D01*
X0100513Y0209560D02*
X0093652Y0209560D01*
X0093652Y0208961D02*
X0100513Y0208961D01*
X0100513Y0208363D02*
X0093652Y0208363D01*
X0085575Y0201181D02*
X0085559Y0201181D01*
X0083016Y0201181D02*
X0083000Y0201181D01*
X0080456Y0201181D02*
X0080441Y0201181D01*
X0077897Y0201181D02*
X0077882Y0201181D01*
X0075338Y0201181D02*
X0075323Y0201181D01*
X0072779Y0201181D02*
X0072764Y0201181D01*
X0070220Y0201181D02*
X0070205Y0201181D01*
X0067661Y0201181D02*
X0063239Y0201181D01*
X0063239Y0201779D02*
X0067348Y0201779D01*
X0067348Y0202378D02*
X0063239Y0202378D01*
X0063239Y0202976D02*
X0067348Y0202976D01*
X0067348Y0203575D02*
X0063239Y0203575D01*
X0063239Y0204173D02*
X0067348Y0204173D01*
X0067348Y0204772D02*
X0063239Y0204772D01*
X0063239Y0205370D02*
X0067348Y0205370D01*
X0067348Y0205969D02*
X0063239Y0205969D01*
X0063239Y0206567D02*
X0067348Y0206567D01*
X0067348Y0207166D02*
X0063239Y0207166D01*
X0063239Y0207764D02*
X0067373Y0207764D01*
X0059864Y0207764D02*
X0054660Y0207764D01*
X0054061Y0207166D02*
X0059864Y0207166D01*
X0059864Y0208363D02*
X0055258Y0208363D01*
X0055857Y0208961D02*
X0059864Y0208961D01*
X0059864Y0209560D02*
X0056152Y0209560D01*
X0056152Y0210158D02*
X0059864Y0210158D01*
X0059864Y0210757D02*
X0056152Y0210757D01*
X0056152Y0211356D02*
X0060171Y0211356D01*
X0060770Y0211954D02*
X0056152Y0211954D01*
X0056152Y0212553D02*
X0061368Y0212553D01*
X0061967Y0213151D02*
X0056152Y0213151D01*
X0056152Y0213750D02*
X0062565Y0213750D01*
X0063164Y0214348D02*
X0056152Y0214348D01*
X0056152Y0214947D02*
X0063762Y0214947D01*
X0064361Y0215545D02*
X0056152Y0215545D01*
X0056152Y0216144D02*
X0064959Y0216144D01*
X0062208Y0219136D02*
X0079763Y0219136D01*
X0080041Y0219735D02*
X0072929Y0219735D01*
X0073528Y0220333D02*
X0080041Y0220333D01*
X0080041Y0220932D02*
X0074126Y0220932D01*
X0074725Y0221530D02*
X0080041Y0221530D01*
X0080041Y0222129D02*
X0075323Y0222129D01*
X0075739Y0222727D02*
X0080041Y0222727D01*
X0080041Y0223326D02*
X0075739Y0223326D01*
X0075739Y0223924D02*
X0080041Y0223924D01*
X0080041Y0224523D02*
X0075739Y0224523D01*
X0075739Y0225121D02*
X0080041Y0225121D01*
X0080041Y0225720D02*
X0075739Y0225720D01*
X0075739Y0226318D02*
X0080041Y0226318D01*
X0080041Y0226917D02*
X0075739Y0226917D01*
X0075739Y0227515D02*
X0080041Y0227515D01*
X0080041Y0228114D02*
X0075739Y0228114D01*
X0075739Y0228712D02*
X0080041Y0228712D01*
X0080041Y0229311D02*
X0075739Y0229311D01*
X0076568Y0229909D02*
X0076653Y0229909D01*
X0076653Y0230508D02*
X0076568Y0230508D01*
X0076568Y0231106D02*
X0076653Y0231106D01*
X0076653Y0231705D02*
X0076568Y0231705D01*
X0076568Y0232303D02*
X0076653Y0232303D01*
X0076653Y0232902D02*
X0076568Y0232902D01*
X0076568Y0233500D02*
X0076653Y0233500D01*
X0076653Y0234099D02*
X0076568Y0234099D01*
X0076568Y0234697D02*
X0076653Y0234697D01*
X0076653Y0235296D02*
X0076568Y0235296D01*
X0076568Y0235894D02*
X0076653Y0235894D01*
X0076653Y0236493D02*
X0076568Y0236493D01*
X0080041Y0237091D02*
X0070620Y0237091D01*
X0070620Y0237690D02*
X0080041Y0237690D01*
X0080041Y0238289D02*
X0070620Y0238289D01*
X0070045Y0238887D02*
X0080041Y0238887D01*
X0080041Y0239486D02*
X0069447Y0239486D01*
X0068848Y0240084D02*
X0079824Y0240084D01*
X0079225Y0240683D02*
X0068250Y0240683D01*
X0067651Y0241281D02*
X0078627Y0241281D01*
X0076734Y0241880D02*
X0067053Y0241880D01*
X0066454Y0242478D02*
X0075741Y0242478D01*
X0075685Y0246668D02*
X0068170Y0246668D01*
X0067572Y0247266D02*
X0076598Y0247266D01*
X0078787Y0247266D02*
X0084188Y0247266D01*
X0083683Y0247865D02*
X0066973Y0247865D01*
X0066375Y0248463D02*
X0083683Y0248463D01*
X0083683Y0249062D02*
X0065776Y0249062D01*
X0065178Y0249660D02*
X0083683Y0249660D01*
X0083683Y0250259D02*
X0064579Y0250259D01*
X0063981Y0250857D02*
X0083683Y0250857D01*
X0083683Y0251456D02*
X0063382Y0251456D01*
X0062783Y0252054D02*
X0083683Y0252054D01*
X0083683Y0252653D02*
X0062185Y0252653D01*
X0061664Y0253251D02*
X0083683Y0253251D01*
X0083897Y0253850D02*
X0061664Y0253850D01*
X0063041Y0255645D02*
X0064785Y0255645D01*
X0064785Y0256244D02*
X0063042Y0256244D01*
X0063042Y0256842D02*
X0064785Y0256842D01*
X0064785Y0257441D02*
X0063042Y0257441D01*
X0063042Y0258039D02*
X0064785Y0258039D01*
X0064785Y0258638D02*
X0063042Y0258638D01*
X0063042Y0259236D02*
X0064785Y0259236D01*
X0064785Y0259835D02*
X0063042Y0259835D01*
X0063042Y0260433D02*
X0064785Y0260433D01*
X0064785Y0261032D02*
X0063042Y0261032D01*
X0062527Y0261630D02*
X0065300Y0261630D01*
X0065052Y0265222D02*
X0062775Y0265222D01*
X0063042Y0265820D02*
X0064785Y0265820D01*
X0064785Y0266419D02*
X0063042Y0266419D01*
X0063042Y0267017D02*
X0064785Y0267017D01*
X0064785Y0267616D02*
X0063042Y0267616D01*
X0063042Y0268214D02*
X0064785Y0268214D01*
X0064785Y0268813D02*
X0063042Y0268813D01*
X0063042Y0269411D02*
X0064785Y0269411D01*
X0064785Y0270010D02*
X0063042Y0270010D01*
X0063042Y0270608D02*
X0064785Y0270608D01*
X0065034Y0271207D02*
X0062793Y0271207D01*
X0061467Y0264623D02*
X0094655Y0264623D01*
X0095253Y0264025D02*
X0061467Y0264025D01*
X0061467Y0263426D02*
X0095691Y0263426D01*
X0095691Y0262827D02*
X0061467Y0262827D01*
X0061467Y0262229D02*
X0095691Y0262229D01*
X0099065Y0262229D02*
X0118525Y0262229D01*
X0117927Y0261630D02*
X0100716Y0261630D01*
X0101231Y0261032D02*
X0117328Y0261032D01*
X0116730Y0260433D02*
X0101231Y0260433D01*
X0101231Y0259835D02*
X0116131Y0259835D01*
X0115532Y0259236D02*
X0101231Y0259236D01*
X0101231Y0258638D02*
X0114934Y0258638D01*
X0114335Y0258039D02*
X0101231Y0258039D01*
X0101231Y0257441D02*
X0113737Y0257441D01*
X0113138Y0256842D02*
X0101231Y0256842D01*
X0101231Y0256244D02*
X0112540Y0256244D01*
X0111941Y0255645D02*
X0101231Y0255645D01*
X0101026Y0255047D02*
X0111343Y0255047D01*
X0113722Y0252653D02*
X0120760Y0252653D01*
X0121358Y0253251D02*
X0114320Y0253251D01*
X0114919Y0253850D02*
X0121957Y0253850D01*
X0122555Y0254448D02*
X0115517Y0254448D01*
X0116116Y0255047D02*
X0123154Y0255047D01*
X0123752Y0255645D02*
X0116714Y0255645D01*
X0117313Y0256244D02*
X0124351Y0256244D01*
X0124949Y0256842D02*
X0117911Y0256842D01*
X0118510Y0257441D02*
X0125548Y0257441D01*
X0126146Y0258039D02*
X0119108Y0258039D01*
X0119707Y0258638D02*
X0126745Y0258638D01*
X0127344Y0259236D02*
X0120305Y0259236D01*
X0120904Y0259835D02*
X0127942Y0259835D01*
X0129124Y0256244D02*
X0139391Y0256244D01*
X0139391Y0255645D02*
X0128525Y0255645D01*
X0127927Y0255047D02*
X0139400Y0255047D01*
X0139582Y0252054D02*
X0124934Y0252054D01*
X0124336Y0251456D02*
X0139391Y0251456D01*
X0139391Y0250857D02*
X0123737Y0250857D01*
X0123139Y0250259D02*
X0139391Y0250259D01*
X0139391Y0246668D02*
X0125453Y0246668D01*
X0124854Y0246069D02*
X0139391Y0246069D01*
X0139391Y0245471D02*
X0124256Y0245471D01*
X0123657Y0244872D02*
X0139732Y0244872D01*
X0145852Y0242478D02*
X0147329Y0242478D01*
X0146872Y0241880D02*
X0146309Y0241880D01*
X0146309Y0241281D02*
X0146872Y0241281D01*
X0146872Y0240683D02*
X0146309Y0240683D01*
X0146309Y0240084D02*
X0146872Y0240084D01*
X0146872Y0239486D02*
X0146309Y0239486D01*
X0146309Y0238887D02*
X0146872Y0238887D01*
X0146872Y0238289D02*
X0146309Y0238289D01*
X0146309Y0237690D02*
X0146872Y0237690D01*
X0146872Y0237091D02*
X0146309Y0237091D01*
X0146309Y0236493D02*
X0146872Y0236493D01*
X0146872Y0235894D02*
X0146309Y0235894D01*
X0146235Y0235296D02*
X0146946Y0235296D01*
X0148643Y0234697D02*
X0129073Y0234697D01*
X0129482Y0234099D02*
X0148643Y0234099D01*
X0148643Y0233500D02*
X0141746Y0233500D01*
X0142679Y0232902D02*
X0148253Y0232902D01*
X0147655Y0232303D02*
X0143190Y0232303D01*
X0143438Y0231705D02*
X0147056Y0231705D01*
X0146458Y0231106D02*
X0143566Y0231106D01*
X0143566Y0230508D02*
X0145859Y0230508D01*
X0145261Y0229909D02*
X0143984Y0229909D01*
X0144582Y0229311D02*
X0144706Y0229311D01*
X0141557Y0227515D02*
X0138504Y0227515D01*
X0139102Y0226917D02*
X0141557Y0226917D01*
X0141557Y0226318D02*
X0139701Y0226318D01*
X0140299Y0225720D02*
X0141557Y0225720D01*
X0141557Y0225121D02*
X0140898Y0225121D01*
X0141496Y0224523D02*
X0141557Y0224523D01*
X0148081Y0226917D02*
X0148174Y0226917D01*
X0148081Y0227515D02*
X0148772Y0227515D01*
X0148238Y0228114D02*
X0149371Y0228114D01*
X0148836Y0228712D02*
X0149969Y0228712D01*
X0149435Y0229311D02*
X0150568Y0229311D01*
X0150033Y0229909D02*
X0151166Y0229909D01*
X0150632Y0230508D02*
X0151765Y0230508D01*
X0151230Y0231106D02*
X0152363Y0231106D01*
X0151829Y0231705D02*
X0152962Y0231705D01*
X0153560Y0232303D02*
X0152018Y0232303D01*
X0152018Y0232902D02*
X0154159Y0232902D01*
X0154757Y0233500D02*
X0152018Y0233500D01*
X0152018Y0234099D02*
X0155356Y0234099D01*
X0155954Y0234697D02*
X0152018Y0234697D01*
X0153716Y0235296D02*
X0156553Y0235296D01*
X0156714Y0235894D02*
X0153790Y0235894D01*
X0153790Y0236493D02*
X0156714Y0236493D01*
X0156714Y0237091D02*
X0153790Y0237091D01*
X0153790Y0237690D02*
X0156714Y0237690D01*
X0156714Y0238289D02*
X0153790Y0238289D01*
X0153790Y0238887D02*
X0156714Y0238887D01*
X0156714Y0239486D02*
X0153790Y0239486D01*
X0153790Y0240084D02*
X0156714Y0240084D01*
X0156714Y0240683D02*
X0153790Y0240683D01*
X0153790Y0241281D02*
X0156714Y0241281D01*
X0156714Y0241880D02*
X0153790Y0241880D01*
X0153333Y0242478D02*
X0156714Y0242478D01*
X0156714Y0243077D02*
X0152018Y0243077D01*
X0152018Y0243675D02*
X0156714Y0243675D01*
X0156714Y0244274D02*
X0152018Y0244274D01*
X0153449Y0244872D02*
X0156714Y0244872D01*
X0156714Y0245471D02*
X0153790Y0245471D01*
X0153790Y0246069D02*
X0156714Y0246069D01*
X0156714Y0246668D02*
X0153790Y0246668D01*
X0153790Y0247266D02*
X0156714Y0247266D01*
X0156714Y0247865D02*
X0153790Y0247865D01*
X0153790Y0248463D02*
X0156714Y0248463D01*
X0156714Y0249062D02*
X0153790Y0249062D01*
X0153790Y0249660D02*
X0156714Y0249660D01*
X0156714Y0250259D02*
X0153790Y0250259D01*
X0153790Y0250857D02*
X0156714Y0250857D01*
X0156714Y0251456D02*
X0153790Y0251456D01*
X0153599Y0252054D02*
X0156714Y0252054D01*
X0156714Y0252653D02*
X0125533Y0252653D01*
X0126131Y0253251D02*
X0156714Y0253251D01*
X0156714Y0253850D02*
X0126730Y0253850D01*
X0127328Y0254448D02*
X0156714Y0254448D01*
X0156714Y0255047D02*
X0153782Y0255047D01*
X0153790Y0255645D02*
X0156714Y0255645D01*
X0156183Y0256244D02*
X0153790Y0256244D01*
X0153790Y0260433D02*
X0162620Y0260433D01*
X0162620Y0259835D02*
X0157365Y0259835D01*
X0157964Y0259236D02*
X0162620Y0259236D01*
X0162620Y0258638D02*
X0158562Y0258638D01*
X0159161Y0258039D02*
X0162620Y0258039D01*
X0162620Y0257441D02*
X0159759Y0257441D01*
X0160089Y0256842D02*
X0162620Y0256842D01*
X0162620Y0256244D02*
X0160089Y0256244D01*
X0160089Y0255645D02*
X0162620Y0255645D01*
X0162620Y0255047D02*
X0160089Y0255047D01*
X0160089Y0254448D02*
X0162620Y0254448D01*
X0162620Y0253850D02*
X0160089Y0253850D01*
X0160089Y0253251D02*
X0162620Y0253251D01*
X0162620Y0252653D02*
X0160089Y0252653D01*
X0160089Y0252054D02*
X0162620Y0252054D01*
X0162620Y0251456D02*
X0160089Y0251456D01*
X0160089Y0250857D02*
X0162620Y0250857D01*
X0162620Y0250259D02*
X0160089Y0250259D01*
X0160089Y0249660D02*
X0162620Y0249660D01*
X0162620Y0249062D02*
X0160089Y0249062D01*
X0160089Y0248463D02*
X0162620Y0248463D01*
X0162620Y0247865D02*
X0160089Y0247865D01*
X0160089Y0247266D02*
X0162620Y0247266D01*
X0162620Y0246668D02*
X0160089Y0246668D01*
X0160089Y0246069D02*
X0162620Y0246069D01*
X0162620Y0245471D02*
X0160089Y0245471D01*
X0160089Y0244872D02*
X0162620Y0244872D01*
X0162620Y0244274D02*
X0160089Y0244274D01*
X0160089Y0243675D02*
X0162620Y0243675D01*
X0162620Y0243077D02*
X0160089Y0243077D01*
X0160089Y0242478D02*
X0162620Y0242478D01*
X0162620Y0241880D02*
X0160089Y0241880D01*
X0160089Y0241281D02*
X0162620Y0241281D01*
X0162620Y0240683D02*
X0160089Y0240683D01*
X0160089Y0240084D02*
X0162620Y0240084D01*
X0162620Y0239486D02*
X0160089Y0239486D01*
X0160089Y0238887D02*
X0162620Y0238887D01*
X0162620Y0238289D02*
X0160089Y0238289D01*
X0160089Y0237690D02*
X0162620Y0237690D01*
X0162620Y0237091D02*
X0160089Y0237091D01*
X0160089Y0236493D02*
X0162620Y0236493D01*
X0162620Y0235894D02*
X0160089Y0235894D01*
X0160089Y0235296D02*
X0162458Y0235296D01*
X0161860Y0234697D02*
X0160089Y0234697D01*
X0160089Y0234099D02*
X0161261Y0234099D01*
X0160663Y0233500D02*
X0159530Y0233500D01*
X0160064Y0232902D02*
X0158931Y0232902D01*
X0159466Y0232303D02*
X0158333Y0232303D01*
X0158867Y0231705D02*
X0157734Y0231705D01*
X0158269Y0231106D02*
X0157136Y0231106D01*
X0157670Y0230508D02*
X0156537Y0230508D01*
X0157072Y0229909D02*
X0155939Y0229909D01*
X0156473Y0229311D02*
X0155340Y0229311D01*
X0155875Y0228712D02*
X0154742Y0228712D01*
X0155276Y0228114D02*
X0154143Y0228114D01*
X0154678Y0227515D02*
X0153545Y0227515D01*
X0154079Y0226917D02*
X0152946Y0226917D01*
X0153481Y0226318D02*
X0152348Y0226318D01*
X0152882Y0225720D02*
X0151749Y0225720D01*
X0151231Y0225121D02*
X0152284Y0225121D01*
X0151685Y0224523D02*
X0151231Y0224523D01*
X0155859Y0223924D02*
X0163562Y0223924D01*
X0163394Y0223326D02*
X0157513Y0223326D01*
X0157843Y0222727D02*
X0163394Y0222727D01*
X0163070Y0222129D02*
X0157843Y0222129D01*
X0156458Y0224523D02*
X0163810Y0224523D01*
X0164375Y0225121D02*
X0157056Y0225121D01*
X0157655Y0225720D02*
X0165440Y0225720D01*
X0167111Y0225720D02*
X0219509Y0225720D01*
X0219509Y0226318D02*
X0158253Y0226318D01*
X0158852Y0226917D02*
X0219509Y0226917D01*
X0219509Y0227515D02*
X0159450Y0227515D01*
X0160049Y0228114D02*
X0219509Y0228114D01*
X0219509Y0228712D02*
X0160647Y0228712D01*
X0161246Y0229311D02*
X0219509Y0229311D01*
X0219509Y0229909D02*
X0161844Y0229909D01*
X0162443Y0230508D02*
X0220004Y0230508D01*
X0221675Y0231106D02*
X0163041Y0231106D01*
X0163640Y0231705D02*
X0169106Y0231705D01*
X0168581Y0231922D02*
X0169640Y0231484D01*
X0170786Y0231484D01*
X0171845Y0231922D01*
X0172655Y0232733D01*
X0173094Y0233792D01*
X0173094Y0234938D01*
X0172655Y0235997D01*
X0171900Y0236752D01*
X0171900Y0267130D01*
X0172880Y0268110D01*
X0174912Y0268110D01*
X0175612Y0267411D01*
X0175612Y0262824D01*
X0173974Y0262824D01*
X0173446Y0262297D01*
X0173446Y0256433D01*
X0173974Y0255906D01*
X0180625Y0255906D01*
X0181152Y0256433D01*
X0181152Y0262297D01*
X0180625Y0262824D01*
X0178987Y0262824D01*
X0178987Y0267411D01*
X0179742Y0268166D01*
X0180180Y0269225D01*
X0180180Y0270371D01*
X0179742Y0271430D01*
X0178931Y0272240D01*
X0177872Y0272679D01*
X0176726Y0272679D01*
X0175667Y0272240D01*
X0174912Y0271485D01*
X0171482Y0271485D01*
X0170494Y0270497D01*
X0168525Y0268528D01*
X0168525Y0236752D01*
X0167770Y0235997D01*
X0167331Y0234938D01*
X0167331Y0233792D01*
X0167770Y0232733D01*
X0168581Y0231922D01*
X0168200Y0232303D02*
X0164238Y0232303D01*
X0164837Y0232902D02*
X0167700Y0232902D01*
X0167452Y0233500D02*
X0165435Y0233500D01*
X0165994Y0234099D02*
X0167331Y0234099D01*
X0167331Y0234697D02*
X0165994Y0234697D01*
X0165994Y0235296D02*
X0167480Y0235296D01*
X0167728Y0235894D02*
X0165994Y0235894D01*
X0165994Y0236493D02*
X0168266Y0236493D01*
X0168525Y0237091D02*
X0165994Y0237091D01*
X0165994Y0237690D02*
X0168525Y0237690D01*
X0168525Y0238289D02*
X0165994Y0238289D01*
X0165994Y0238887D02*
X0168525Y0238887D01*
X0168525Y0239486D02*
X0165994Y0239486D01*
X0165994Y0240084D02*
X0168525Y0240084D01*
X0168525Y0240683D02*
X0165994Y0240683D01*
X0165994Y0241281D02*
X0168525Y0241281D01*
X0168525Y0241880D02*
X0165994Y0241880D01*
X0165994Y0242478D02*
X0168525Y0242478D01*
X0168525Y0243077D02*
X0165994Y0243077D01*
X0165994Y0243675D02*
X0168525Y0243675D01*
X0168525Y0244274D02*
X0165994Y0244274D01*
X0165994Y0244872D02*
X0168525Y0244872D01*
X0168525Y0245471D02*
X0165994Y0245471D01*
X0165994Y0246069D02*
X0168525Y0246069D01*
X0168525Y0246668D02*
X0165994Y0246668D01*
X0165994Y0247266D02*
X0168525Y0247266D01*
X0168525Y0247865D02*
X0165994Y0247865D01*
X0165994Y0248463D02*
X0168525Y0248463D01*
X0168525Y0249062D02*
X0165994Y0249062D01*
X0165994Y0249660D02*
X0168525Y0249660D01*
X0168525Y0250259D02*
X0165994Y0250259D01*
X0165994Y0250857D02*
X0168525Y0250857D01*
X0168525Y0251456D02*
X0165994Y0251456D01*
X0165994Y0252054D02*
X0168525Y0252054D01*
X0168525Y0252653D02*
X0165994Y0252653D01*
X0165994Y0253251D02*
X0168525Y0253251D01*
X0168525Y0253850D02*
X0165994Y0253850D01*
X0165994Y0254448D02*
X0168525Y0254448D01*
X0168525Y0255047D02*
X0165994Y0255047D01*
X0165994Y0255645D02*
X0168525Y0255645D01*
X0168525Y0256244D02*
X0165994Y0256244D01*
X0165994Y0256842D02*
X0168525Y0256842D01*
X0168525Y0257441D02*
X0165994Y0257441D01*
X0165994Y0258039D02*
X0168525Y0258039D01*
X0168525Y0258638D02*
X0165994Y0258638D01*
X0165994Y0259236D02*
X0168525Y0259236D01*
X0168525Y0259835D02*
X0165994Y0259835D01*
X0165994Y0260433D02*
X0168525Y0260433D01*
X0168525Y0261032D02*
X0165994Y0261032D01*
X0165994Y0261630D02*
X0168525Y0261630D01*
X0168525Y0262229D02*
X0165994Y0262229D01*
X0165994Y0262827D02*
X0168525Y0262827D01*
X0168525Y0263426D02*
X0165585Y0263426D01*
X0164986Y0264025D02*
X0168525Y0264025D01*
X0168525Y0264623D02*
X0164388Y0264623D01*
X0163789Y0265222D02*
X0168525Y0265222D01*
X0168525Y0265820D02*
X0163191Y0265820D01*
X0162592Y0266419D02*
X0168525Y0266419D01*
X0168525Y0267017D02*
X0161994Y0267017D01*
X0161395Y0267616D02*
X0168525Y0267616D01*
X0168525Y0268214D02*
X0160797Y0268214D01*
X0160198Y0268813D02*
X0168809Y0268813D01*
X0169408Y0269411D02*
X0159600Y0269411D01*
X0157820Y0266419D02*
X0153790Y0266419D01*
X0153790Y0265820D02*
X0158418Y0265820D01*
X0159017Y0265222D02*
X0153790Y0265222D01*
X0153515Y0264623D02*
X0159615Y0264623D01*
X0160214Y0264025D02*
X0125093Y0264025D01*
X0125692Y0264623D02*
X0139666Y0264623D01*
X0139391Y0265222D02*
X0126290Y0265222D01*
X0126889Y0265820D02*
X0139391Y0265820D01*
X0139391Y0266419D02*
X0127487Y0266419D01*
X0125109Y0268813D02*
X0095238Y0268813D01*
X0094639Y0269411D02*
X0125707Y0269411D01*
X0124510Y0268214D02*
X0095836Y0268214D01*
X0096435Y0267616D02*
X0123912Y0267616D01*
X0123313Y0267017D02*
X0097033Y0267017D01*
X0097632Y0266419D02*
X0122715Y0266419D01*
X0122116Y0265820D02*
X0098230Y0265820D01*
X0098829Y0265222D02*
X0121518Y0265222D01*
X0120919Y0264623D02*
X0099065Y0264623D01*
X0099065Y0264025D02*
X0120321Y0264025D01*
X0119722Y0263426D02*
X0099065Y0263426D01*
X0099065Y0262827D02*
X0119124Y0262827D01*
X0121502Y0260433D02*
X0139391Y0260433D01*
X0139391Y0261032D02*
X0122101Y0261032D01*
X0122699Y0261630D02*
X0139391Y0261630D01*
X0139914Y0262229D02*
X0123298Y0262229D01*
X0123896Y0262827D02*
X0161411Y0262827D01*
X0162009Y0262229D02*
X0153267Y0262229D01*
X0153790Y0261630D02*
X0162608Y0261630D01*
X0162620Y0261032D02*
X0153790Y0261032D01*
X0160812Y0263426D02*
X0124495Y0263426D01*
X0139391Y0270010D02*
X0071309Y0270010D01*
X0071309Y0270608D02*
X0139391Y0270608D01*
X0139391Y0271207D02*
X0071061Y0271207D01*
X0061602Y0248463D02*
X0049262Y0248463D01*
X0049262Y0247865D02*
X0062200Y0247865D01*
X0062799Y0247266D02*
X0049135Y0247266D01*
X0049262Y0246668D02*
X0063397Y0246668D01*
X0063996Y0246069D02*
X0049262Y0246069D01*
X0049262Y0245471D02*
X0064594Y0245471D01*
X0065193Y0244872D02*
X0049262Y0244872D01*
X0052738Y0237690D02*
X0056627Y0237690D01*
X0057226Y0237091D02*
X0053337Y0237091D01*
X0053935Y0236493D02*
X0057824Y0236493D01*
X0058423Y0235894D02*
X0054534Y0235894D01*
X0055132Y0235296D02*
X0059021Y0235296D01*
X0059620Y0234697D02*
X0055731Y0234697D01*
X0056152Y0234099D02*
X0060218Y0234099D01*
X0060257Y0233500D02*
X0056152Y0233500D01*
X0056152Y0232902D02*
X0060257Y0232902D01*
X0060257Y0232303D02*
X0056152Y0232303D01*
X0056152Y0231705D02*
X0060257Y0231705D01*
X0060257Y0231106D02*
X0056152Y0231106D01*
X0056152Y0230508D02*
X0060257Y0230508D01*
X0060471Y0229909D02*
X0056152Y0229909D01*
X0056152Y0229311D02*
X0061069Y0229311D01*
X0061668Y0228712D02*
X0056152Y0228712D01*
X0056152Y0228114D02*
X0062266Y0228114D01*
X0062865Y0227515D02*
X0056152Y0227515D01*
X0056152Y0226917D02*
X0063463Y0226917D01*
X0064062Y0226318D02*
X0056152Y0226318D01*
X0056152Y0225720D02*
X0064660Y0225720D01*
X0061704Y0223326D02*
X0071748Y0223326D01*
X0072346Y0223924D02*
X0056152Y0223924D01*
X0056152Y0223326D02*
X0058249Y0223326D01*
X0057650Y0222727D02*
X0056152Y0222727D01*
X0056152Y0222129D02*
X0057334Y0222129D01*
X0057095Y0221530D02*
X0056152Y0221530D01*
X0056152Y0220932D02*
X0057095Y0220932D01*
X0057125Y0220333D02*
X0056152Y0220333D01*
X0056152Y0219735D02*
X0057373Y0219735D01*
X0057745Y0219136D02*
X0056152Y0219136D01*
X0056152Y0218538D02*
X0058343Y0218538D01*
X0056152Y0217939D02*
X0078566Y0217939D01*
X0077967Y0217341D02*
X0056152Y0217341D01*
X0056152Y0216742D02*
X0077369Y0216742D01*
X0079164Y0218538D02*
X0061610Y0218538D01*
X0062303Y0222727D02*
X0071149Y0222727D01*
X0072364Y0224523D02*
X0056152Y0224523D01*
X0056152Y0225121D02*
X0072364Y0225121D01*
X0072364Y0225720D02*
X0071041Y0225720D01*
X0071639Y0226318D02*
X0072364Y0226318D01*
X0072191Y0226870D02*
X0072191Y0226870D01*
X0072238Y0226917D02*
X0072364Y0226917D01*
X0077823Y0229909D02*
X0077956Y0229909D01*
X0084245Y0229909D02*
X0084330Y0229909D01*
X0084330Y0230508D02*
X0084245Y0230508D01*
X0084245Y0231106D02*
X0084330Y0231106D01*
X0084330Y0231705D02*
X0084245Y0231705D01*
X0084245Y0232303D02*
X0084330Y0232303D01*
X0084330Y0232902D02*
X0084245Y0232902D01*
X0084245Y0233500D02*
X0084330Y0233500D01*
X0084330Y0234099D02*
X0084245Y0234099D01*
X0084245Y0234697D02*
X0084330Y0234697D01*
X0084330Y0235296D02*
X0084245Y0235296D01*
X0084245Y0235894D02*
X0084330Y0235894D01*
X0084330Y0236493D02*
X0084245Y0236493D01*
X0083416Y0237091D02*
X0085159Y0237091D01*
X0085159Y0237690D02*
X0083416Y0237690D01*
X0083416Y0238289D02*
X0085159Y0238289D01*
X0085159Y0238887D02*
X0083416Y0238887D01*
X0083416Y0239486D02*
X0085159Y0239486D01*
X0085159Y0240084D02*
X0083416Y0240084D01*
X0083416Y0240683D02*
X0085159Y0240683D01*
X0085159Y0241281D02*
X0083399Y0241281D01*
X0082801Y0241880D02*
X0085159Y0241880D01*
X0085159Y0242478D02*
X0082202Y0242478D01*
X0081604Y0243077D02*
X0085159Y0243077D01*
X0085159Y0243675D02*
X0081005Y0243675D01*
X0080574Y0244274D02*
X0085159Y0244274D01*
X0085159Y0244872D02*
X0080574Y0244872D01*
X0080451Y0245471D02*
X0085159Y0245471D01*
X0085159Y0246069D02*
X0080203Y0246069D01*
X0079701Y0246668D02*
X0085159Y0246668D01*
X0088534Y0246668D02*
X0090956Y0246668D01*
X0090883Y0247266D02*
X0091554Y0247266D01*
X0091388Y0247865D02*
X0092153Y0247865D01*
X0092751Y0248463D02*
X0091388Y0248463D01*
X0090357Y0246069D02*
X0088534Y0246069D01*
X0088534Y0245471D02*
X0089759Y0245471D01*
X0089160Y0244872D02*
X0088534Y0244872D01*
X0088534Y0244274D02*
X0088562Y0244274D01*
X0094481Y0236493D02*
X0094566Y0236493D01*
X0094566Y0235894D02*
X0094481Y0235894D01*
X0094481Y0235296D02*
X0094566Y0235296D01*
X0094566Y0234697D02*
X0094481Y0234697D01*
X0094481Y0234099D02*
X0094566Y0234099D01*
X0094566Y0233500D02*
X0094481Y0233500D01*
X0094481Y0232902D02*
X0094566Y0232902D01*
X0094566Y0232303D02*
X0094481Y0232303D01*
X0094481Y0231705D02*
X0094566Y0231705D01*
X0094566Y0231106D02*
X0094481Y0231106D01*
X0094481Y0230508D02*
X0094566Y0230508D01*
X0094566Y0229909D02*
X0094481Y0229909D01*
X0093311Y0229909D02*
X0093178Y0229909D01*
X0090752Y0229909D02*
X0090619Y0229909D01*
X0088193Y0229909D02*
X0088059Y0229909D01*
X0085633Y0229909D02*
X0085500Y0229909D01*
X0095737Y0229909D02*
X0095870Y0229909D01*
X0098296Y0229909D02*
X0098429Y0229909D01*
X0100855Y0229909D02*
X0100988Y0229909D01*
X0118750Y0229909D02*
X0119313Y0229909D01*
X0119313Y0229311D02*
X0118750Y0229311D01*
X0118750Y0228712D02*
X0119313Y0228712D01*
X0119313Y0228114D02*
X0118710Y0228114D01*
X0118750Y0230508D02*
X0119313Y0230508D01*
X0119313Y0231106D02*
X0118750Y0231106D01*
X0118750Y0231705D02*
X0119313Y0231705D01*
X0119313Y0232303D02*
X0118750Y0232303D01*
X0118750Y0232902D02*
X0119313Y0232902D01*
X0119313Y0233500D02*
X0118750Y0233500D01*
X0118750Y0234099D02*
X0119313Y0234099D01*
X0119313Y0234697D02*
X0118750Y0234697D01*
X0118750Y0235296D02*
X0119313Y0235296D01*
X0119313Y0235894D02*
X0118750Y0235894D01*
X0118750Y0236493D02*
X0119313Y0236493D01*
X0119313Y0237091D02*
X0118750Y0237091D01*
X0118750Y0237690D02*
X0119313Y0237690D01*
X0119313Y0238289D02*
X0118750Y0238289D01*
X0118750Y0238887D02*
X0119313Y0238887D01*
X0119313Y0239486D02*
X0118750Y0239486D01*
X0118750Y0240084D02*
X0119313Y0240084D01*
X0119313Y0240683D02*
X0118750Y0240683D01*
X0118750Y0241281D02*
X0119313Y0241281D01*
X0119313Y0241880D02*
X0118750Y0241880D01*
X0118750Y0242478D02*
X0119313Y0242478D01*
X0119313Y0243077D02*
X0118750Y0243077D01*
X0118750Y0243675D02*
X0119313Y0243675D01*
X0119313Y0244274D02*
X0118750Y0244274D01*
X0118750Y0244872D02*
X0119313Y0244872D01*
X0119483Y0245471D02*
X0118750Y0245471D01*
X0118949Y0246069D02*
X0120082Y0246069D01*
X0119547Y0246668D02*
X0120680Y0246668D01*
X0120146Y0247266D02*
X0121279Y0247266D01*
X0120744Y0247865D02*
X0121877Y0247865D01*
X0121343Y0248463D02*
X0122476Y0248463D01*
X0121942Y0249062D02*
X0123074Y0249062D01*
X0122540Y0249660D02*
X0123673Y0249660D01*
X0120161Y0252054D02*
X0113123Y0252054D01*
X0112845Y0251456D02*
X0119563Y0251456D01*
X0118964Y0250857D02*
X0112845Y0250857D01*
X0112845Y0250259D02*
X0118366Y0250259D01*
X0117767Y0249660D02*
X0112845Y0249660D01*
X0112845Y0249062D02*
X0117169Y0249062D01*
X0116570Y0248463D02*
X0112845Y0248463D01*
X0112845Y0247865D02*
X0115972Y0247865D01*
X0128384Y0235296D02*
X0139465Y0235296D01*
X0139624Y0233500D02*
X0129730Y0233500D01*
X0129787Y0232902D02*
X0138691Y0232902D01*
X0138180Y0232303D02*
X0129787Y0232303D01*
X0130377Y0231705D02*
X0137932Y0231705D01*
X0137804Y0231106D02*
X0130975Y0231106D01*
X0131574Y0230508D02*
X0137804Y0230508D01*
X0137944Y0229909D02*
X0132173Y0229909D01*
X0132771Y0229311D02*
X0138192Y0229311D01*
X0138720Y0228712D02*
X0133370Y0228712D01*
X0137905Y0228114D02*
X0139693Y0228114D01*
X0124943Y0216144D02*
X0112845Y0216144D01*
X0112845Y0215545D02*
X0124519Y0215545D01*
X0124519Y0214947D02*
X0112845Y0214947D01*
X0112845Y0214348D02*
X0124519Y0214348D01*
X0124519Y0213750D02*
X0117889Y0213750D01*
X0118729Y0213151D02*
X0124519Y0213151D01*
X0124519Y0208961D02*
X0118569Y0208961D01*
X0117502Y0208363D02*
X0124519Y0208363D01*
X0124519Y0207764D02*
X0112845Y0207764D01*
X0112845Y0207166D02*
X0124519Y0207166D01*
X0124519Y0206567D02*
X0112845Y0206567D01*
X0112845Y0205969D02*
X0124519Y0205969D01*
X0124519Y0205370D02*
X0112845Y0205370D01*
X0112845Y0208363D02*
X0115836Y0208363D01*
X0114770Y0208961D02*
X0112845Y0208961D01*
X0112845Y0209560D02*
X0114204Y0209560D01*
X0113956Y0210158D02*
X0112845Y0210158D01*
X0112845Y0210757D02*
X0113788Y0210757D01*
X0113788Y0211356D02*
X0112845Y0211356D01*
X0112845Y0211954D02*
X0113889Y0211954D01*
X0114137Y0212553D02*
X0112845Y0212553D01*
X0112845Y0213151D02*
X0114609Y0213151D01*
X0115449Y0213750D02*
X0112845Y0213750D01*
X0117640Y0204173D02*
X0124519Y0204173D01*
X0124519Y0203575D02*
X0118857Y0203575D01*
X0119229Y0199385D02*
X0124519Y0199385D01*
X0124519Y0198787D02*
X0118539Y0198787D01*
X0120389Y0195196D02*
X0109414Y0195196D01*
X0108816Y0194597D02*
X0119791Y0194597D01*
X0119192Y0193999D02*
X0108217Y0193999D01*
X0102601Y0185888D02*
X0101179Y0186477D01*
X0099640Y0186477D01*
X0098218Y0185888D01*
X0097130Y0184800D01*
X0096541Y0183378D01*
X0096541Y0175902D01*
X0097130Y0174481D01*
X0098218Y0173392D01*
X0098643Y0173216D01*
X0098643Y0159871D01*
X0097399Y0159871D01*
X0096872Y0159344D01*
X0096872Y0152693D01*
X0097399Y0152166D01*
X0103263Y0152166D01*
X0103790Y0152693D01*
X0103790Y0159344D01*
X0103263Y0159871D01*
X0102018Y0159871D01*
X0102018Y0173151D01*
X0102601Y0173392D01*
X0103689Y0174481D01*
X0104278Y0175902D01*
X0104278Y0183378D01*
X0103689Y0184800D01*
X0102601Y0185888D01*
X0102870Y0185620D02*
X0131795Y0185620D01*
X0131795Y0186218D02*
X0101805Y0186218D01*
X0103468Y0185021D02*
X0131795Y0185021D01*
X0131795Y0184423D02*
X0103845Y0184423D01*
X0104093Y0183824D02*
X0131795Y0183824D01*
X0132020Y0183225D02*
X0104278Y0183225D01*
X0104278Y0182627D02*
X0141557Y0182627D01*
X0141557Y0182028D02*
X0104278Y0182028D01*
X0104278Y0181430D02*
X0141557Y0181430D01*
X0141557Y0180831D02*
X0104278Y0180831D01*
X0104278Y0180233D02*
X0141557Y0180233D01*
X0141557Y0179634D02*
X0104278Y0179634D01*
X0104278Y0179036D02*
X0141557Y0179036D01*
X0141557Y0178437D02*
X0131377Y0178437D01*
X0131022Y0178584D02*
X0129876Y0178584D01*
X0128817Y0178146D01*
X0128006Y0177335D01*
X0127568Y0176276D01*
X0127568Y0175130D01*
X0128006Y0174071D01*
X0128761Y0173316D01*
X0128761Y0159871D01*
X0127714Y0159871D01*
X0127187Y0159344D01*
X0127187Y0152693D01*
X0127714Y0152166D01*
X0133578Y0152166D01*
X0134105Y0152693D01*
X0134105Y0159344D01*
X0133578Y0159871D01*
X0132136Y0159871D01*
X0132136Y0173316D01*
X0132891Y0174071D01*
X0133330Y0175130D01*
X0133330Y0176276D01*
X0132891Y0177335D01*
X0132081Y0178146D01*
X0131022Y0178584D01*
X0129521Y0178437D02*
X0114054Y0178437D01*
X0113699Y0178584D02*
X0112553Y0178584D01*
X0111494Y0178146D01*
X0110684Y0177335D01*
X0110245Y0176276D01*
X0110245Y0175130D01*
X0110684Y0174071D01*
X0111439Y0173316D01*
X0111439Y0162032D01*
X0109277Y0159871D01*
X0104879Y0159871D01*
X0104352Y0159344D01*
X0104352Y0152693D01*
X0104879Y0152166D01*
X0110743Y0152166D01*
X0111270Y0152693D01*
X0111270Y0157091D01*
X0113825Y0159646D01*
X0114813Y0160634D01*
X0114813Y0173316D01*
X0115568Y0174071D01*
X0116007Y0175130D01*
X0116007Y0176276D01*
X0115568Y0177335D01*
X0114758Y0178146D01*
X0113699Y0178584D01*
X0112198Y0178437D02*
X0104278Y0178437D01*
X0104278Y0177839D02*
X0111187Y0177839D01*
X0110644Y0177240D02*
X0104278Y0177240D01*
X0104278Y0176642D02*
X0110396Y0176642D01*
X0110245Y0176043D02*
X0104278Y0176043D01*
X0104088Y0175445D02*
X0110245Y0175445D01*
X0110363Y0174846D02*
X0103840Y0174846D01*
X0103456Y0174248D02*
X0110610Y0174248D01*
X0111106Y0173649D02*
X0102858Y0173649D01*
X0102018Y0173051D02*
X0111439Y0173051D01*
X0111439Y0172452D02*
X0102018Y0172452D01*
X0102018Y0171854D02*
X0111439Y0171854D01*
X0111439Y0171255D02*
X0102018Y0171255D01*
X0102018Y0170657D02*
X0111439Y0170657D01*
X0111439Y0170058D02*
X0102018Y0170058D01*
X0102018Y0169460D02*
X0111439Y0169460D01*
X0111439Y0168861D02*
X0102018Y0168861D01*
X0102018Y0168263D02*
X0111439Y0168263D01*
X0111439Y0167664D02*
X0102018Y0167664D01*
X0102018Y0167066D02*
X0111439Y0167066D01*
X0111439Y0166467D02*
X0102018Y0166467D01*
X0102018Y0165869D02*
X0111439Y0165869D01*
X0111439Y0165270D02*
X0102018Y0165270D01*
X0102018Y0164672D02*
X0111439Y0164672D01*
X0111439Y0164073D02*
X0102018Y0164073D01*
X0102018Y0163475D02*
X0111439Y0163475D01*
X0111439Y0162876D02*
X0102018Y0162876D01*
X0102018Y0162278D02*
X0111439Y0162278D01*
X0111085Y0161679D02*
X0102018Y0161679D01*
X0102018Y0161081D02*
X0110487Y0161081D01*
X0109888Y0160482D02*
X0102018Y0160482D01*
X0102018Y0159884D02*
X0109290Y0159884D01*
X0111668Y0157489D02*
X0119706Y0157489D01*
X0119706Y0156891D02*
X0111270Y0156891D01*
X0111270Y0156292D02*
X0122865Y0156292D01*
X0122865Y0156318D02*
X0122865Y0155718D01*
X0123465Y0155718D01*
X0123465Y0152166D01*
X0125903Y0152166D01*
X0126234Y0152303D01*
X0126487Y0152556D01*
X0126624Y0152887D01*
X0126624Y0155718D01*
X0123465Y0155718D01*
X0123465Y0156318D01*
X0126624Y0156318D01*
X0126624Y0159150D01*
X0126487Y0159481D01*
X0126234Y0159734D01*
X0125903Y0159871D01*
X0123465Y0159871D01*
X0123465Y0156318D01*
X0122865Y0156318D01*
X0119706Y0156318D01*
X0119706Y0159150D01*
X0119843Y0159481D01*
X0120096Y0159734D01*
X0120427Y0159871D01*
X0122865Y0159871D01*
X0122865Y0156318D01*
X0122865Y0156891D02*
X0123465Y0156891D01*
X0123465Y0157489D02*
X0122865Y0157489D01*
X0122865Y0158088D02*
X0123465Y0158088D01*
X0123465Y0158687D02*
X0122865Y0158687D01*
X0122865Y0159285D02*
X0123465Y0159285D01*
X0123465Y0156292D02*
X0127187Y0156292D01*
X0127187Y0155694D02*
X0126624Y0155694D01*
X0126624Y0155095D02*
X0127187Y0155095D01*
X0127187Y0154497D02*
X0126624Y0154497D01*
X0126624Y0153898D02*
X0127187Y0153898D01*
X0127187Y0153300D02*
X0126624Y0153300D01*
X0126548Y0152701D02*
X0127187Y0152701D01*
X0123465Y0152701D02*
X0122865Y0152701D01*
X0122865Y0152166D02*
X0122865Y0155718D01*
X0119706Y0155718D01*
X0119706Y0152887D01*
X0119843Y0152556D01*
X0120096Y0152303D01*
X0120427Y0152166D01*
X0122865Y0152166D01*
X0122865Y0153300D02*
X0123465Y0153300D01*
X0123465Y0153898D02*
X0122865Y0153898D01*
X0122865Y0154497D02*
X0123465Y0154497D01*
X0123465Y0155095D02*
X0122865Y0155095D01*
X0122865Y0155694D02*
X0123465Y0155694D01*
X0126624Y0156891D02*
X0127187Y0156891D01*
X0127187Y0157489D02*
X0126624Y0157489D01*
X0126624Y0158088D02*
X0127187Y0158088D01*
X0127187Y0158687D02*
X0126624Y0158687D01*
X0126569Y0159285D02*
X0127187Y0159285D01*
X0128761Y0159884D02*
X0114063Y0159884D01*
X0113825Y0159646D02*
X0113825Y0159646D01*
X0113464Y0159285D02*
X0119762Y0159285D01*
X0119706Y0158687D02*
X0112866Y0158687D01*
X0112267Y0158088D02*
X0119706Y0158088D01*
X0119706Y0155694D02*
X0111270Y0155694D01*
X0111270Y0155095D02*
X0119706Y0155095D01*
X0119706Y0154497D02*
X0111270Y0154497D01*
X0111270Y0153898D02*
X0119706Y0153898D01*
X0119706Y0153300D02*
X0111270Y0153300D01*
X0111270Y0152701D02*
X0119783Y0152701D01*
X0114661Y0160482D02*
X0128761Y0160482D01*
X0128761Y0161081D02*
X0114813Y0161081D01*
X0114813Y0161679D02*
X0128761Y0161679D01*
X0128761Y0162278D02*
X0114813Y0162278D01*
X0114813Y0162876D02*
X0128761Y0162876D01*
X0128761Y0163475D02*
X0114813Y0163475D01*
X0114813Y0164073D02*
X0128761Y0164073D01*
X0128761Y0164672D02*
X0114813Y0164672D01*
X0114813Y0165270D02*
X0128761Y0165270D01*
X0128761Y0165869D02*
X0114813Y0165869D01*
X0114813Y0166467D02*
X0128761Y0166467D01*
X0128761Y0167066D02*
X0114813Y0167066D01*
X0114813Y0167664D02*
X0128761Y0167664D01*
X0128761Y0168263D02*
X0114813Y0168263D01*
X0114813Y0168861D02*
X0128761Y0168861D01*
X0128761Y0169460D02*
X0114813Y0169460D01*
X0114813Y0170058D02*
X0128761Y0170058D01*
X0128761Y0170657D02*
X0114813Y0170657D01*
X0114813Y0171255D02*
X0128761Y0171255D01*
X0128761Y0171854D02*
X0114813Y0171854D01*
X0114813Y0172452D02*
X0128761Y0172452D01*
X0128761Y0173051D02*
X0114813Y0173051D01*
X0115146Y0173649D02*
X0128428Y0173649D01*
X0127933Y0174248D02*
X0115642Y0174248D01*
X0115889Y0174846D02*
X0127685Y0174846D01*
X0127568Y0175445D02*
X0116007Y0175445D01*
X0116007Y0176043D02*
X0127568Y0176043D01*
X0127719Y0176642D02*
X0115856Y0176642D01*
X0115608Y0177240D02*
X0127967Y0177240D01*
X0128510Y0177839D02*
X0115065Y0177839D01*
X0131795Y0186817D02*
X0063239Y0186817D01*
X0063239Y0187415D02*
X0131795Y0187415D01*
X0131795Y0188014D02*
X0063239Y0188014D01*
X0063239Y0188612D02*
X0131795Y0188612D01*
X0131810Y0189211D02*
X0063239Y0189211D01*
X0063239Y0186218D02*
X0089014Y0186218D01*
X0089281Y0186329D02*
X0088577Y0186037D01*
X0087943Y0185614D01*
X0087405Y0185075D01*
X0086981Y0184441D01*
X0086690Y0183737D01*
X0086541Y0182990D01*
X0086541Y0179940D01*
X0090109Y0179940D01*
X0090109Y0179340D01*
X0086541Y0179340D01*
X0086541Y0176291D01*
X0086690Y0175544D01*
X0086981Y0174839D01*
X0087405Y0174206D01*
X0087943Y0173667D01*
X0088577Y0173244D01*
X0089281Y0172952D01*
X0090028Y0172803D01*
X0090109Y0172803D01*
X0090109Y0179340D01*
X0090709Y0179340D01*
X0090709Y0172803D01*
X0090790Y0172803D01*
X0091538Y0172952D01*
X0092242Y0173244D01*
X0092875Y0173667D01*
X0093414Y0174206D01*
X0093838Y0174839D01*
X0094129Y0175544D01*
X0094278Y0176291D01*
X0094278Y0179340D01*
X0090709Y0179340D01*
X0090709Y0179940D01*
X0090109Y0179940D01*
X0090109Y0186477D01*
X0090028Y0186477D01*
X0089281Y0186329D01*
X0090109Y0186218D02*
X0090709Y0186218D01*
X0090709Y0186477D02*
X0090709Y0179940D01*
X0094278Y0179940D01*
X0094278Y0182990D01*
X0094129Y0183737D01*
X0093838Y0184441D01*
X0093414Y0185075D01*
X0092875Y0185614D01*
X0092242Y0186037D01*
X0091538Y0186329D01*
X0090790Y0186477D01*
X0090709Y0186477D01*
X0090709Y0185620D02*
X0090109Y0185620D01*
X0090109Y0185021D02*
X0090709Y0185021D01*
X0090709Y0184423D02*
X0090109Y0184423D01*
X0090109Y0183824D02*
X0090709Y0183824D01*
X0090709Y0183225D02*
X0090109Y0183225D01*
X0090109Y0182627D02*
X0090709Y0182627D01*
X0090709Y0182028D02*
X0090109Y0182028D01*
X0090109Y0181430D02*
X0090709Y0181430D01*
X0090709Y0180831D02*
X0090109Y0180831D01*
X0090109Y0180233D02*
X0090709Y0180233D01*
X0090709Y0179634D02*
X0096541Y0179634D01*
X0096541Y0179036D02*
X0094278Y0179036D01*
X0094278Y0178437D02*
X0096541Y0178437D01*
X0096541Y0177839D02*
X0094278Y0177839D01*
X0094278Y0177240D02*
X0096541Y0177240D01*
X0096541Y0176642D02*
X0094278Y0176642D01*
X0094229Y0176043D02*
X0096541Y0176043D01*
X0096730Y0175445D02*
X0094088Y0175445D01*
X0093840Y0174846D02*
X0096978Y0174846D01*
X0097363Y0174248D02*
X0093442Y0174248D01*
X0092849Y0173649D02*
X0097961Y0173649D01*
X0098643Y0173051D02*
X0091776Y0173051D01*
X0090709Y0173051D02*
X0090109Y0173051D01*
X0090109Y0173649D02*
X0090709Y0173649D01*
X0090709Y0174248D02*
X0090109Y0174248D01*
X0090109Y0174846D02*
X0090709Y0174846D01*
X0090709Y0175445D02*
X0090109Y0175445D01*
X0090109Y0176043D02*
X0090709Y0176043D01*
X0090709Y0176642D02*
X0090109Y0176642D01*
X0090109Y0177240D02*
X0090709Y0177240D01*
X0090709Y0177839D02*
X0090109Y0177839D01*
X0090109Y0178437D02*
X0090709Y0178437D01*
X0090709Y0179036D02*
X0090109Y0179036D01*
X0090109Y0179634D02*
X0063239Y0179634D01*
X0063239Y0179036D02*
X0086541Y0179036D01*
X0086541Y0178437D02*
X0063239Y0178437D01*
X0063239Y0177839D02*
X0086541Y0177839D01*
X0086541Y0177240D02*
X0063239Y0177240D01*
X0063239Y0176642D02*
X0086541Y0176642D01*
X0086590Y0176043D02*
X0063239Y0176043D01*
X0063239Y0175445D02*
X0086730Y0175445D01*
X0086978Y0174846D02*
X0063239Y0174846D01*
X0063239Y0174248D02*
X0087377Y0174248D01*
X0087970Y0173649D02*
X0063239Y0173649D01*
X0063239Y0173051D02*
X0089043Y0173051D01*
X0081243Y0170657D02*
X0098643Y0170657D01*
X0098643Y0171255D02*
X0080995Y0171255D01*
X0080499Y0171854D02*
X0098643Y0171854D01*
X0098643Y0172452D02*
X0079601Y0172452D01*
X0077360Y0172452D02*
X0063239Y0172452D01*
X0063239Y0171854D02*
X0076462Y0171854D01*
X0075966Y0171255D02*
X0063239Y0171255D01*
X0063239Y0170657D02*
X0075718Y0170657D01*
X0075599Y0170058D02*
X0063239Y0170058D01*
X0063239Y0169460D02*
X0075599Y0169460D01*
X0075750Y0168861D02*
X0063239Y0168861D01*
X0062796Y0168263D02*
X0075998Y0168263D01*
X0076540Y0167664D02*
X0062198Y0167664D01*
X0061599Y0167066D02*
X0076793Y0167066D01*
X0076793Y0166467D02*
X0061000Y0166467D01*
X0060402Y0165869D02*
X0076793Y0165869D01*
X0076793Y0165270D02*
X0059836Y0165270D01*
X0059323Y0164672D02*
X0076793Y0164672D01*
X0076793Y0164073D02*
X0058810Y0164073D01*
X0058296Y0163475D02*
X0076793Y0163475D01*
X0076793Y0162876D02*
X0057783Y0162876D01*
X0057270Y0162278D02*
X0076793Y0162278D01*
X0076793Y0161679D02*
X0056935Y0161679D01*
X0056935Y0161081D02*
X0076793Y0161081D01*
X0076793Y0160482D02*
X0056935Y0160482D01*
X0056935Y0159884D02*
X0076793Y0159884D01*
X0074824Y0159285D02*
X0074262Y0159285D01*
X0074262Y0158687D02*
X0074824Y0158687D01*
X0074824Y0158088D02*
X0074262Y0158088D01*
X0074262Y0157489D02*
X0074824Y0157489D01*
X0074824Y0156891D02*
X0074262Y0156891D01*
X0074262Y0156292D02*
X0074824Y0156292D01*
X0074824Y0155694D02*
X0074262Y0155694D01*
X0074262Y0155095D02*
X0074824Y0155095D01*
X0074824Y0154497D02*
X0074262Y0154497D01*
X0074262Y0153898D02*
X0074824Y0153898D01*
X0074824Y0153300D02*
X0074262Y0153300D01*
X0074262Y0152701D02*
X0074824Y0152701D01*
X0079813Y0152103D02*
X0056935Y0152103D01*
X0056935Y0152701D02*
X0067344Y0152701D01*
X0067344Y0153300D02*
X0056935Y0153300D01*
X0056935Y0153898D02*
X0067344Y0153898D01*
X0067344Y0158088D02*
X0056935Y0158088D01*
X0056935Y0158687D02*
X0067344Y0158687D01*
X0067344Y0159285D02*
X0056935Y0159285D01*
X0056417Y0166467D02*
X0032604Y0166467D01*
X0032604Y0165869D02*
X0046503Y0165869D01*
X0046474Y0165270D02*
X0032604Y0165270D01*
X0032568Y0164672D02*
X0046474Y0164672D01*
X0046474Y0164073D02*
X0015261Y0164073D01*
X0015261Y0163475D02*
X0046474Y0163475D01*
X0046474Y0162876D02*
X0015261Y0162876D01*
X0015261Y0162278D02*
X0046474Y0162278D01*
X0046474Y0161679D02*
X0032078Y0161679D01*
X0032604Y0161081D02*
X0046474Y0161081D01*
X0046474Y0160482D02*
X0032604Y0160482D01*
X0032604Y0159884D02*
X0046474Y0159884D01*
X0046474Y0159285D02*
X0032604Y0159285D01*
X0032604Y0158687D02*
X0046474Y0158687D01*
X0046474Y0158088D02*
X0032604Y0158088D01*
X0032604Y0157489D02*
X0046474Y0157489D01*
X0046474Y0156891D02*
X0032604Y0156891D01*
X0032604Y0156292D02*
X0046474Y0156292D01*
X0046474Y0155694D02*
X0032604Y0155694D01*
X0032092Y0155095D02*
X0046474Y0155095D01*
X0046474Y0154497D02*
X0015261Y0154497D01*
X0015261Y0153898D02*
X0046474Y0153898D01*
X0046474Y0153300D02*
X0015261Y0153300D01*
X0015261Y0151504D02*
X0022004Y0151504D01*
X0022004Y0150906D02*
X0015261Y0150906D01*
X0015261Y0150307D02*
X0022004Y0150307D01*
X0022004Y0149709D02*
X0015261Y0149709D01*
X0027004Y0149709D02*
X0027604Y0149709D01*
X0027604Y0150307D02*
X0027004Y0150307D01*
X0027004Y0150906D02*
X0027604Y0150906D01*
X0027604Y0151504D02*
X0027004Y0151504D01*
X0027004Y0152103D02*
X0027604Y0152103D01*
X0027604Y0147913D02*
X0027004Y0147913D01*
X0027004Y0147315D02*
X0027604Y0147315D01*
X0027604Y0146716D02*
X0027004Y0146716D01*
X0027004Y0146118D02*
X0027604Y0146118D01*
X0028942Y0142527D02*
X0089389Y0142527D01*
X0089987Y0141928D02*
X0030969Y0141928D01*
X0032005Y0141330D02*
X0090586Y0141330D01*
X0091184Y0140731D02*
X0033042Y0140731D01*
X0034052Y0140133D02*
X0091783Y0140133D01*
X0092381Y0139534D02*
X0034650Y0139534D01*
X0035249Y0138936D02*
X0092980Y0138936D01*
X0093578Y0138337D02*
X0035847Y0138337D01*
X0036446Y0137739D02*
X0094177Y0137739D01*
X0094775Y0137140D02*
X0036877Y0137140D01*
X0037222Y0136542D02*
X0095374Y0136542D01*
X0095972Y0135943D02*
X0037568Y0135943D01*
X0037913Y0135345D02*
X0096571Y0135345D01*
X0097169Y0134746D02*
X0038259Y0134746D01*
X0038553Y0134148D02*
X0097768Y0134148D01*
X0098366Y0133549D02*
X0038714Y0133549D01*
X0038874Y0132951D02*
X0098722Y0132951D01*
X0098722Y0132352D02*
X0039035Y0132352D01*
X0039195Y0131754D02*
X0098722Y0131754D01*
X0098722Y0131155D02*
X0039355Y0131155D01*
X0039473Y0130556D02*
X0098722Y0130556D01*
X0098722Y0129958D02*
X0039473Y0129958D01*
X0039473Y0129359D02*
X0098722Y0129359D01*
X0098722Y0128761D02*
X0039473Y0128761D01*
X0039473Y0128162D02*
X0098722Y0128162D01*
X0098722Y0127564D02*
X0039473Y0127564D01*
X0039466Y0126965D02*
X0098722Y0126965D01*
X0098722Y0126367D02*
X0039306Y0126367D01*
X0039146Y0125768D02*
X0098722Y0125768D01*
X0098722Y0125170D02*
X0038985Y0125170D01*
X0038825Y0124571D02*
X0098722Y0124571D01*
X0098722Y0123973D02*
X0038664Y0123973D01*
X0038498Y0123374D02*
X0098722Y0123374D01*
X0098722Y0122776D02*
X0038152Y0122776D01*
X0037807Y0122177D02*
X0098722Y0122177D01*
X0098722Y0121579D02*
X0037461Y0121579D01*
X0037116Y0120980D02*
X0098722Y0120980D01*
X0098722Y0120382D02*
X0036770Y0120382D01*
X0036262Y0119783D02*
X0098722Y0119783D01*
X0098722Y0119185D02*
X0035663Y0119185D01*
X0035064Y0118586D02*
X0098722Y0118586D01*
X0098722Y0117988D02*
X0034466Y0117988D01*
X0033760Y0117389D02*
X0098722Y0117389D01*
X0098722Y0116791D02*
X0032723Y0116791D01*
X0031687Y0116192D02*
X0098722Y0116192D01*
X0098722Y0115594D02*
X0030489Y0115594D01*
X0028255Y0114995D02*
X0098722Y0114995D01*
X0098722Y0114397D02*
X0015261Y0114397D01*
X0015261Y0114995D02*
X0022406Y0114995D01*
X0020173Y0115594D02*
X0015261Y0115594D01*
X0015261Y0116192D02*
X0018975Y0116192D01*
X0017938Y0116791D02*
X0015261Y0116791D01*
X0015261Y0117389D02*
X0016902Y0117389D01*
X0016195Y0117988D02*
X0015261Y0117988D01*
X0015261Y0118586D02*
X0015597Y0118586D01*
X0015261Y0113798D02*
X0098722Y0113798D01*
X0098722Y0113200D02*
X0015261Y0113200D01*
X0015261Y0112601D02*
X0098722Y0112601D01*
X0098722Y0112003D02*
X0015261Y0112003D01*
X0015261Y0111404D02*
X0098722Y0111404D01*
X0098722Y0110806D02*
X0015261Y0110806D01*
X0015261Y0110207D02*
X0098722Y0110207D01*
X0098722Y0109609D02*
X0015261Y0109609D01*
X0015261Y0109010D02*
X0098722Y0109010D01*
X0098722Y0108412D02*
X0015261Y0108412D01*
X0015261Y0107813D02*
X0098722Y0107813D01*
X0098722Y0107215D02*
X0015261Y0107215D01*
X0015261Y0106616D02*
X0098722Y0106616D01*
X0098722Y0106018D02*
X0015261Y0106018D01*
X0015261Y0105419D02*
X0098722Y0105419D01*
X0098722Y0104820D02*
X0015261Y0104820D01*
X0015261Y0104222D02*
X0098722Y0104222D01*
X0098722Y0103623D02*
X0015261Y0103623D01*
X0015261Y0103025D02*
X0098722Y0103025D01*
X0098722Y0102426D02*
X0015261Y0102426D01*
X0015261Y0101828D02*
X0098722Y0101828D01*
X0098722Y0101229D02*
X0015261Y0101229D01*
X0015261Y0100631D02*
X0098722Y0100631D01*
X0098722Y0100032D02*
X0015261Y0100032D01*
X0015261Y0099434D02*
X0098722Y0099434D01*
X0098722Y0098835D02*
X0015261Y0098835D01*
X0015261Y0098237D02*
X0098722Y0098237D01*
X0098722Y0097638D02*
X0015261Y0097638D01*
X0015261Y0097040D02*
X0098722Y0097040D01*
X0098722Y0096441D02*
X0015261Y0096441D01*
X0015261Y0095843D02*
X0098722Y0095843D01*
X0098722Y0095244D02*
X0015261Y0095244D01*
X0015261Y0094646D02*
X0098722Y0094646D01*
X0098722Y0094047D02*
X0015261Y0094047D01*
X0015261Y0093449D02*
X0098722Y0093449D01*
X0098722Y0092850D02*
X0015261Y0092850D01*
X0015261Y0092252D02*
X0098722Y0092252D01*
X0098722Y0091653D02*
X0015261Y0091653D01*
X0015261Y0091055D02*
X0098722Y0091055D01*
X0098722Y0090456D02*
X0015261Y0090456D01*
X0015261Y0089858D02*
X0098722Y0089858D01*
X0098722Y0089259D02*
X0015261Y0089259D01*
X0015261Y0088661D02*
X0098722Y0088661D01*
X0098722Y0088062D02*
X0015261Y0088062D01*
X0015261Y0087464D02*
X0098722Y0087464D01*
X0098722Y0086865D02*
X0015261Y0086865D01*
X0015261Y0086267D02*
X0098722Y0086267D01*
X0098722Y0085668D02*
X0015261Y0085668D01*
X0015261Y0085070D02*
X0098722Y0085070D01*
X0098722Y0084471D02*
X0015261Y0084471D01*
X0015261Y0083873D02*
X0098722Y0083873D01*
X0098722Y0083274D02*
X0015261Y0083274D01*
X0015261Y0082676D02*
X0098722Y0082676D01*
X0098722Y0082077D02*
X0015261Y0082077D01*
X0015261Y0081479D02*
X0098722Y0081479D01*
X0098722Y0080880D02*
X0015261Y0080880D01*
X0015261Y0080282D02*
X0098722Y0080282D01*
X0098722Y0079683D02*
X0015261Y0079683D01*
X0015261Y0079085D02*
X0098722Y0079085D01*
X0098722Y0078486D02*
X0015261Y0078486D01*
X0015261Y0077887D02*
X0098722Y0077887D01*
X0098722Y0077289D02*
X0015261Y0077289D01*
X0048396Y0054546D02*
X0077693Y0054546D01*
X0077693Y0055144D02*
X0050295Y0055144D01*
X0051193Y0055743D02*
X0077693Y0055743D01*
X0077693Y0056341D02*
X0051793Y0056341D01*
X0052228Y0056940D02*
X0077693Y0056940D01*
X0077693Y0057538D02*
X0052544Y0057538D01*
X0052773Y0058137D02*
X0077693Y0058137D01*
X0077693Y0058735D02*
X0052929Y0058735D01*
X0054296Y0050322D02*
X0052385Y0049530D01*
X0050922Y0048067D01*
X0050131Y0046156D01*
X0050131Y0035487D01*
X0050922Y0033576D01*
X0052385Y0032113D01*
X0054296Y0031322D01*
X0056365Y0031322D01*
X0058276Y0032113D01*
X0059739Y0033576D01*
X0060531Y0035487D01*
X0060531Y0046156D01*
X0059739Y0048067D01*
X0058276Y0049530D01*
X0056365Y0050322D01*
X0054296Y0050322D01*
X0052935Y0049757D02*
X0034064Y0049757D01*
X0033705Y0049941D02*
X0032926Y0050193D01*
X0032118Y0050322D01*
X0032009Y0050321D01*
X0032009Y0041122D01*
X0031409Y0041122D01*
X0031409Y0050322D01*
X0031299Y0050322D01*
X0030491Y0050193D01*
X0029713Y0049941D01*
X0028983Y0049569D01*
X0028321Y0049088D01*
X0027742Y0048509D01*
X0027261Y0047847D01*
X0026890Y0047118D01*
X0026637Y0046339D01*
X0026509Y0045531D01*
X0026509Y0041121D01*
X0031409Y0041121D01*
X0031409Y0040522D01*
X0026509Y0040522D01*
X0026509Y0036112D01*
X0026637Y0035304D01*
X0026890Y0034525D01*
X0027261Y0033796D01*
X0027742Y0033134D01*
X0028321Y0032555D01*
X0028983Y0032074D01*
X0029713Y0031702D01*
X0030491Y0031450D01*
X0031299Y0031322D01*
X0031409Y0031322D01*
X0031409Y0040521D01*
X0032009Y0040521D01*
X0032009Y0031322D01*
X0032118Y0031322D01*
X0032926Y0031450D01*
X0033705Y0031702D01*
X0034434Y0032074D01*
X0035096Y0032555D01*
X0035675Y0033134D01*
X0036156Y0033796D01*
X0036528Y0034525D01*
X0036781Y0035304D01*
X0036909Y0036112D01*
X0036909Y0040522D01*
X0032009Y0040522D01*
X0032009Y0041121D01*
X0036909Y0041121D01*
X0036909Y0045531D01*
X0036781Y0046339D01*
X0036528Y0047118D01*
X0036156Y0047847D01*
X0035675Y0048509D01*
X0035096Y0049088D01*
X0034434Y0049569D01*
X0033705Y0049941D01*
X0034998Y0049159D02*
X0052014Y0049159D01*
X0051416Y0048560D02*
X0035624Y0048560D01*
X0036073Y0047962D02*
X0050879Y0047962D01*
X0050631Y0047363D02*
X0036402Y0047363D01*
X0036642Y0046765D02*
X0050383Y0046765D01*
X0050135Y0046166D02*
X0036808Y0046166D01*
X0036903Y0045568D02*
X0050131Y0045568D01*
X0050131Y0044969D02*
X0036909Y0044969D01*
X0036909Y0044371D02*
X0050131Y0044371D01*
X0050131Y0043772D02*
X0036909Y0043772D01*
X0036909Y0043174D02*
X0050131Y0043174D01*
X0050131Y0042575D02*
X0036909Y0042575D01*
X0036909Y0041977D02*
X0050131Y0041977D01*
X0050131Y0041378D02*
X0036909Y0041378D01*
X0036909Y0040181D02*
X0050131Y0040181D01*
X0050131Y0039583D02*
X0036909Y0039583D01*
X0036909Y0038984D02*
X0050131Y0038984D01*
X0050131Y0038386D02*
X0036909Y0038386D01*
X0036909Y0037787D02*
X0050131Y0037787D01*
X0050131Y0037189D02*
X0036909Y0037189D01*
X0036909Y0036590D02*
X0050131Y0036590D01*
X0050131Y0035992D02*
X0036890Y0035992D01*
X0036795Y0035393D02*
X0050170Y0035393D01*
X0050418Y0034795D02*
X0036615Y0034795D01*
X0036360Y0034196D02*
X0050665Y0034196D01*
X0050913Y0033598D02*
X0036012Y0033598D01*
X0035540Y0032999D02*
X0051499Y0032999D01*
X0052098Y0032401D02*
X0034884Y0032401D01*
X0033900Y0031802D02*
X0053136Y0031802D01*
X0057525Y0031802D02*
X0419653Y0031802D01*
X0419653Y0031204D02*
X0015261Y0031204D01*
X0015261Y0031802D02*
X0029517Y0031802D01*
X0028534Y0032401D02*
X0015261Y0032401D01*
X0015261Y0032999D02*
X0027877Y0032999D01*
X0027405Y0033598D02*
X0015261Y0033598D01*
X0015261Y0034196D02*
X0027057Y0034196D01*
X0026802Y0034795D02*
X0015261Y0034795D01*
X0015261Y0035393D02*
X0026623Y0035393D01*
X0026528Y0035992D02*
X0015261Y0035992D01*
X0015261Y0036590D02*
X0026509Y0036590D01*
X0026509Y0037189D02*
X0015261Y0037189D01*
X0015261Y0037787D02*
X0026509Y0037787D01*
X0026509Y0038386D02*
X0015261Y0038386D01*
X0015261Y0038984D02*
X0026509Y0038984D01*
X0026509Y0039583D02*
X0015261Y0039583D01*
X0015261Y0040181D02*
X0026509Y0040181D01*
X0026509Y0041378D02*
X0015261Y0041378D01*
X0015261Y0040780D02*
X0031409Y0040780D01*
X0031409Y0041378D02*
X0032009Y0041378D01*
X0032009Y0040780D02*
X0050131Y0040780D01*
X0060531Y0040780D02*
X0419653Y0040780D01*
X0419653Y0041378D02*
X0060531Y0041378D01*
X0060531Y0041977D02*
X0419653Y0041977D01*
X0419653Y0042575D02*
X0060531Y0042575D01*
X0060531Y0043174D02*
X0419653Y0043174D01*
X0419653Y0043772D02*
X0060531Y0043772D01*
X0060531Y0044371D02*
X0419653Y0044371D01*
X0419653Y0044969D02*
X0060531Y0044969D01*
X0060531Y0045568D02*
X0419653Y0045568D01*
X0419653Y0046166D02*
X0060526Y0046166D01*
X0060278Y0046765D02*
X0419653Y0046765D01*
X0419653Y0047363D02*
X0060031Y0047363D01*
X0059783Y0047962D02*
X0419653Y0047962D01*
X0419653Y0048560D02*
X0059246Y0048560D01*
X0058647Y0049159D02*
X0419653Y0049159D01*
X0419653Y0049757D02*
X0057727Y0049757D01*
X0060531Y0040181D02*
X0419653Y0040181D01*
X0419653Y0039583D02*
X0060531Y0039583D01*
X0060531Y0038984D02*
X0419653Y0038984D01*
X0419653Y0038386D02*
X0060531Y0038386D01*
X0060531Y0037787D02*
X0419653Y0037787D01*
X0419653Y0037189D02*
X0060531Y0037189D01*
X0060531Y0036590D02*
X0419653Y0036590D01*
X0419653Y0035992D02*
X0060531Y0035992D01*
X0060492Y0035393D02*
X0419653Y0035393D01*
X0419653Y0034795D02*
X0060244Y0034795D01*
X0059996Y0034196D02*
X0419653Y0034196D01*
X0419653Y0033598D02*
X0059748Y0033598D01*
X0059162Y0032999D02*
X0419653Y0032999D01*
X0419653Y0032401D02*
X0058564Y0032401D01*
X0032009Y0032401D02*
X0031409Y0032401D01*
X0031409Y0032999D02*
X0032009Y0032999D01*
X0032009Y0033598D02*
X0031409Y0033598D01*
X0031409Y0034196D02*
X0032009Y0034196D01*
X0032009Y0034795D02*
X0031409Y0034795D01*
X0031409Y0035393D02*
X0032009Y0035393D01*
X0032009Y0035992D02*
X0031409Y0035992D01*
X0031409Y0036590D02*
X0032009Y0036590D01*
X0032009Y0037189D02*
X0031409Y0037189D01*
X0031409Y0037787D02*
X0032009Y0037787D01*
X0032009Y0038386D02*
X0031409Y0038386D01*
X0031409Y0038984D02*
X0032009Y0038984D01*
X0032009Y0039583D02*
X0031409Y0039583D01*
X0031409Y0040181D02*
X0032009Y0040181D01*
X0032009Y0041977D02*
X0031409Y0041977D01*
X0031409Y0042575D02*
X0032009Y0042575D01*
X0032009Y0043174D02*
X0031409Y0043174D01*
X0031409Y0043772D02*
X0032009Y0043772D01*
X0032009Y0044371D02*
X0031409Y0044371D01*
X0031409Y0044969D02*
X0032009Y0044969D01*
X0032009Y0045568D02*
X0031409Y0045568D01*
X0031409Y0046166D02*
X0032009Y0046166D01*
X0032009Y0046765D02*
X0031409Y0046765D01*
X0031409Y0047363D02*
X0032009Y0047363D01*
X0032009Y0047962D02*
X0031409Y0047962D01*
X0031409Y0048560D02*
X0032009Y0048560D01*
X0032009Y0049159D02*
X0031409Y0049159D01*
X0031409Y0049757D02*
X0032009Y0049757D01*
X0029353Y0049757D02*
X0015261Y0049757D01*
X0015261Y0049159D02*
X0028419Y0049159D01*
X0027794Y0048560D02*
X0015261Y0048560D01*
X0015261Y0047962D02*
X0027345Y0047962D01*
X0027015Y0047363D02*
X0015261Y0047363D01*
X0015261Y0046765D02*
X0026775Y0046765D01*
X0026609Y0046166D02*
X0015261Y0046166D01*
X0015261Y0045568D02*
X0026515Y0045568D01*
X0026509Y0044969D02*
X0015261Y0044969D01*
X0015261Y0044371D02*
X0026509Y0044371D01*
X0026509Y0043772D02*
X0015261Y0043772D01*
X0015261Y0043174D02*
X0026509Y0043174D01*
X0026509Y0042575D02*
X0015261Y0042575D01*
X0015261Y0041977D02*
X0026509Y0041977D01*
X0031409Y0031802D02*
X0032009Y0031802D01*
X0015261Y0030605D02*
X0419653Y0030605D01*
X0419653Y0030007D02*
X0015261Y0030007D01*
X0015261Y0029408D02*
X0419653Y0029408D01*
X0419653Y0028810D02*
X0015261Y0028810D01*
X0015261Y0028211D02*
X0419653Y0028211D01*
X0419653Y0027613D02*
X0260163Y0027613D01*
X0260239Y0027581D02*
X0258817Y0028170D01*
X0257278Y0028170D01*
X0255856Y0027581D01*
X0254768Y0026493D01*
X0254179Y0025071D01*
X0254179Y0017595D01*
X0254768Y0016173D01*
X0255856Y0015085D01*
X0257278Y0014496D01*
X0258817Y0014496D01*
X0260239Y0015085D01*
X0261327Y0016173D01*
X0261916Y0017595D01*
X0261916Y0025071D01*
X0261327Y0026493D01*
X0260239Y0027581D01*
X0260806Y0027014D02*
X0419653Y0027014D01*
X0419653Y0026416D02*
X0261359Y0026416D01*
X0261607Y0025817D02*
X0419653Y0025817D01*
X0419653Y0025218D02*
X0261855Y0025218D01*
X0261916Y0024620D02*
X0419653Y0024620D01*
X0419653Y0024021D02*
X0261916Y0024021D01*
X0261916Y0023423D02*
X0419653Y0023423D01*
X0419653Y0022824D02*
X0261916Y0022824D01*
X0261916Y0022226D02*
X0419653Y0022226D01*
X0419653Y0021627D02*
X0261916Y0021627D01*
X0261916Y0021029D02*
X0419653Y0021029D01*
X0419653Y0020430D02*
X0261916Y0020430D01*
X0261916Y0019832D02*
X0419653Y0019832D01*
X0419653Y0019233D02*
X0261916Y0019233D01*
X0261916Y0018635D02*
X0419653Y0018635D01*
X0419653Y0018036D02*
X0261916Y0018036D01*
X0261851Y0017438D02*
X0419653Y0017438D01*
X0419653Y0016839D02*
X0261603Y0016839D01*
X0261355Y0016241D02*
X0419653Y0016241D01*
X0419653Y0015642D02*
X0260796Y0015642D01*
X0260138Y0015044D02*
X0419653Y0015044D01*
X0419653Y0014445D02*
X0015261Y0014445D01*
X0015261Y0013847D02*
X0419653Y0013847D01*
X0419653Y0013248D02*
X0015261Y0013248D01*
X0015261Y0012650D02*
X0419653Y0012650D01*
X0419653Y0012051D02*
X0015261Y0012051D01*
X0015261Y0011453D02*
X0419653Y0011453D01*
X0419653Y0010854D02*
X0015261Y0010854D01*
X0015261Y0010256D02*
X0419653Y0010256D01*
X0419653Y0009657D02*
X0015261Y0009657D01*
X0015261Y0009059D02*
X0419653Y0009059D01*
X0419653Y0008460D02*
X0015261Y0008460D01*
X0015261Y0007862D02*
X0419653Y0007862D01*
X0419653Y0007263D02*
X0015261Y0007263D01*
X0015261Y0015044D02*
X0145956Y0015044D01*
X0145856Y0015085D02*
X0147278Y0014496D01*
X0148817Y0014496D01*
X0150239Y0015085D01*
X0151327Y0016173D01*
X0151916Y0017595D01*
X0151916Y0025071D01*
X0151327Y0026493D01*
X0150239Y0027581D01*
X0148817Y0028170D01*
X0147278Y0028170D01*
X0145856Y0027581D01*
X0144768Y0026493D01*
X0144179Y0025071D01*
X0144179Y0017595D01*
X0144768Y0016173D01*
X0145856Y0015085D01*
X0145299Y0015642D02*
X0015261Y0015642D01*
X0015261Y0016241D02*
X0144740Y0016241D01*
X0144492Y0016839D02*
X0015261Y0016839D01*
X0015261Y0017438D02*
X0144244Y0017438D01*
X0144179Y0018036D02*
X0015261Y0018036D01*
X0015261Y0018635D02*
X0144179Y0018635D01*
X0144179Y0019233D02*
X0015261Y0019233D01*
X0015261Y0019832D02*
X0144179Y0019832D01*
X0144179Y0020430D02*
X0015261Y0020430D01*
X0015261Y0021029D02*
X0144179Y0021029D01*
X0144179Y0021627D02*
X0015261Y0021627D01*
X0015261Y0022226D02*
X0144179Y0022226D01*
X0144179Y0022824D02*
X0015261Y0022824D01*
X0015261Y0023423D02*
X0144179Y0023423D01*
X0144179Y0024021D02*
X0015261Y0024021D01*
X0015261Y0024620D02*
X0144179Y0024620D01*
X0144240Y0025218D02*
X0015261Y0025218D01*
X0015261Y0025817D02*
X0144488Y0025817D01*
X0144736Y0026416D02*
X0015261Y0026416D01*
X0015261Y0027014D02*
X0145289Y0027014D01*
X0145931Y0027613D02*
X0015261Y0027613D01*
X0015261Y0050356D02*
X0419653Y0050356D01*
X0419653Y0050954D02*
X0015261Y0050954D01*
X0081630Y0055743D02*
X0109189Y0055743D01*
X0109189Y0056341D02*
X0081630Y0056341D01*
X0081630Y0056940D02*
X0109189Y0056940D01*
X0109189Y0057538D02*
X0081630Y0057538D01*
X0081630Y0058137D02*
X0109189Y0058137D01*
X0109189Y0058735D02*
X0081630Y0058735D01*
X0081630Y0059334D02*
X0109189Y0059334D01*
X0109189Y0059932D02*
X0081630Y0059932D01*
X0081630Y0060531D02*
X0109189Y0060531D01*
X0109189Y0061129D02*
X0081630Y0061129D01*
X0081630Y0061728D02*
X0109189Y0061728D01*
X0109189Y0062326D02*
X0081630Y0062326D01*
X0081630Y0062925D02*
X0088777Y0062925D01*
X0088577Y0063007D02*
X0089281Y0062716D01*
X0090028Y0062567D01*
X0090109Y0062567D01*
X0090109Y0069104D01*
X0086541Y0069104D01*
X0086541Y0066055D01*
X0086690Y0065307D01*
X0086981Y0064603D01*
X0087405Y0063970D01*
X0087943Y0063431D01*
X0088577Y0063007D01*
X0087851Y0063523D02*
X0081630Y0063523D01*
X0081630Y0064122D02*
X0087303Y0064122D01*
X0086933Y0064720D02*
X0081630Y0064720D01*
X0081630Y0065319D02*
X0086687Y0065319D01*
X0086568Y0065917D02*
X0081630Y0065917D01*
X0081630Y0066516D02*
X0086541Y0066516D01*
X0086541Y0067114D02*
X0081630Y0067114D01*
X0081630Y0067713D02*
X0086541Y0067713D01*
X0086541Y0068311D02*
X0081630Y0068311D01*
X0081630Y0068910D02*
X0086541Y0068910D01*
X0086541Y0069704D02*
X0090109Y0069704D01*
X0090109Y0069104D01*
X0090709Y0069104D01*
X0090709Y0062567D01*
X0090790Y0062567D01*
X0091538Y0062716D01*
X0092242Y0063007D01*
X0092875Y0063431D01*
X0093414Y0063970D01*
X0093838Y0064603D01*
X0094129Y0065307D01*
X0094278Y0066055D01*
X0094278Y0069104D01*
X0090709Y0069104D01*
X0090709Y0069704D01*
X0090109Y0069704D01*
X0090109Y0076241D01*
X0090028Y0076241D01*
X0089281Y0076093D01*
X0088577Y0075801D01*
X0087943Y0075378D01*
X0087405Y0074839D01*
X0086981Y0074205D01*
X0086690Y0073501D01*
X0086541Y0072754D01*
X0086541Y0069704D01*
X0086541Y0070107D02*
X0081630Y0070107D01*
X0081630Y0070705D02*
X0086541Y0070705D01*
X0086541Y0071304D02*
X0081630Y0071304D01*
X0081630Y0071902D02*
X0086541Y0071902D01*
X0086541Y0072501D02*
X0081630Y0072501D01*
X0081630Y0073099D02*
X0086610Y0073099D01*
X0086771Y0073698D02*
X0081630Y0073698D01*
X0081630Y0074296D02*
X0087042Y0074296D01*
X0087461Y0074895D02*
X0081630Y0074895D01*
X0081630Y0075493D02*
X0088117Y0075493D01*
X0089280Y0076092D02*
X0081630Y0076092D01*
X0081630Y0076690D02*
X0098722Y0076690D01*
X0098722Y0076092D02*
X0091539Y0076092D01*
X0091538Y0076093D02*
X0090790Y0076241D01*
X0090709Y0076241D01*
X0090709Y0069704D01*
X0094278Y0069704D01*
X0094278Y0072754D01*
X0094129Y0073501D01*
X0093838Y0074205D01*
X0093414Y0074839D01*
X0092875Y0075378D01*
X0092242Y0075801D01*
X0091538Y0076093D01*
X0090709Y0076092D02*
X0090109Y0076092D01*
X0090109Y0075493D02*
X0090709Y0075493D01*
X0090709Y0074895D02*
X0090109Y0074895D01*
X0090109Y0074296D02*
X0090709Y0074296D01*
X0090709Y0073698D02*
X0090109Y0073698D01*
X0090109Y0073099D02*
X0090709Y0073099D01*
X0090709Y0072501D02*
X0090109Y0072501D01*
X0090109Y0071902D02*
X0090709Y0071902D01*
X0090709Y0071304D02*
X0090109Y0071304D01*
X0090109Y0070705D02*
X0090709Y0070705D01*
X0090709Y0070107D02*
X0090109Y0070107D01*
X0090109Y0069508D02*
X0081630Y0069508D01*
X0090109Y0068910D02*
X0090709Y0068910D01*
X0090709Y0069508D02*
X0096541Y0069508D01*
X0096541Y0068910D02*
X0094278Y0068910D01*
X0094278Y0068311D02*
X0096541Y0068311D01*
X0096541Y0067713D02*
X0094278Y0067713D01*
X0094278Y0067114D02*
X0096541Y0067114D01*
X0096541Y0066516D02*
X0094278Y0066516D01*
X0094251Y0065917D02*
X0096541Y0065917D01*
X0096685Y0065319D02*
X0094132Y0065319D01*
X0093886Y0064720D02*
X0096933Y0064720D01*
X0097253Y0064122D02*
X0093516Y0064122D01*
X0092968Y0063523D02*
X0097851Y0063523D01*
X0098777Y0062925D02*
X0092042Y0062925D01*
X0090709Y0062925D02*
X0090109Y0062925D01*
X0090109Y0063523D02*
X0090709Y0063523D01*
X0090709Y0064122D02*
X0090109Y0064122D01*
X0090109Y0064720D02*
X0090709Y0064720D01*
X0090709Y0065319D02*
X0090109Y0065319D01*
X0090109Y0065917D02*
X0090709Y0065917D01*
X0090709Y0066516D02*
X0090109Y0066516D01*
X0090109Y0067114D02*
X0090709Y0067114D01*
X0090709Y0067713D02*
X0090109Y0067713D01*
X0090109Y0068311D02*
X0090709Y0068311D01*
X0094278Y0070107D02*
X0096541Y0070107D01*
X0096541Y0070705D02*
X0094278Y0070705D01*
X0094278Y0071304D02*
X0096541Y0071304D01*
X0096541Y0071902D02*
X0094278Y0071902D01*
X0094278Y0072501D02*
X0096541Y0072501D01*
X0096541Y0073099D02*
X0094209Y0073099D01*
X0094048Y0073698D02*
X0096771Y0073698D01*
X0097019Y0074296D02*
X0093777Y0074296D01*
X0093358Y0074895D02*
X0097461Y0074895D01*
X0098059Y0075493D02*
X0092702Y0075493D01*
X0102097Y0076092D02*
X0109189Y0076092D01*
X0109189Y0076690D02*
X0102097Y0076690D01*
X0102097Y0077289D02*
X0109189Y0077289D01*
X0109189Y0077887D02*
X0102097Y0077887D01*
X0102097Y0078486D02*
X0109189Y0078486D01*
X0109189Y0079085D02*
X0102097Y0079085D01*
X0102097Y0079683D02*
X0109189Y0079683D01*
X0109189Y0080282D02*
X0102097Y0080282D01*
X0102097Y0080880D02*
X0109189Y0080880D01*
X0109189Y0081479D02*
X0102097Y0081479D01*
X0102097Y0082077D02*
X0109189Y0082077D01*
X0109189Y0082676D02*
X0102097Y0082676D01*
X0102097Y0083274D02*
X0109189Y0083274D01*
X0109189Y0083873D02*
X0102097Y0083873D01*
X0102097Y0084471D02*
X0109189Y0084471D01*
X0109189Y0085070D02*
X0102097Y0085070D01*
X0102097Y0085668D02*
X0109189Y0085668D01*
X0109189Y0086267D02*
X0102097Y0086267D01*
X0102097Y0086865D02*
X0109189Y0086865D01*
X0109189Y0087464D02*
X0102097Y0087464D01*
X0102097Y0088062D02*
X0109189Y0088062D01*
X0109189Y0088661D02*
X0102097Y0088661D01*
X0102097Y0089259D02*
X0109189Y0089259D01*
X0109189Y0089858D02*
X0102097Y0089858D01*
X0102097Y0090456D02*
X0109189Y0090456D01*
X0109189Y0091055D02*
X0102097Y0091055D01*
X0102097Y0091653D02*
X0109189Y0091653D01*
X0109189Y0092252D02*
X0102097Y0092252D01*
X0102097Y0092850D02*
X0109189Y0092850D01*
X0113126Y0088661D02*
X0274431Y0088661D01*
X0274431Y0088062D02*
X0113126Y0088062D01*
X0113126Y0087464D02*
X0274431Y0087464D01*
X0274431Y0086865D02*
X0113126Y0086865D01*
X0113126Y0086267D02*
X0274431Y0086267D01*
X0274431Y0085668D02*
X0113126Y0085668D01*
X0113126Y0085070D02*
X0274431Y0085070D01*
X0274431Y0084471D02*
X0113126Y0084471D01*
X0113126Y0083873D02*
X0274431Y0083873D01*
X0274431Y0083274D02*
X0113126Y0083274D01*
X0113126Y0082676D02*
X0274431Y0082676D01*
X0274431Y0082077D02*
X0113126Y0082077D01*
X0113126Y0081479D02*
X0274431Y0081479D01*
X0274431Y0080880D02*
X0113126Y0080880D01*
X0113126Y0080282D02*
X0274431Y0080282D01*
X0274431Y0079683D02*
X0113126Y0079683D01*
X0113126Y0079085D02*
X0274431Y0079085D01*
X0274431Y0078486D02*
X0113126Y0078486D01*
X0113126Y0077887D02*
X0274431Y0077887D01*
X0274431Y0077289D02*
X0113126Y0077289D01*
X0113126Y0076690D02*
X0274431Y0076690D01*
X0274431Y0076092D02*
X0113126Y0076092D01*
X0113126Y0075493D02*
X0274431Y0075493D01*
X0274431Y0074895D02*
X0113126Y0074895D01*
X0113126Y0074296D02*
X0274431Y0074296D01*
X0274431Y0073698D02*
X0113126Y0073698D01*
X0113126Y0073099D02*
X0274431Y0073099D01*
X0274572Y0072501D02*
X0113126Y0072501D01*
X0113126Y0071902D02*
X0275171Y0071902D01*
X0275769Y0071304D02*
X0113126Y0071304D01*
X0113126Y0070705D02*
X0276368Y0070705D01*
X0276966Y0070107D02*
X0113126Y0070107D01*
X0113126Y0069508D02*
X0277565Y0069508D01*
X0278163Y0068910D02*
X0113126Y0068910D01*
X0113126Y0068311D02*
X0278762Y0068311D01*
X0279360Y0067713D02*
X0113126Y0067713D01*
X0113126Y0067114D02*
X0279959Y0067114D01*
X0280557Y0066516D02*
X0113126Y0066516D01*
X0113126Y0065917D02*
X0281156Y0065917D01*
X0281754Y0065319D02*
X0113126Y0065319D01*
X0113126Y0064720D02*
X0298446Y0064720D01*
X0298710Y0064122D02*
X0113126Y0064122D01*
X0109189Y0064122D02*
X0103566Y0064122D01*
X0103886Y0064720D02*
X0109189Y0064720D01*
X0109189Y0065319D02*
X0104134Y0065319D01*
X0104278Y0065917D02*
X0109189Y0065917D01*
X0109189Y0066516D02*
X0104278Y0066516D01*
X0104278Y0067114D02*
X0109189Y0067114D01*
X0109189Y0067713D02*
X0104278Y0067713D01*
X0104278Y0068311D02*
X0109189Y0068311D01*
X0109189Y0068910D02*
X0104278Y0068910D01*
X0104278Y0069508D02*
X0109189Y0069508D01*
X0109189Y0070107D02*
X0104278Y0070107D01*
X0104278Y0070705D02*
X0109189Y0070705D01*
X0109189Y0071304D02*
X0104278Y0071304D01*
X0104278Y0071902D02*
X0109189Y0071902D01*
X0109189Y0072501D02*
X0104278Y0072501D01*
X0104278Y0073099D02*
X0109189Y0073099D01*
X0109189Y0073698D02*
X0104048Y0073698D01*
X0103800Y0074296D02*
X0109189Y0074296D01*
X0109189Y0074895D02*
X0103358Y0074895D01*
X0102760Y0075493D02*
X0109189Y0075493D01*
X0109189Y0063523D02*
X0102968Y0063523D01*
X0102042Y0062925D02*
X0109189Y0062925D01*
X0102097Y0093449D02*
X0274431Y0093449D01*
X0274431Y0094047D02*
X0102097Y0094047D01*
X0102097Y0094646D02*
X0274431Y0094646D01*
X0274431Y0095244D02*
X0102097Y0095244D01*
X0102097Y0095843D02*
X0274431Y0095843D01*
X0274431Y0096441D02*
X0102097Y0096441D01*
X0102097Y0097040D02*
X0274431Y0097040D01*
X0274431Y0097638D02*
X0102097Y0097638D01*
X0102097Y0098237D02*
X0274431Y0098237D01*
X0274431Y0098835D02*
X0102097Y0098835D01*
X0102097Y0099434D02*
X0274431Y0099434D01*
X0274431Y0100032D02*
X0102097Y0100032D01*
X0102097Y0100631D02*
X0274431Y0100631D01*
X0274431Y0101229D02*
X0102097Y0101229D01*
X0102097Y0101828D02*
X0274431Y0101828D01*
X0274431Y0102426D02*
X0102097Y0102426D01*
X0102097Y0103025D02*
X0274431Y0103025D01*
X0274431Y0103623D02*
X0102097Y0103623D01*
X0102097Y0104222D02*
X0274431Y0104222D01*
X0274431Y0104820D02*
X0102097Y0104820D01*
X0102097Y0105419D02*
X0274431Y0105419D01*
X0274431Y0106018D02*
X0102097Y0106018D01*
X0102097Y0106616D02*
X0274431Y0106616D01*
X0274431Y0107215D02*
X0102097Y0107215D01*
X0102097Y0107813D02*
X0274431Y0107813D01*
X0274431Y0108412D02*
X0102097Y0108412D01*
X0102097Y0109010D02*
X0274431Y0109010D01*
X0274431Y0109609D02*
X0102097Y0109609D01*
X0102097Y0110207D02*
X0274431Y0110207D01*
X0274431Y0110806D02*
X0102097Y0110806D01*
X0102097Y0111404D02*
X0274431Y0111404D01*
X0274431Y0112003D02*
X0102097Y0112003D01*
X0102097Y0112601D02*
X0274431Y0112601D01*
X0274431Y0113200D02*
X0102097Y0113200D01*
X0102097Y0113798D02*
X0274431Y0113798D01*
X0274431Y0114397D02*
X0102097Y0114397D01*
X0102097Y0114995D02*
X0274431Y0114995D01*
X0274431Y0115594D02*
X0102097Y0115594D01*
X0102097Y0116192D02*
X0274431Y0116192D01*
X0274431Y0116791D02*
X0102097Y0116791D01*
X0102097Y0117389D02*
X0274431Y0117389D01*
X0274431Y0117988D02*
X0102097Y0117988D01*
X0102097Y0118586D02*
X0274431Y0118586D01*
X0274431Y0119185D02*
X0102097Y0119185D01*
X0102097Y0119783D02*
X0272301Y0119783D01*
X0272265Y0120382D02*
X0102097Y0120382D01*
X0102097Y0120980D02*
X0272265Y0120980D01*
X0275818Y0126965D02*
X0276418Y0126965D01*
X0276418Y0127564D02*
X0275818Y0127564D01*
X0275818Y0128162D02*
X0276418Y0128162D01*
X0276418Y0128761D02*
X0275818Y0128761D01*
X0275818Y0129359D02*
X0276418Y0129359D01*
X0276418Y0129958D02*
X0283486Y0129958D01*
X0283486Y0130556D02*
X0279971Y0130556D01*
X0279971Y0131155D02*
X0283486Y0131155D01*
X0283486Y0131754D02*
X0279971Y0131754D01*
X0279971Y0132352D02*
X0283486Y0132352D01*
X0283486Y0132951D02*
X0279971Y0132951D01*
X0279585Y0133549D02*
X0283486Y0133549D01*
X0283486Y0129359D02*
X0279971Y0129359D01*
X0279971Y0128761D02*
X0283486Y0128761D01*
X0283486Y0128162D02*
X0279971Y0128162D01*
X0279971Y0127564D02*
X0283486Y0127564D01*
X0290291Y0127564D02*
X0419653Y0127564D01*
X0419653Y0128162D02*
X0290291Y0128162D01*
X0290291Y0128761D02*
X0419653Y0128761D01*
X0419653Y0129359D02*
X0290291Y0129359D01*
X0290291Y0129958D02*
X0419653Y0129958D01*
X0419653Y0130556D02*
X0290291Y0130556D01*
X0290291Y0131155D02*
X0419653Y0131155D01*
X0419653Y0131754D02*
X0290291Y0131754D01*
X0290291Y0132352D02*
X0419653Y0132352D01*
X0419653Y0132951D02*
X0344087Y0132951D01*
X0344341Y0133205D02*
X0344341Y0140945D01*
X0357869Y0140945D01*
X0359068Y0141442D01*
X0359986Y0142359D01*
X0360483Y0143558D01*
X0360483Y0144856D01*
X0359986Y0146055D01*
X0359068Y0146973D01*
X0357869Y0147470D01*
X0344341Y0147470D01*
X0344341Y0155210D01*
X0343814Y0155737D01*
X0318659Y0155737D01*
X0318131Y0155210D01*
X0318131Y0133205D01*
X0318659Y0132677D01*
X0343814Y0132677D01*
X0344341Y0133205D01*
X0344341Y0133549D02*
X0419653Y0133549D01*
X0419653Y0134148D02*
X0344341Y0134148D01*
X0344341Y0134746D02*
X0419653Y0134746D01*
X0419653Y0135345D02*
X0344341Y0135345D01*
X0344341Y0135943D02*
X0419653Y0135943D01*
X0419653Y0136542D02*
X0344341Y0136542D01*
X0344341Y0137140D02*
X0419653Y0137140D01*
X0419653Y0137739D02*
X0344341Y0137739D01*
X0344341Y0138337D02*
X0419653Y0138337D01*
X0419653Y0138936D02*
X0344341Y0138936D01*
X0344341Y0139534D02*
X0419653Y0139534D01*
X0419653Y0140133D02*
X0344341Y0140133D01*
X0344341Y0140731D02*
X0419653Y0140731D01*
X0419653Y0141330D02*
X0358798Y0141330D01*
X0359555Y0141928D02*
X0419653Y0141928D01*
X0419653Y0142527D02*
X0360055Y0142527D01*
X0360303Y0143125D02*
X0419653Y0143125D01*
X0419653Y0143724D02*
X0360483Y0143724D01*
X0360483Y0144322D02*
X0419653Y0144322D01*
X0419653Y0144921D02*
X0360456Y0144921D01*
X0360208Y0145519D02*
X0419653Y0145519D01*
X0419653Y0146118D02*
X0359923Y0146118D01*
X0359325Y0146716D02*
X0419653Y0146716D01*
X0419653Y0147315D02*
X0358243Y0147315D01*
X0344341Y0147913D02*
X0419653Y0147913D01*
X0419653Y0148512D02*
X0344341Y0148512D01*
X0344341Y0149110D02*
X0419653Y0149110D01*
X0419653Y0149709D02*
X0344341Y0149709D01*
X0344341Y0150307D02*
X0419653Y0150307D01*
X0419653Y0150906D02*
X0344341Y0150906D01*
X0344341Y0151504D02*
X0419653Y0151504D01*
X0419653Y0152103D02*
X0344341Y0152103D01*
X0344341Y0152701D02*
X0419653Y0152701D01*
X0419653Y0153300D02*
X0344341Y0153300D01*
X0344341Y0153898D02*
X0419653Y0153898D01*
X0419653Y0154497D02*
X0344341Y0154497D01*
X0344341Y0155095D02*
X0419653Y0155095D01*
X0419653Y0155694D02*
X0343857Y0155694D01*
X0343814Y0166929D02*
X0344341Y0167457D01*
X0344341Y0175197D01*
X0357869Y0175197D01*
X0359068Y0175694D01*
X0359986Y0176611D01*
X0360483Y0177810D01*
X0360483Y0179108D01*
X0359986Y0180307D01*
X0359068Y0181225D01*
X0357869Y0181722D01*
X0344341Y0181722D01*
X0344341Y0189462D01*
X0343814Y0189989D01*
X0318659Y0189989D01*
X0318131Y0189462D01*
X0318131Y0167457D01*
X0318659Y0166929D01*
X0343814Y0166929D01*
X0343950Y0167066D02*
X0419653Y0167066D01*
X0419653Y0167664D02*
X0344341Y0167664D01*
X0344341Y0168263D02*
X0419653Y0168263D01*
X0419653Y0168861D02*
X0344341Y0168861D01*
X0344341Y0169460D02*
X0419653Y0169460D01*
X0419653Y0170058D02*
X0344341Y0170058D01*
X0344341Y0170657D02*
X0419653Y0170657D01*
X0419653Y0171255D02*
X0344341Y0171255D01*
X0344341Y0171854D02*
X0419653Y0171854D01*
X0419653Y0172452D02*
X0344341Y0172452D01*
X0344341Y0173051D02*
X0419653Y0173051D01*
X0419653Y0173649D02*
X0344341Y0173649D01*
X0344341Y0174248D02*
X0419653Y0174248D01*
X0419653Y0174846D02*
X0344341Y0174846D01*
X0344341Y0182028D02*
X0419653Y0182028D01*
X0419653Y0181430D02*
X0358573Y0181430D01*
X0359462Y0180831D02*
X0419653Y0180831D01*
X0419653Y0180233D02*
X0360017Y0180233D01*
X0360265Y0179634D02*
X0419653Y0179634D01*
X0419653Y0179036D02*
X0360483Y0179036D01*
X0360483Y0178437D02*
X0419653Y0178437D01*
X0419653Y0177839D02*
X0360483Y0177839D01*
X0360247Y0177240D02*
X0419653Y0177240D01*
X0419653Y0176642D02*
X0359999Y0176642D01*
X0359418Y0176043D02*
X0419653Y0176043D01*
X0419653Y0175445D02*
X0358467Y0175445D01*
X0344341Y0182627D02*
X0419653Y0182627D01*
X0419653Y0183225D02*
X0344341Y0183225D01*
X0344341Y0183824D02*
X0419653Y0183824D01*
X0419653Y0184423D02*
X0344341Y0184423D01*
X0344341Y0185021D02*
X0419653Y0185021D01*
X0419653Y0185620D02*
X0344341Y0185620D01*
X0344341Y0186218D02*
X0419653Y0186218D01*
X0419653Y0186817D02*
X0344341Y0186817D01*
X0344341Y0187415D02*
X0419653Y0187415D01*
X0419653Y0188014D02*
X0344341Y0188014D01*
X0344341Y0188612D02*
X0419653Y0188612D01*
X0419653Y0189211D02*
X0344341Y0189211D01*
X0343994Y0189809D02*
X0419653Y0189809D01*
X0419653Y0190408D02*
X0290291Y0190408D01*
X0290291Y0191006D02*
X0419653Y0191006D01*
X0396388Y0201181D02*
X0306333Y0201181D01*
X0305825Y0190304D02*
X0302796Y0190304D01*
X0302796Y0187736D01*
X0302196Y0187736D01*
X0302196Y0190304D01*
X0299167Y0190304D01*
X0298837Y0190167D01*
X0298583Y0189914D01*
X0298446Y0189583D01*
X0298446Y0187736D01*
X0302196Y0187736D01*
X0302196Y0187136D01*
X0298446Y0187136D01*
X0298446Y0185288D01*
X0298583Y0184957D01*
X0298837Y0184704D01*
X0299167Y0184567D01*
X0302196Y0184567D01*
X0302196Y0187136D01*
X0302796Y0187136D01*
X0302796Y0187736D01*
X0306546Y0187736D01*
X0306546Y0189583D01*
X0306409Y0189914D01*
X0306155Y0190167D01*
X0305825Y0190304D01*
X0306452Y0189809D02*
X0318479Y0189809D01*
X0318131Y0189211D02*
X0306546Y0189211D01*
X0306546Y0188612D02*
X0318131Y0188612D01*
X0318131Y0188014D02*
X0306546Y0188014D01*
X0306546Y0187136D02*
X0302796Y0187136D01*
X0302796Y0184567D01*
X0305825Y0184567D01*
X0306155Y0184704D01*
X0306409Y0184957D01*
X0306546Y0185288D01*
X0306546Y0187136D01*
X0306546Y0186817D02*
X0318131Y0186817D01*
X0318131Y0187415D02*
X0302796Y0187415D01*
X0302796Y0186817D02*
X0302196Y0186817D01*
X0302196Y0187415D02*
X0290291Y0187415D01*
X0290291Y0186817D02*
X0298446Y0186817D01*
X0298446Y0186218D02*
X0290291Y0186218D01*
X0290291Y0185620D02*
X0298446Y0185620D01*
X0298557Y0185021D02*
X0290291Y0185021D01*
X0290291Y0184423D02*
X0318131Y0184423D01*
X0318131Y0185021D02*
X0306435Y0185021D01*
X0306546Y0185620D02*
X0318131Y0185620D01*
X0318131Y0186218D02*
X0306546Y0186218D01*
X0302796Y0186218D02*
X0302196Y0186218D01*
X0302196Y0185620D02*
X0302796Y0185620D01*
X0302796Y0185021D02*
X0302196Y0185021D01*
X0302196Y0188014D02*
X0302796Y0188014D01*
X0302796Y0188612D02*
X0302196Y0188612D01*
X0302196Y0189211D02*
X0302796Y0189211D01*
X0302796Y0189809D02*
X0302196Y0189809D01*
X0298540Y0189809D02*
X0290291Y0189809D01*
X0290291Y0189211D02*
X0298446Y0189211D01*
X0298446Y0188612D02*
X0290291Y0188612D01*
X0290291Y0188014D02*
X0298446Y0188014D01*
X0290291Y0183824D02*
X0318131Y0183824D01*
X0318131Y0183225D02*
X0290291Y0183225D01*
X0290291Y0182627D02*
X0318131Y0182627D01*
X0318131Y0182028D02*
X0290291Y0182028D01*
X0290291Y0181430D02*
X0318131Y0181430D01*
X0318131Y0180831D02*
X0290291Y0180831D01*
X0290291Y0180233D02*
X0318131Y0180233D01*
X0318131Y0179634D02*
X0290291Y0179634D01*
X0290291Y0179036D02*
X0318131Y0179036D01*
X0318131Y0178437D02*
X0290337Y0178437D01*
X0290404Y0177839D02*
X0318131Y0177839D01*
X0318131Y0177240D02*
X0290404Y0177240D01*
X0290404Y0176642D02*
X0318131Y0176642D01*
X0318131Y0176043D02*
X0290404Y0176043D01*
X0290404Y0175445D02*
X0318131Y0175445D01*
X0318131Y0174846D02*
X0290404Y0174846D01*
X0290404Y0174248D02*
X0318131Y0174248D01*
X0318131Y0173649D02*
X0290404Y0173649D01*
X0290404Y0173051D02*
X0318131Y0173051D01*
X0318131Y0172452D02*
X0290417Y0172452D01*
X0291016Y0171854D02*
X0298476Y0171854D01*
X0298446Y0171255D02*
X0291614Y0171255D01*
X0290291Y0167664D02*
X0298446Y0167664D01*
X0298522Y0167066D02*
X0290291Y0167066D01*
X0290291Y0166467D02*
X0419653Y0166467D01*
X0419653Y0165869D02*
X0290291Y0165869D01*
X0290291Y0165270D02*
X0419653Y0165270D01*
X0419653Y0164672D02*
X0290291Y0164672D01*
X0290291Y0164073D02*
X0419653Y0164073D01*
X0419653Y0163475D02*
X0290291Y0163475D01*
X0290291Y0162876D02*
X0419653Y0162876D01*
X0419653Y0162278D02*
X0290291Y0162278D01*
X0290291Y0161679D02*
X0419653Y0161679D01*
X0419653Y0161081D02*
X0290291Y0161081D01*
X0290291Y0160482D02*
X0419653Y0160482D01*
X0419653Y0159884D02*
X0290291Y0159884D01*
X0290291Y0159285D02*
X0419653Y0159285D01*
X0419653Y0158687D02*
X0290291Y0158687D01*
X0290291Y0158088D02*
X0419653Y0158088D01*
X0419653Y0157489D02*
X0290291Y0157489D01*
X0290291Y0156891D02*
X0419653Y0156891D01*
X0419653Y0156292D02*
X0290291Y0156292D01*
X0290640Y0155694D02*
X0298615Y0155694D01*
X0298583Y0155662D02*
X0298446Y0155331D01*
X0298446Y0153484D01*
X0302196Y0153484D01*
X0302196Y0156052D01*
X0299167Y0156052D01*
X0298837Y0155915D01*
X0298583Y0155662D01*
X0298446Y0155095D02*
X0291238Y0155095D01*
X0291837Y0154497D02*
X0298446Y0154497D01*
X0298446Y0153898D02*
X0292435Y0153898D01*
X0292766Y0153300D02*
X0302196Y0153300D01*
X0302196Y0153484D02*
X0302196Y0152884D01*
X0298446Y0152884D01*
X0298446Y0151036D01*
X0298583Y0150705D01*
X0298837Y0150452D01*
X0299167Y0150315D01*
X0302196Y0150315D01*
X0302196Y0152884D01*
X0302796Y0152884D01*
X0302796Y0153484D01*
X0302196Y0153484D01*
X0302196Y0153898D02*
X0302796Y0153898D01*
X0302796Y0153484D02*
X0302796Y0156052D01*
X0305825Y0156052D01*
X0306155Y0155915D01*
X0306409Y0155662D01*
X0306546Y0155331D01*
X0306546Y0153484D01*
X0302796Y0153484D01*
X0302796Y0153300D02*
X0318131Y0153300D01*
X0318131Y0153898D02*
X0306546Y0153898D01*
X0306546Y0154497D02*
X0318131Y0154497D01*
X0318131Y0155095D02*
X0306546Y0155095D01*
X0306377Y0155694D02*
X0318615Y0155694D01*
X0318131Y0152701D02*
X0306546Y0152701D01*
X0306546Y0152884D02*
X0302796Y0152884D01*
X0302796Y0150315D01*
X0305825Y0150315D01*
X0306155Y0150452D01*
X0306409Y0150705D01*
X0306546Y0151036D01*
X0306546Y0152884D01*
X0306546Y0152103D02*
X0318131Y0152103D01*
X0318131Y0151504D02*
X0306546Y0151504D01*
X0306492Y0150906D02*
X0318131Y0150906D01*
X0318131Y0150307D02*
X0292766Y0150307D01*
X0292766Y0149709D02*
X0318131Y0149709D01*
X0318131Y0149110D02*
X0292766Y0149110D01*
X0292766Y0148512D02*
X0318131Y0148512D01*
X0318131Y0147913D02*
X0292766Y0147913D01*
X0292766Y0147315D02*
X0318131Y0147315D01*
X0318131Y0146716D02*
X0292766Y0146716D01*
X0292766Y0146118D02*
X0318131Y0146118D01*
X0318131Y0145519D02*
X0292766Y0145519D01*
X0292766Y0144921D02*
X0318131Y0144921D01*
X0318131Y0144322D02*
X0292766Y0144322D01*
X0292766Y0143724D02*
X0318131Y0143724D01*
X0318131Y0143125D02*
X0292766Y0143125D01*
X0292766Y0142527D02*
X0318131Y0142527D01*
X0318131Y0141928D02*
X0292766Y0141928D01*
X0292766Y0141330D02*
X0318131Y0141330D01*
X0318131Y0140731D02*
X0292766Y0140731D01*
X0293209Y0140133D02*
X0318131Y0140133D01*
X0318131Y0139534D02*
X0293808Y0139534D01*
X0294406Y0138936D02*
X0318131Y0138936D01*
X0318131Y0138337D02*
X0295005Y0138337D01*
X0295603Y0137739D02*
X0298613Y0137739D01*
X0298446Y0137140D02*
X0296202Y0137140D01*
X0293823Y0134746D02*
X0290291Y0134746D01*
X0290291Y0134148D02*
X0294421Y0134148D01*
X0295020Y0133549D02*
X0290291Y0133549D01*
X0290291Y0132951D02*
X0298446Y0132951D01*
X0306546Y0132951D02*
X0318386Y0132951D01*
X0318131Y0133549D02*
X0306546Y0133549D01*
X0306546Y0134148D02*
X0318131Y0134148D01*
X0318131Y0134746D02*
X0306546Y0134746D01*
X0306546Y0135345D02*
X0318131Y0135345D01*
X0318131Y0135943D02*
X0306546Y0135943D01*
X0306546Y0136542D02*
X0318131Y0136542D01*
X0318131Y0137140D02*
X0306546Y0137140D01*
X0306379Y0137739D02*
X0318131Y0137739D01*
X0318659Y0121485D02*
X0318131Y0120958D01*
X0318131Y0098953D01*
X0318659Y0098425D01*
X0343814Y0098425D01*
X0344341Y0098953D01*
X0344341Y0106693D01*
X0357869Y0106693D01*
X0359068Y0107190D01*
X0359986Y0108107D01*
X0360483Y0109306D01*
X0360483Y0110604D01*
X0359986Y0111803D01*
X0359068Y0112721D01*
X0357869Y0113218D01*
X0344341Y0113218D01*
X0344341Y0120958D01*
X0343814Y0121485D01*
X0318659Y0121485D01*
X0318154Y0120980D02*
X0306546Y0120980D01*
X0306546Y0121079D02*
X0306409Y0121410D01*
X0306155Y0121663D01*
X0305825Y0121800D01*
X0302796Y0121800D01*
X0302796Y0119232D01*
X0302196Y0119232D01*
X0302196Y0121800D01*
X0299167Y0121800D01*
X0298837Y0121663D01*
X0298583Y0121410D01*
X0298446Y0121079D01*
X0298446Y0119232D01*
X0302196Y0119232D01*
X0302196Y0118632D01*
X0298446Y0118632D01*
X0298446Y0116784D01*
X0298583Y0116453D01*
X0298837Y0116200D01*
X0299167Y0116063D01*
X0302196Y0116063D01*
X0302196Y0118632D01*
X0302796Y0118632D01*
X0302796Y0119232D01*
X0306546Y0119232D01*
X0306546Y0121079D01*
X0306240Y0121579D02*
X0419653Y0121579D01*
X0419653Y0122177D02*
X0290291Y0122177D01*
X0290291Y0121579D02*
X0298752Y0121579D01*
X0298446Y0120980D02*
X0290291Y0120980D01*
X0290291Y0120382D02*
X0298446Y0120382D01*
X0298446Y0119783D02*
X0290291Y0119783D01*
X0290291Y0119185D02*
X0302196Y0119185D01*
X0302196Y0119783D02*
X0302796Y0119783D01*
X0302796Y0119185D02*
X0318131Y0119185D01*
X0318131Y0119783D02*
X0306546Y0119783D01*
X0306546Y0120382D02*
X0318131Y0120382D01*
X0318131Y0118586D02*
X0306546Y0118586D01*
X0306546Y0118632D02*
X0302796Y0118632D01*
X0302796Y0116063D01*
X0305825Y0116063D01*
X0306155Y0116200D01*
X0306409Y0116453D01*
X0306546Y0116784D01*
X0306546Y0118632D01*
X0306546Y0117988D02*
X0318131Y0117988D01*
X0318131Y0117389D02*
X0306546Y0117389D01*
X0306546Y0116791D02*
X0318131Y0116791D01*
X0318131Y0116192D02*
X0306136Y0116192D01*
X0302796Y0116192D02*
X0302196Y0116192D01*
X0302196Y0116791D02*
X0302796Y0116791D01*
X0302796Y0117389D02*
X0302196Y0117389D01*
X0302196Y0117988D02*
X0302796Y0117988D01*
X0302796Y0118586D02*
X0302196Y0118586D01*
X0302196Y0120382D02*
X0302796Y0120382D01*
X0302796Y0120980D02*
X0302196Y0120980D01*
X0302196Y0121579D02*
X0302796Y0121579D01*
X0298446Y0118586D02*
X0290291Y0118586D01*
X0290291Y0117988D02*
X0298446Y0117988D01*
X0298446Y0117389D02*
X0290291Y0117389D01*
X0290291Y0116791D02*
X0298446Y0116791D01*
X0298856Y0116192D02*
X0290291Y0116192D01*
X0290291Y0115594D02*
X0318131Y0115594D01*
X0318131Y0114995D02*
X0290291Y0114995D01*
X0290291Y0114397D02*
X0318131Y0114397D01*
X0318131Y0113798D02*
X0290291Y0113798D01*
X0290291Y0113200D02*
X0318131Y0113200D01*
X0318131Y0112601D02*
X0290291Y0112601D01*
X0290291Y0112003D02*
X0318131Y0112003D01*
X0318131Y0111404D02*
X0290291Y0111404D01*
X0290291Y0110806D02*
X0318131Y0110806D01*
X0318131Y0110207D02*
X0290291Y0110207D01*
X0290291Y0109609D02*
X0318131Y0109609D01*
X0318131Y0109010D02*
X0290291Y0109010D01*
X0290291Y0108412D02*
X0318131Y0108412D01*
X0318131Y0107813D02*
X0290291Y0107813D01*
X0290291Y0107215D02*
X0318131Y0107215D01*
X0318131Y0106616D02*
X0290291Y0106616D01*
X0290291Y0106018D02*
X0318131Y0106018D01*
X0318131Y0105419D02*
X0290291Y0105419D01*
X0290291Y0104820D02*
X0318131Y0104820D01*
X0318131Y0104222D02*
X0290291Y0104222D01*
X0290291Y0103623D02*
X0298750Y0103623D01*
X0298446Y0103025D02*
X0290291Y0103025D01*
X0306242Y0103623D02*
X0318131Y0103623D01*
X0318131Y0103025D02*
X0306546Y0103025D01*
X0306546Y0102426D02*
X0318131Y0102426D01*
X0318131Y0101828D02*
X0306546Y0101828D01*
X0306546Y0101229D02*
X0318131Y0101229D01*
X0318131Y0100631D02*
X0306546Y0100631D01*
X0306546Y0100032D02*
X0318131Y0100032D01*
X0318131Y0099434D02*
X0306546Y0099434D01*
X0306546Y0098835D02*
X0318249Y0098835D01*
X0306145Y0098237D02*
X0419653Y0098237D01*
X0419653Y0098835D02*
X0344224Y0098835D01*
X0344341Y0099434D02*
X0419653Y0099434D01*
X0419653Y0100032D02*
X0344341Y0100032D01*
X0344341Y0100631D02*
X0419653Y0100631D01*
X0419653Y0101229D02*
X0344341Y0101229D01*
X0344341Y0101828D02*
X0419653Y0101828D01*
X0419653Y0102426D02*
X0344341Y0102426D01*
X0344341Y0103025D02*
X0419653Y0103025D01*
X0419653Y0103623D02*
X0344341Y0103623D01*
X0344341Y0104222D02*
X0419653Y0104222D01*
X0419653Y0104820D02*
X0344341Y0104820D01*
X0344341Y0105419D02*
X0419653Y0105419D01*
X0419653Y0106018D02*
X0344341Y0106018D01*
X0344341Y0106616D02*
X0419653Y0106616D01*
X0419653Y0107215D02*
X0359093Y0107215D01*
X0359692Y0107813D02*
X0419653Y0107813D01*
X0419653Y0108412D02*
X0360112Y0108412D01*
X0360360Y0109010D02*
X0419653Y0109010D01*
X0419653Y0109609D02*
X0360483Y0109609D01*
X0360483Y0110207D02*
X0419653Y0110207D01*
X0419653Y0110806D02*
X0360399Y0110806D01*
X0360151Y0111404D02*
X0419653Y0111404D01*
X0419653Y0112003D02*
X0359787Y0112003D01*
X0359188Y0112601D02*
X0419653Y0112601D01*
X0419653Y0113200D02*
X0357913Y0113200D01*
X0344341Y0113798D02*
X0419653Y0113798D01*
X0419653Y0114397D02*
X0344341Y0114397D01*
X0344341Y0114995D02*
X0419653Y0114995D01*
X0419653Y0115594D02*
X0344341Y0115594D01*
X0344341Y0116192D02*
X0419653Y0116192D01*
X0419653Y0116791D02*
X0344341Y0116791D01*
X0344341Y0117389D02*
X0419653Y0117389D01*
X0419653Y0117988D02*
X0344341Y0117988D01*
X0344341Y0118586D02*
X0419653Y0118586D01*
X0419653Y0119185D02*
X0344341Y0119185D01*
X0344341Y0119783D02*
X0419653Y0119783D01*
X0419653Y0120382D02*
X0344341Y0120382D01*
X0344319Y0120980D02*
X0419653Y0120980D01*
X0419653Y0122776D02*
X0290291Y0122776D01*
X0290291Y0123374D02*
X0419653Y0123374D01*
X0419653Y0123973D02*
X0290291Y0123973D01*
X0290291Y0124571D02*
X0419653Y0124571D01*
X0419653Y0125170D02*
X0290291Y0125170D01*
X0290291Y0125768D02*
X0419653Y0125768D01*
X0419653Y0126367D02*
X0290291Y0126367D01*
X0290291Y0126965D02*
X0419653Y0126965D01*
X0419653Y0086865D02*
X0344182Y0086865D01*
X0344341Y0086267D02*
X0419653Y0086267D01*
X0419653Y0085668D02*
X0344341Y0085668D01*
X0344341Y0085070D02*
X0419653Y0085070D01*
X0419653Y0084471D02*
X0344341Y0084471D01*
X0344341Y0083873D02*
X0419653Y0083873D01*
X0419653Y0083274D02*
X0344341Y0083274D01*
X0344341Y0082676D02*
X0419653Y0082676D01*
X0419653Y0082077D02*
X0344341Y0082077D01*
X0344341Y0081479D02*
X0419653Y0081479D01*
X0419653Y0080880D02*
X0344341Y0080880D01*
X0344341Y0080282D02*
X0419653Y0080282D01*
X0419653Y0079683D02*
X0344341Y0079683D01*
X0344341Y0079085D02*
X0419653Y0079085D01*
X0419653Y0078486D02*
X0359027Y0078486D01*
X0359650Y0077887D02*
X0419653Y0077887D01*
X0419653Y0077289D02*
X0360095Y0077289D01*
X0360343Y0076690D02*
X0419653Y0076690D01*
X0419653Y0076092D02*
X0360483Y0076092D01*
X0360483Y0075493D02*
X0419653Y0075493D01*
X0419653Y0074895D02*
X0360417Y0074895D01*
X0360169Y0074296D02*
X0419653Y0074296D01*
X0419653Y0073698D02*
X0359828Y0073698D01*
X0359230Y0073099D02*
X0419653Y0073099D01*
X0419653Y0072501D02*
X0358013Y0072501D01*
X0344341Y0071902D02*
X0419653Y0071902D01*
X0419653Y0071304D02*
X0344341Y0071304D01*
X0344341Y0070705D02*
X0419653Y0070705D01*
X0419653Y0070107D02*
X0344341Y0070107D01*
X0344341Y0069508D02*
X0419653Y0069508D01*
X0419653Y0068910D02*
X0344341Y0068910D01*
X0344341Y0068311D02*
X0419653Y0068311D01*
X0419653Y0067713D02*
X0344341Y0067713D01*
X0344341Y0067114D02*
X0419653Y0067114D01*
X0419653Y0066516D02*
X0344341Y0066516D01*
X0344341Y0065917D02*
X0419653Y0065917D01*
X0419653Y0065319D02*
X0344341Y0065319D01*
X0344341Y0064720D02*
X0419653Y0064720D01*
X0318131Y0085070D02*
X0306546Y0085070D01*
X0306546Y0085668D02*
X0318131Y0085668D01*
X0318131Y0086267D02*
X0306546Y0086267D01*
X0306530Y0086865D02*
X0318291Y0086865D01*
X0302796Y0083873D02*
X0302196Y0083873D01*
X0302196Y0083274D02*
X0302796Y0083274D01*
X0302796Y0082676D02*
X0302196Y0082676D01*
X0302196Y0082077D02*
X0302796Y0082077D01*
X0293224Y0135345D02*
X0290291Y0135345D01*
X0290291Y0135943D02*
X0292626Y0135943D01*
X0292027Y0136542D02*
X0290291Y0136542D01*
X0290291Y0137140D02*
X0291429Y0137140D01*
X0290830Y0137739D02*
X0290291Y0137739D01*
X0292766Y0150906D02*
X0298500Y0150906D01*
X0298446Y0151504D02*
X0292766Y0151504D01*
X0292766Y0152103D02*
X0298446Y0152103D01*
X0298446Y0152701D02*
X0292766Y0152701D01*
X0286354Y0159285D02*
X0279971Y0159285D01*
X0279971Y0159884D02*
X0286354Y0159884D01*
X0286354Y0160482D02*
X0279817Y0160482D01*
X0276418Y0161679D02*
X0275818Y0161679D01*
X0275818Y0162278D02*
X0276418Y0162278D01*
X0276418Y0162876D02*
X0275818Y0162876D01*
X0275818Y0163475D02*
X0276418Y0163475D01*
X0276418Y0164073D02*
X0275818Y0164073D01*
X0302196Y0155694D02*
X0302796Y0155694D01*
X0302796Y0155095D02*
X0302196Y0155095D01*
X0302196Y0154497D02*
X0302796Y0154497D01*
X0302796Y0152701D02*
X0302196Y0152701D01*
X0302196Y0152103D02*
X0302796Y0152103D01*
X0302796Y0151504D02*
X0302196Y0151504D01*
X0302196Y0150906D02*
X0302796Y0150906D01*
X0306470Y0167066D02*
X0318522Y0167066D01*
X0318131Y0167664D02*
X0306546Y0167664D01*
X0306546Y0168263D02*
X0318131Y0168263D01*
X0318131Y0168861D02*
X0306546Y0168861D01*
X0306546Y0169460D02*
X0318131Y0169460D01*
X0318131Y0170058D02*
X0306546Y0170058D01*
X0306546Y0170657D02*
X0318131Y0170657D01*
X0318131Y0171255D02*
X0306546Y0171255D01*
X0306516Y0171854D02*
X0318131Y0171854D01*
X0344341Y0201779D02*
X0395790Y0201779D01*
X0395326Y0202378D02*
X0344341Y0202378D01*
X0344341Y0202976D02*
X0394980Y0202976D01*
X0394635Y0203575D02*
X0344341Y0203575D01*
X0344341Y0204173D02*
X0394289Y0204173D01*
X0393944Y0204772D02*
X0344341Y0204772D01*
X0344341Y0205370D02*
X0393625Y0205370D01*
X0393465Y0205969D02*
X0344341Y0205969D01*
X0344341Y0206567D02*
X0393304Y0206567D01*
X0393144Y0207166D02*
X0344341Y0207166D01*
X0344341Y0207764D02*
X0392983Y0207764D01*
X0392823Y0208363D02*
X0344341Y0208363D01*
X0344341Y0208961D02*
X0392684Y0208961D01*
X0392684Y0209560D02*
X0358137Y0209560D01*
X0359281Y0210158D02*
X0392684Y0210158D01*
X0392684Y0210757D02*
X0359880Y0210757D01*
X0360190Y0211356D02*
X0392684Y0211356D01*
X0392684Y0211954D02*
X0360438Y0211954D01*
X0360483Y0212553D02*
X0392684Y0212553D01*
X0392831Y0213151D02*
X0360483Y0213151D01*
X0360321Y0213750D02*
X0392991Y0213750D01*
X0393151Y0214348D02*
X0360073Y0214348D01*
X0359599Y0214947D02*
X0393312Y0214947D01*
X0393472Y0215545D02*
X0358904Y0215545D01*
X0344341Y0216144D02*
X0393633Y0216144D01*
X0393960Y0216742D02*
X0344341Y0216742D01*
X0344341Y0217341D02*
X0394306Y0217341D01*
X0394651Y0217939D02*
X0344341Y0217939D01*
X0344341Y0218538D02*
X0394997Y0218538D01*
X0395342Y0219136D02*
X0344341Y0219136D01*
X0344341Y0219735D02*
X0395818Y0219735D01*
X0396417Y0220333D02*
X0344341Y0220333D01*
X0344341Y0220932D02*
X0397015Y0220932D01*
X0397614Y0221530D02*
X0344341Y0221530D01*
X0344341Y0222129D02*
X0398263Y0222129D01*
X0399299Y0222727D02*
X0344341Y0222727D01*
X0344341Y0223326D02*
X0400336Y0223326D01*
X0401378Y0223924D02*
X0344131Y0223924D01*
X0343814Y0235433D02*
X0344341Y0235961D01*
X0344341Y0243701D01*
X0357869Y0243701D01*
X0359068Y0244198D01*
X0359986Y0245115D01*
X0360483Y0246314D01*
X0360483Y0247612D01*
X0359986Y0248811D01*
X0359068Y0249729D01*
X0357869Y0250225D01*
X0344341Y0250225D01*
X0344341Y0257966D01*
X0343814Y0258493D01*
X0318659Y0258493D01*
X0318131Y0257966D01*
X0318131Y0235961D01*
X0318659Y0235433D01*
X0343814Y0235433D01*
X0344275Y0235894D02*
X0392936Y0235894D01*
X0393096Y0235296D02*
X0306196Y0235296D01*
X0306546Y0235894D02*
X0318198Y0235894D01*
X0318131Y0236493D02*
X0306546Y0236493D01*
X0306546Y0237091D02*
X0318131Y0237091D01*
X0318131Y0237690D02*
X0306546Y0237690D01*
X0306546Y0238289D02*
X0318131Y0238289D01*
X0318131Y0238887D02*
X0306546Y0238887D01*
X0306546Y0239486D02*
X0318131Y0239486D01*
X0318131Y0240084D02*
X0306546Y0240084D01*
X0306191Y0240683D02*
X0318131Y0240683D01*
X0318131Y0241281D02*
X0290291Y0241281D01*
X0290291Y0240683D02*
X0298801Y0240683D01*
X0298446Y0240084D02*
X0290291Y0240084D01*
X0290291Y0241880D02*
X0318131Y0241880D01*
X0318131Y0242478D02*
X0290291Y0242478D01*
X0290291Y0243077D02*
X0318131Y0243077D01*
X0318131Y0243675D02*
X0290291Y0243675D01*
X0290291Y0244274D02*
X0318131Y0244274D01*
X0318131Y0244872D02*
X0290291Y0244872D01*
X0290291Y0245471D02*
X0318131Y0245471D01*
X0318131Y0246069D02*
X0290291Y0246069D01*
X0290291Y0246668D02*
X0318131Y0246668D01*
X0318131Y0247266D02*
X0290291Y0247266D01*
X0290291Y0247865D02*
X0318131Y0247865D01*
X0318131Y0248463D02*
X0290291Y0248463D01*
X0290291Y0249062D02*
X0318131Y0249062D01*
X0318131Y0249660D02*
X0290291Y0249660D01*
X0290291Y0250259D02*
X0318131Y0250259D01*
X0318131Y0250857D02*
X0290291Y0250857D01*
X0290291Y0251456D02*
X0318131Y0251456D01*
X0318131Y0252054D02*
X0290291Y0252054D01*
X0290291Y0252653D02*
X0318131Y0252653D01*
X0318131Y0253251D02*
X0306199Y0253251D01*
X0306155Y0253208D02*
X0306409Y0253461D01*
X0306546Y0253792D01*
X0306546Y0255640D01*
X0302796Y0255640D01*
X0302796Y0256240D01*
X0302196Y0256240D01*
X0302196Y0258808D01*
X0299167Y0258808D01*
X0298837Y0258671D01*
X0298583Y0258418D01*
X0298446Y0258087D01*
X0298446Y0256240D01*
X0302196Y0256240D01*
X0302196Y0255640D01*
X0298446Y0255640D01*
X0298446Y0253792D01*
X0298583Y0253461D01*
X0298837Y0253208D01*
X0299167Y0253071D01*
X0302196Y0253071D01*
X0302196Y0255640D01*
X0302796Y0255640D01*
X0302796Y0253071D01*
X0305825Y0253071D01*
X0306155Y0253208D01*
X0306546Y0253850D02*
X0318131Y0253850D01*
X0318131Y0254448D02*
X0306546Y0254448D01*
X0306546Y0255047D02*
X0318131Y0255047D01*
X0318131Y0255645D02*
X0302796Y0255645D01*
X0302796Y0256240D02*
X0306546Y0256240D01*
X0306546Y0258087D01*
X0306409Y0258418D01*
X0306155Y0258671D01*
X0305825Y0258808D01*
X0302796Y0258808D01*
X0302796Y0256240D01*
X0302796Y0256244D02*
X0302196Y0256244D01*
X0302196Y0256842D02*
X0302796Y0256842D01*
X0302796Y0257441D02*
X0302196Y0257441D01*
X0302196Y0258039D02*
X0302796Y0258039D01*
X0302796Y0258638D02*
X0302196Y0258638D01*
X0302196Y0255645D02*
X0290291Y0255645D01*
X0290291Y0255047D02*
X0298446Y0255047D01*
X0298446Y0254448D02*
X0290291Y0254448D01*
X0290291Y0253850D02*
X0298446Y0253850D01*
X0298793Y0253251D02*
X0290291Y0253251D01*
X0290291Y0256244D02*
X0298446Y0256244D01*
X0298446Y0256842D02*
X0290291Y0256842D01*
X0290291Y0257441D02*
X0298446Y0257441D01*
X0298446Y0258039D02*
X0290291Y0258039D01*
X0290291Y0258638D02*
X0298803Y0258638D01*
X0302196Y0255047D02*
X0302796Y0255047D01*
X0302796Y0254448D02*
X0302196Y0254448D01*
X0302196Y0253850D02*
X0302796Y0253850D01*
X0302796Y0253251D02*
X0302196Y0253251D01*
X0306546Y0256244D02*
X0318131Y0256244D01*
X0318131Y0256842D02*
X0306546Y0256842D01*
X0306546Y0257441D02*
X0318131Y0257441D01*
X0318205Y0258039D02*
X0306546Y0258039D01*
X0306189Y0258638D02*
X0419653Y0258638D01*
X0419653Y0259236D02*
X0290291Y0259236D01*
X0290291Y0259835D02*
X0419653Y0259835D01*
X0419653Y0260433D02*
X0290291Y0260433D01*
X0290291Y0261032D02*
X0419653Y0261032D01*
X0419653Y0261630D02*
X0290291Y0261630D01*
X0290291Y0262229D02*
X0419653Y0262229D01*
X0419653Y0262827D02*
X0290291Y0262827D01*
X0290291Y0263426D02*
X0419653Y0263426D01*
X0419653Y0264025D02*
X0290291Y0264025D01*
X0290291Y0264623D02*
X0419653Y0264623D01*
X0419653Y0265222D02*
X0290291Y0265222D01*
X0290291Y0265820D02*
X0419653Y0265820D01*
X0419653Y0266419D02*
X0290291Y0266419D01*
X0290291Y0267017D02*
X0419653Y0267017D01*
X0419653Y0267616D02*
X0290291Y0267616D01*
X0290291Y0268214D02*
X0419653Y0268214D01*
X0419653Y0268813D02*
X0290291Y0268813D01*
X0290291Y0269411D02*
X0419653Y0269411D01*
X0419653Y0270010D02*
X0290291Y0270010D01*
X0290291Y0270608D02*
X0419653Y0270608D01*
X0419653Y0271207D02*
X0290291Y0271207D01*
X0290291Y0271805D02*
X0419653Y0271805D01*
X0419653Y0272404D02*
X0290291Y0272404D01*
X0290291Y0273002D02*
X0419653Y0273002D01*
X0419653Y0258039D02*
X0344267Y0258039D01*
X0344341Y0257441D02*
X0419653Y0257441D01*
X0419653Y0256842D02*
X0344341Y0256842D01*
X0344341Y0256244D02*
X0419653Y0256244D01*
X0419653Y0255645D02*
X0344341Y0255645D01*
X0344341Y0255047D02*
X0419653Y0255047D01*
X0419653Y0254448D02*
X0344341Y0254448D01*
X0344341Y0253850D02*
X0419653Y0253850D01*
X0419653Y0253251D02*
X0344341Y0253251D01*
X0344341Y0252653D02*
X0404274Y0252653D01*
X0402040Y0252054D02*
X0344341Y0252054D01*
X0344341Y0251456D02*
X0400643Y0251456D01*
X0399606Y0250857D02*
X0344341Y0250857D01*
X0344341Y0250259D02*
X0398570Y0250259D01*
X0397791Y0249660D02*
X0359137Y0249660D01*
X0359735Y0249062D02*
X0397192Y0249062D01*
X0396594Y0248463D02*
X0360130Y0248463D01*
X0360378Y0247865D02*
X0395995Y0247865D01*
X0395445Y0247266D02*
X0360483Y0247266D01*
X0360483Y0246668D02*
X0395099Y0246668D01*
X0394754Y0246069D02*
X0360381Y0246069D01*
X0360133Y0245471D02*
X0394408Y0245471D01*
X0394062Y0244872D02*
X0359743Y0244872D01*
X0359144Y0244274D02*
X0393717Y0244274D01*
X0393520Y0243675D02*
X0344341Y0243675D01*
X0344341Y0243077D02*
X0393359Y0243077D01*
X0393199Y0242478D02*
X0344341Y0242478D01*
X0344341Y0241880D02*
X0393039Y0241880D01*
X0392878Y0241281D02*
X0344341Y0241281D01*
X0344341Y0240683D02*
X0392718Y0240683D01*
X0392684Y0240084D02*
X0344341Y0240084D01*
X0344341Y0239486D02*
X0392684Y0239486D01*
X0392684Y0238887D02*
X0344341Y0238887D01*
X0344341Y0238289D02*
X0392684Y0238289D01*
X0392684Y0237690D02*
X0344341Y0237690D01*
X0344341Y0237091D02*
X0392684Y0237091D01*
X0392776Y0236493D02*
X0344341Y0236493D01*
X0286354Y0238887D02*
X0264057Y0238887D01*
X0264057Y0238674D02*
X0264057Y0240213D01*
X0263469Y0241635D01*
X0262380Y0242723D01*
X0260958Y0243312D01*
X0253482Y0243312D01*
X0252061Y0242723D01*
X0250972Y0241635D01*
X0250383Y0240213D01*
X0250383Y0238674D01*
X0250972Y0237252D01*
X0252061Y0236164D01*
X0253482Y0235575D01*
X0260958Y0235575D01*
X0262380Y0236164D01*
X0263469Y0237252D01*
X0264057Y0238674D01*
X0263898Y0238289D02*
X0285923Y0238289D01*
X0285325Y0237690D02*
X0263650Y0237690D01*
X0263308Y0237091D02*
X0284726Y0237091D01*
X0284128Y0236493D02*
X0262709Y0236493D01*
X0261730Y0235894D02*
X0283529Y0235894D01*
X0282931Y0235296D02*
X0235680Y0235296D01*
X0235680Y0235894D02*
X0252711Y0235894D01*
X0251732Y0236493D02*
X0235680Y0236493D01*
X0235680Y0237091D02*
X0251133Y0237091D01*
X0250791Y0237690D02*
X0235680Y0237690D01*
X0235680Y0238289D02*
X0250543Y0238289D01*
X0250383Y0238887D02*
X0235680Y0238887D01*
X0235680Y0239486D02*
X0250383Y0239486D01*
X0250383Y0240084D02*
X0235680Y0240084D01*
X0235680Y0240683D02*
X0250578Y0240683D01*
X0250826Y0241281D02*
X0235680Y0241281D01*
X0235680Y0241880D02*
X0251217Y0241880D01*
X0251816Y0242478D02*
X0235680Y0242478D01*
X0235680Y0243077D02*
X0252914Y0243077D01*
X0253482Y0245575D02*
X0252061Y0246164D01*
X0250972Y0247252D01*
X0250383Y0248674D01*
X0250383Y0250213D01*
X0250972Y0251635D01*
X0252061Y0252723D01*
X0253482Y0253312D01*
X0260958Y0253312D01*
X0262380Y0252723D01*
X0263469Y0251635D01*
X0264057Y0250213D01*
X0264057Y0248674D01*
X0263469Y0247252D01*
X0262380Y0246164D01*
X0260958Y0245575D01*
X0253482Y0245575D01*
X0252290Y0246069D02*
X0235680Y0246069D01*
X0235680Y0246151D02*
X0236435Y0246906D01*
X0236873Y0247965D01*
X0236873Y0249111D01*
X0236435Y0250170D01*
X0235624Y0250981D01*
X0234565Y0251419D01*
X0233419Y0251419D01*
X0232360Y0250981D01*
X0231550Y0250170D01*
X0231111Y0249111D01*
X0231111Y0247965D01*
X0231550Y0246906D01*
X0232305Y0246151D01*
X0232305Y0230540D01*
X0230667Y0230540D01*
X0230139Y0230013D01*
X0230139Y0224150D01*
X0230667Y0223622D01*
X0237318Y0223622D01*
X0237845Y0224150D01*
X0237845Y0230013D01*
X0237318Y0230540D01*
X0235680Y0230540D01*
X0235680Y0246151D01*
X0235680Y0245471D02*
X0286354Y0245471D01*
X0286354Y0246069D02*
X0262151Y0246069D01*
X0262884Y0246668D02*
X0286354Y0246668D01*
X0286354Y0247266D02*
X0263474Y0247266D01*
X0263722Y0247865D02*
X0286354Y0247865D01*
X0286354Y0248463D02*
X0263970Y0248463D01*
X0264057Y0249062D02*
X0286354Y0249062D01*
X0286354Y0249660D02*
X0264057Y0249660D01*
X0264039Y0250259D02*
X0286354Y0250259D01*
X0286354Y0250857D02*
X0263791Y0250857D01*
X0263543Y0251456D02*
X0286354Y0251456D01*
X0286354Y0252054D02*
X0263049Y0252054D01*
X0262451Y0252653D02*
X0286354Y0252653D01*
X0286354Y0253251D02*
X0261105Y0253251D01*
X0260958Y0255575D02*
X0262380Y0256164D01*
X0263469Y0257252D01*
X0264057Y0258674D01*
X0264057Y0260213D01*
X0263469Y0261635D01*
X0262380Y0262723D01*
X0260958Y0263312D01*
X0253482Y0263312D01*
X0252061Y0262723D01*
X0250972Y0261635D01*
X0250383Y0260213D01*
X0250383Y0258674D01*
X0250972Y0257252D01*
X0252061Y0256164D01*
X0253482Y0255575D01*
X0260958Y0255575D01*
X0261128Y0255645D02*
X0286354Y0255645D01*
X0286354Y0255047D02*
X0180921Y0255047D01*
X0181015Y0254953D02*
X0180762Y0255207D01*
X0180431Y0255344D01*
X0177599Y0255344D01*
X0177599Y0252185D01*
X0176999Y0252185D01*
X0176999Y0255344D01*
X0174167Y0255344D01*
X0173837Y0255207D01*
X0173583Y0254953D01*
X0173446Y0254623D01*
X0173446Y0252184D01*
X0176999Y0252184D01*
X0176999Y0251585D01*
X0173446Y0251585D01*
X0173446Y0249146D01*
X0173583Y0248816D01*
X0173837Y0248562D01*
X0174167Y0248425D01*
X0176999Y0248425D01*
X0176999Y0251584D01*
X0177599Y0251584D01*
X0177599Y0248425D01*
X0180431Y0248425D01*
X0180762Y0248562D01*
X0181015Y0248816D01*
X0181152Y0249146D01*
X0181152Y0251585D01*
X0177599Y0251585D01*
X0177599Y0252184D01*
X0181152Y0252184D01*
X0181152Y0254623D01*
X0181015Y0254953D01*
X0181152Y0254448D02*
X0286354Y0254448D01*
X0286354Y0253850D02*
X0181152Y0253850D01*
X0181152Y0253251D02*
X0195855Y0253251D01*
X0196002Y0253312D02*
X0194580Y0252723D01*
X0193492Y0251635D01*
X0192903Y0250213D01*
X0192903Y0248674D01*
X0193492Y0247252D01*
X0194580Y0246164D01*
X0196002Y0245575D01*
X0203478Y0245575D01*
X0204900Y0246164D01*
X0205988Y0247252D01*
X0206577Y0248674D01*
X0206577Y0250213D01*
X0205988Y0251635D01*
X0204900Y0252723D01*
X0203478Y0253312D01*
X0196002Y0253312D01*
X0194510Y0252653D02*
X0181152Y0252653D01*
X0181152Y0251456D02*
X0193418Y0251456D01*
X0193170Y0250857D02*
X0181152Y0250857D01*
X0181152Y0250259D02*
X0192922Y0250259D01*
X0192903Y0249660D02*
X0181152Y0249660D01*
X0181117Y0249062D02*
X0192903Y0249062D01*
X0192990Y0248463D02*
X0180522Y0248463D01*
X0177599Y0248463D02*
X0176999Y0248463D01*
X0176999Y0249062D02*
X0177599Y0249062D01*
X0177599Y0249660D02*
X0176999Y0249660D01*
X0176999Y0250259D02*
X0177599Y0250259D01*
X0177599Y0250857D02*
X0176999Y0250857D01*
X0176999Y0251456D02*
X0177599Y0251456D01*
X0177599Y0252054D02*
X0193911Y0252054D01*
X0195832Y0255645D02*
X0171900Y0255645D01*
X0171900Y0255047D02*
X0173677Y0255047D01*
X0173446Y0254448D02*
X0171900Y0254448D01*
X0171900Y0253850D02*
X0173446Y0253850D01*
X0173446Y0253251D02*
X0171900Y0253251D01*
X0171900Y0252653D02*
X0173446Y0252653D01*
X0173446Y0251456D02*
X0171900Y0251456D01*
X0171900Y0252054D02*
X0176999Y0252054D01*
X0176999Y0252653D02*
X0177599Y0252653D01*
X0177599Y0253251D02*
X0176999Y0253251D01*
X0176999Y0253850D02*
X0177599Y0253850D01*
X0177599Y0254448D02*
X0176999Y0254448D01*
X0176999Y0255047D02*
X0177599Y0255047D01*
X0180963Y0256244D02*
X0194500Y0256244D01*
X0194580Y0256164D02*
X0196002Y0255575D01*
X0203478Y0255575D01*
X0204900Y0256164D01*
X0205988Y0257252D01*
X0206577Y0258674D01*
X0206577Y0260213D01*
X0205988Y0261635D01*
X0204900Y0262723D01*
X0203478Y0263312D01*
X0196002Y0263312D01*
X0194580Y0262723D01*
X0193492Y0261635D01*
X0192903Y0260213D01*
X0192903Y0258674D01*
X0193492Y0257252D01*
X0194580Y0256164D01*
X0193902Y0256842D02*
X0181152Y0256842D01*
X0181152Y0257441D02*
X0193414Y0257441D01*
X0193166Y0258039D02*
X0181152Y0258039D01*
X0181152Y0258638D02*
X0192918Y0258638D01*
X0192903Y0259236D02*
X0181152Y0259236D01*
X0181152Y0259835D02*
X0192903Y0259835D01*
X0192994Y0260433D02*
X0181152Y0260433D01*
X0181152Y0261032D02*
X0193242Y0261032D01*
X0193490Y0261630D02*
X0181152Y0261630D01*
X0181152Y0262229D02*
X0194086Y0262229D01*
X0194832Y0262827D02*
X0178987Y0262827D01*
X0178987Y0263426D02*
X0286354Y0263426D01*
X0286354Y0264025D02*
X0178987Y0264025D01*
X0178987Y0264623D02*
X0286354Y0264623D01*
X0286354Y0265222D02*
X0178987Y0265222D01*
X0178987Y0265820D02*
X0195411Y0265820D01*
X0196002Y0265575D02*
X0194580Y0266164D01*
X0193492Y0267252D01*
X0192903Y0268674D01*
X0192903Y0270213D01*
X0193492Y0271635D01*
X0194580Y0272723D01*
X0196002Y0273312D01*
X0203478Y0273312D01*
X0204900Y0272723D01*
X0205988Y0271635D01*
X0206577Y0270213D01*
X0206577Y0268674D01*
X0205988Y0267252D01*
X0204900Y0266164D01*
X0203478Y0265575D01*
X0196002Y0265575D01*
X0194326Y0266419D02*
X0178987Y0266419D01*
X0178987Y0267017D02*
X0193727Y0267017D01*
X0193342Y0267616D02*
X0179191Y0267616D01*
X0179762Y0268214D02*
X0193094Y0268214D01*
X0192903Y0268813D02*
X0180010Y0268813D01*
X0180180Y0269411D02*
X0192903Y0269411D01*
X0192903Y0270010D02*
X0180180Y0270010D01*
X0180082Y0270608D02*
X0193067Y0270608D01*
X0193315Y0271207D02*
X0179834Y0271207D01*
X0179366Y0271805D02*
X0193662Y0271805D01*
X0194261Y0272404D02*
X0178537Y0272404D01*
X0176061Y0272404D02*
X0015261Y0272404D01*
X0015261Y0273002D02*
X0195254Y0273002D01*
X0204226Y0273002D02*
X0252734Y0273002D01*
X0252061Y0272723D02*
X0253482Y0273312D01*
X0260958Y0273312D01*
X0262380Y0272723D01*
X0263469Y0271635D01*
X0264057Y0270213D01*
X0264057Y0268674D01*
X0263469Y0267252D01*
X0262380Y0266164D01*
X0260958Y0265575D01*
X0253482Y0265575D01*
X0252061Y0266164D01*
X0250972Y0267252D01*
X0250383Y0268674D01*
X0250383Y0270213D01*
X0250972Y0271635D01*
X0252061Y0272723D01*
X0251741Y0272404D02*
X0205219Y0272404D01*
X0205818Y0271805D02*
X0251143Y0271805D01*
X0250795Y0271207D02*
X0206166Y0271207D01*
X0206414Y0270608D02*
X0250547Y0270608D01*
X0250383Y0270010D02*
X0206577Y0270010D01*
X0206577Y0269411D02*
X0250383Y0269411D01*
X0250383Y0268813D02*
X0206577Y0268813D01*
X0206387Y0268214D02*
X0250574Y0268214D01*
X0250822Y0267616D02*
X0206139Y0267616D01*
X0205753Y0267017D02*
X0251208Y0267017D01*
X0251806Y0266419D02*
X0205155Y0266419D01*
X0204070Y0265820D02*
X0252891Y0265820D01*
X0252313Y0262827D02*
X0204648Y0262827D01*
X0205394Y0262229D02*
X0251566Y0262229D01*
X0250971Y0261630D02*
X0205990Y0261630D01*
X0206238Y0261032D02*
X0250723Y0261032D01*
X0250475Y0260433D02*
X0206486Y0260433D01*
X0206577Y0259835D02*
X0250383Y0259835D01*
X0250383Y0259236D02*
X0206577Y0259236D01*
X0206562Y0258638D02*
X0250398Y0258638D01*
X0250646Y0258039D02*
X0206314Y0258039D01*
X0206066Y0257441D02*
X0250894Y0257441D01*
X0251382Y0256842D02*
X0205578Y0256842D01*
X0204980Y0256244D02*
X0251981Y0256244D01*
X0253313Y0255645D02*
X0203648Y0255645D01*
X0203625Y0253251D02*
X0253336Y0253251D01*
X0251990Y0252653D02*
X0204970Y0252653D01*
X0205569Y0252054D02*
X0251392Y0252054D01*
X0250898Y0251456D02*
X0206062Y0251456D01*
X0206310Y0250857D02*
X0221607Y0250857D01*
X0221008Y0250259D02*
X0206558Y0250259D01*
X0206577Y0249660D02*
X0220709Y0249660D01*
X0220481Y0249062D02*
X0206577Y0249062D01*
X0206490Y0248463D02*
X0220481Y0248463D01*
X0220523Y0247865D02*
X0206242Y0247865D01*
X0205994Y0247266D02*
X0220771Y0247266D01*
X0221158Y0246668D02*
X0205404Y0246668D01*
X0204671Y0246069D02*
X0221675Y0246069D01*
X0221675Y0245471D02*
X0171900Y0245471D01*
X0171900Y0246069D02*
X0194809Y0246069D01*
X0194077Y0246668D02*
X0171900Y0246668D01*
X0171900Y0247266D02*
X0193486Y0247266D01*
X0193238Y0247865D02*
X0171900Y0247865D01*
X0171900Y0248463D02*
X0174076Y0248463D01*
X0173482Y0249062D02*
X0171900Y0249062D01*
X0171900Y0249660D02*
X0173446Y0249660D01*
X0173446Y0250259D02*
X0171900Y0250259D01*
X0171900Y0250857D02*
X0173446Y0250857D01*
X0173636Y0256244D02*
X0171900Y0256244D01*
X0171900Y0256842D02*
X0173446Y0256842D01*
X0173446Y0257441D02*
X0171900Y0257441D01*
X0171900Y0258039D02*
X0173446Y0258039D01*
X0173446Y0258638D02*
X0171900Y0258638D01*
X0171900Y0259236D02*
X0173446Y0259236D01*
X0173446Y0259835D02*
X0171900Y0259835D01*
X0171900Y0260433D02*
X0173446Y0260433D01*
X0173446Y0261032D02*
X0171900Y0261032D01*
X0171900Y0261630D02*
X0173446Y0261630D01*
X0173446Y0262229D02*
X0171900Y0262229D01*
X0171900Y0262827D02*
X0175612Y0262827D01*
X0175612Y0263426D02*
X0171900Y0263426D01*
X0171900Y0264025D02*
X0175612Y0264025D01*
X0175612Y0264623D02*
X0171900Y0264623D01*
X0171900Y0265222D02*
X0175612Y0265222D01*
X0175612Y0265820D02*
X0171900Y0265820D01*
X0171900Y0266419D02*
X0175612Y0266419D01*
X0175612Y0267017D02*
X0171900Y0267017D01*
X0172385Y0267616D02*
X0175407Y0267616D01*
X0175232Y0271805D02*
X0153533Y0271805D01*
X0153790Y0271207D02*
X0171204Y0271207D01*
X0170605Y0270608D02*
X0153790Y0270608D01*
X0153790Y0270010D02*
X0170006Y0270010D01*
X0171900Y0244872D02*
X0221675Y0244872D01*
X0221675Y0244274D02*
X0171900Y0244274D01*
X0171900Y0243675D02*
X0221675Y0243675D01*
X0221675Y0243077D02*
X0204047Y0243077D01*
X0203837Y0243163D02*
X0203090Y0243312D01*
X0200040Y0243312D01*
X0200040Y0239744D01*
X0199440Y0239744D01*
X0199440Y0243312D01*
X0196391Y0243312D01*
X0195643Y0243163D01*
X0194939Y0242872D01*
X0194306Y0242448D01*
X0193767Y0241910D01*
X0193343Y0241276D01*
X0193052Y0240572D01*
X0192903Y0239825D01*
X0192903Y0239744D01*
X0199440Y0239744D01*
X0199440Y0239144D01*
X0192903Y0239144D01*
X0192903Y0239063D01*
X0193052Y0238315D01*
X0193343Y0237611D01*
X0193767Y0236978D01*
X0194306Y0236439D01*
X0194939Y0236015D01*
X0195643Y0235724D01*
X0196391Y0235575D01*
X0199440Y0235575D01*
X0199440Y0239144D01*
X0200040Y0239144D01*
X0200040Y0239744D01*
X0206577Y0239744D01*
X0206577Y0239825D01*
X0206428Y0240572D01*
X0206137Y0241276D01*
X0205714Y0241910D01*
X0205175Y0242448D01*
X0204541Y0242872D01*
X0203837Y0243163D01*
X0205130Y0242478D02*
X0221675Y0242478D01*
X0221675Y0241880D02*
X0205734Y0241880D01*
X0206133Y0241281D02*
X0221675Y0241281D01*
X0221675Y0240683D02*
X0206383Y0240683D01*
X0206526Y0240084D02*
X0221675Y0240084D01*
X0221675Y0239486D02*
X0200040Y0239486D01*
X0200040Y0239144D02*
X0206577Y0239144D01*
X0206577Y0239063D01*
X0206428Y0238315D01*
X0206137Y0237611D01*
X0205714Y0236978D01*
X0205175Y0236439D01*
X0204541Y0236015D01*
X0203837Y0235724D01*
X0203090Y0235575D01*
X0200040Y0235575D01*
X0200040Y0239144D01*
X0200040Y0238887D02*
X0199440Y0238887D01*
X0199440Y0238289D02*
X0200040Y0238289D01*
X0200040Y0237690D02*
X0199440Y0237690D01*
X0199440Y0237091D02*
X0200040Y0237091D01*
X0200040Y0236493D02*
X0199440Y0236493D01*
X0199440Y0235894D02*
X0200040Y0235894D01*
X0204249Y0235894D02*
X0221675Y0235894D01*
X0221675Y0235296D02*
X0172945Y0235296D01*
X0173094Y0234697D02*
X0221675Y0234697D01*
X0221675Y0234099D02*
X0173094Y0234099D01*
X0172973Y0233500D02*
X0221675Y0233500D01*
X0221675Y0232902D02*
X0172725Y0232902D01*
X0172226Y0232303D02*
X0221675Y0232303D01*
X0221675Y0231705D02*
X0171320Y0231705D01*
X0172697Y0235894D02*
X0195231Y0235894D01*
X0194251Y0236493D02*
X0172159Y0236493D01*
X0171900Y0237091D02*
X0193691Y0237091D01*
X0193311Y0237690D02*
X0171900Y0237690D01*
X0171900Y0238289D02*
X0193063Y0238289D01*
X0192938Y0238887D02*
X0171900Y0238887D01*
X0171900Y0239486D02*
X0199440Y0239486D01*
X0199440Y0240084D02*
X0200040Y0240084D01*
X0200040Y0240683D02*
X0199440Y0240683D01*
X0199440Y0241281D02*
X0200040Y0241281D01*
X0200040Y0241880D02*
X0199440Y0241880D01*
X0199440Y0242478D02*
X0200040Y0242478D01*
X0200040Y0243077D02*
X0199440Y0243077D01*
X0195434Y0243077D02*
X0171900Y0243077D01*
X0171900Y0242478D02*
X0194350Y0242478D01*
X0193747Y0241880D02*
X0171900Y0241880D01*
X0171900Y0241281D02*
X0193347Y0241281D01*
X0193098Y0240683D02*
X0171900Y0240683D01*
X0171900Y0240084D02*
X0192955Y0240084D01*
X0205229Y0236493D02*
X0221675Y0236493D01*
X0221675Y0237091D02*
X0205790Y0237091D01*
X0206170Y0237690D02*
X0221675Y0237690D01*
X0221675Y0238289D02*
X0206417Y0238289D01*
X0206542Y0238887D02*
X0221675Y0238887D01*
X0225050Y0238887D02*
X0232305Y0238887D01*
X0232305Y0238289D02*
X0225050Y0238289D01*
X0225050Y0237690D02*
X0232305Y0237690D01*
X0232305Y0237091D02*
X0225050Y0237091D01*
X0225050Y0236493D02*
X0232305Y0236493D01*
X0232305Y0235894D02*
X0225050Y0235894D01*
X0225050Y0235296D02*
X0232305Y0235296D01*
X0232305Y0234697D02*
X0225050Y0234697D01*
X0225050Y0234099D02*
X0232305Y0234099D01*
X0232305Y0233500D02*
X0225050Y0233500D01*
X0225050Y0232902D02*
X0232305Y0232902D01*
X0232305Y0232303D02*
X0225050Y0232303D01*
X0225050Y0231705D02*
X0232305Y0231705D01*
X0232305Y0231106D02*
X0225050Y0231106D01*
X0226720Y0230508D02*
X0230634Y0230508D01*
X0230139Y0229909D02*
X0227215Y0229909D01*
X0227215Y0229311D02*
X0230139Y0229311D01*
X0230139Y0228712D02*
X0227215Y0228712D01*
X0227215Y0228114D02*
X0230139Y0228114D01*
X0230139Y0227515D02*
X0227215Y0227515D01*
X0227215Y0226917D02*
X0230139Y0226917D01*
X0230139Y0226318D02*
X0227215Y0226318D01*
X0227215Y0225720D02*
X0230139Y0225720D01*
X0230139Y0225121D02*
X0227215Y0225121D01*
X0227215Y0224523D02*
X0230139Y0224523D01*
X0230365Y0223924D02*
X0226990Y0223924D01*
X0227021Y0222727D02*
X0230334Y0222727D01*
X0230139Y0222129D02*
X0227215Y0222129D01*
X0227215Y0221530D02*
X0230139Y0221530D01*
X0230139Y0217341D02*
X0227215Y0217341D01*
X0227215Y0216742D02*
X0230139Y0216742D01*
X0230665Y0216144D02*
X0226689Y0216144D01*
X0220035Y0216144D02*
X0207921Y0216144D01*
X0208520Y0216742D02*
X0219509Y0216742D01*
X0219509Y0217341D02*
X0209118Y0217341D01*
X0206739Y0219735D02*
X0184066Y0219735D01*
X0184548Y0220333D02*
X0207338Y0220333D01*
X0207936Y0220932D02*
X0184796Y0220932D01*
X0183202Y0219136D02*
X0206141Y0219136D01*
X0205542Y0218538D02*
X0181181Y0218538D01*
X0180583Y0217939D02*
X0204944Y0217939D01*
X0204345Y0217341D02*
X0179984Y0217341D01*
X0179386Y0216742D02*
X0203747Y0216742D01*
X0203148Y0216144D02*
X0178787Y0216144D01*
X0178189Y0215545D02*
X0202550Y0215545D01*
X0201951Y0214947D02*
X0177590Y0214947D01*
X0176992Y0214348D02*
X0201353Y0214348D01*
X0200754Y0213750D02*
X0189937Y0213750D01*
X0190776Y0213151D02*
X0200156Y0213151D01*
X0199557Y0212553D02*
X0191248Y0212553D01*
X0191496Y0211954D02*
X0198959Y0211954D01*
X0198360Y0211356D02*
X0191598Y0211356D01*
X0191598Y0210757D02*
X0197762Y0210757D01*
X0197163Y0210158D02*
X0191430Y0210158D01*
X0191182Y0209560D02*
X0196565Y0209560D01*
X0195966Y0208961D02*
X0190616Y0208961D01*
X0189549Y0208363D02*
X0195368Y0208363D01*
X0187884Y0208363D02*
X0165119Y0208363D01*
X0165119Y0208961D02*
X0186817Y0208961D01*
X0186657Y0213151D02*
X0175795Y0213151D01*
X0176393Y0213750D02*
X0187496Y0213750D01*
X0174014Y0216144D02*
X0164695Y0216144D01*
X0165099Y0202976D02*
X0212027Y0202976D01*
X0212298Y0202378D02*
X0165119Y0202378D01*
X0165119Y0201181D02*
X0181602Y0201181D01*
X0181167Y0200582D02*
X0165119Y0200582D01*
X0165107Y0199984D02*
X0181167Y0199984D01*
X0189532Y0201181D02*
X0214099Y0201181D01*
X0215303Y0201181D02*
X0250223Y0201181D01*
X0249624Y0201779D02*
X0216505Y0201779D01*
X0212897Y0201779D02*
X0161969Y0201779D01*
X0161469Y0201779D02*
X0153399Y0201779D01*
X0153357Y0201737D02*
X0154730Y0203110D01*
X0158395Y0203110D01*
X0158319Y0202927D01*
X0158319Y0201898D01*
X0161469Y0201898D01*
X0161469Y0201398D01*
X0158319Y0201398D01*
X0158319Y0200369D01*
X0158395Y0200186D01*
X0153357Y0200186D01*
X0153357Y0201737D01*
X0153357Y0201181D02*
X0158319Y0201181D01*
X0158319Y0200582D02*
X0153357Y0200582D01*
X0153998Y0202378D02*
X0158319Y0202378D01*
X0158339Y0202976D02*
X0154596Y0202976D01*
X0165119Y0199385D02*
X0169855Y0199385D01*
X0169256Y0198787D02*
X0165119Y0198787D01*
X0165119Y0198188D02*
X0168658Y0198188D01*
X0168059Y0197590D02*
X0165119Y0197590D01*
X0189967Y0199984D02*
X0251420Y0199984D01*
X0250821Y0200582D02*
X0189967Y0200582D01*
X0202067Y0199385D02*
X0252018Y0199385D01*
X0252617Y0198787D02*
X0202665Y0198787D01*
X0203264Y0198188D02*
X0253215Y0198188D01*
X0253814Y0197590D02*
X0203862Y0197590D01*
X0204461Y0196991D02*
X0254412Y0196991D01*
X0255011Y0196393D02*
X0205059Y0196393D01*
X0205658Y0195794D02*
X0255609Y0195794D01*
X0256208Y0195196D02*
X0205758Y0195196D01*
X0205758Y0194597D02*
X0256806Y0194597D01*
X0257405Y0193999D02*
X0205758Y0193999D01*
X0207922Y0193400D02*
X0258003Y0193400D01*
X0258602Y0192802D02*
X0207924Y0192802D01*
X0207924Y0192203D02*
X0259201Y0192203D01*
X0259799Y0191605D02*
X0207924Y0191605D01*
X0207924Y0191006D02*
X0260398Y0191006D01*
X0260996Y0190408D02*
X0207924Y0190408D01*
X0207924Y0183824D02*
X0232640Y0183824D01*
X0204371Y0182028D02*
X0203771Y0182028D01*
X0203771Y0181430D02*
X0204371Y0181430D01*
X0204371Y0180831D02*
X0203771Y0180831D01*
X0203771Y0180233D02*
X0204371Y0180233D01*
X0204371Y0179634D02*
X0203771Y0179634D01*
X0200404Y0162876D02*
X0189836Y0162876D01*
X0189967Y0162278D02*
X0200218Y0162278D01*
X0200218Y0161679D02*
X0189967Y0161679D01*
X0189967Y0161081D02*
X0200218Y0161081D01*
X0200218Y0160482D02*
X0189967Y0160482D01*
X0156217Y0135345D02*
X0155477Y0135345D01*
X0155618Y0135943D02*
X0154879Y0135943D01*
X0155020Y0136542D02*
X0154280Y0136542D01*
X0154421Y0137140D02*
X0153682Y0137140D01*
X0153823Y0137739D02*
X0153083Y0137739D01*
X0153224Y0138337D02*
X0152485Y0138337D01*
X0152626Y0138936D02*
X0151886Y0138936D01*
X0152027Y0139534D02*
X0151288Y0139534D01*
X0151428Y0140133D02*
X0150689Y0140133D01*
X0150830Y0140731D02*
X0150091Y0140731D01*
X0150231Y0141330D02*
X0149492Y0141330D01*
X0149633Y0141928D02*
X0148894Y0141928D01*
X0149034Y0142527D02*
X0148295Y0142527D01*
X0148436Y0143125D02*
X0147697Y0143125D01*
X0147837Y0143724D02*
X0147098Y0143724D01*
X0147239Y0144322D02*
X0146500Y0144322D01*
X0146640Y0144921D02*
X0145901Y0144921D01*
X0146042Y0145519D02*
X0145303Y0145519D01*
X0145443Y0146118D02*
X0144931Y0146118D01*
X0141557Y0150906D02*
X0085782Y0150906D01*
X0085184Y0151504D02*
X0141557Y0151504D01*
X0141557Y0152103D02*
X0084585Y0152103D01*
X0083987Y0152701D02*
X0096872Y0152701D01*
X0096872Y0153300D02*
X0083388Y0153300D01*
X0082790Y0153898D02*
X0096872Y0153898D01*
X0096872Y0154497D02*
X0082191Y0154497D01*
X0081743Y0155095D02*
X0096872Y0155095D01*
X0096872Y0155694D02*
X0081743Y0155694D01*
X0081743Y0156292D02*
X0096872Y0156292D01*
X0096872Y0156891D02*
X0081743Y0156891D01*
X0081743Y0157489D02*
X0096872Y0157489D01*
X0096872Y0158088D02*
X0081743Y0158088D01*
X0081743Y0158687D02*
X0096872Y0158687D01*
X0096872Y0159285D02*
X0081743Y0159285D01*
X0080168Y0159884D02*
X0098643Y0159884D01*
X0098643Y0160482D02*
X0080168Y0160482D01*
X0080168Y0161081D02*
X0098643Y0161081D01*
X0098643Y0161679D02*
X0080168Y0161679D01*
X0080168Y0162278D02*
X0098643Y0162278D01*
X0098643Y0162876D02*
X0080168Y0162876D01*
X0080168Y0163475D02*
X0098643Y0163475D01*
X0098643Y0164073D02*
X0080168Y0164073D01*
X0080168Y0164672D02*
X0098643Y0164672D01*
X0098643Y0165270D02*
X0080168Y0165270D01*
X0080168Y0165869D02*
X0098643Y0165869D01*
X0098643Y0166467D02*
X0080168Y0166467D01*
X0080168Y0167066D02*
X0098643Y0167066D01*
X0098643Y0167664D02*
X0080421Y0167664D01*
X0080963Y0168263D02*
X0098643Y0168263D01*
X0098643Y0168861D02*
X0081211Y0168861D01*
X0081361Y0169460D02*
X0098643Y0169460D01*
X0098643Y0170058D02*
X0081361Y0170058D01*
X0086541Y0180233D02*
X0063239Y0180233D01*
X0063239Y0180831D02*
X0086541Y0180831D01*
X0086541Y0181430D02*
X0063239Y0181430D01*
X0063239Y0182028D02*
X0086541Y0182028D01*
X0086541Y0182627D02*
X0063239Y0182627D01*
X0063239Y0183225D02*
X0086588Y0183225D01*
X0086726Y0183824D02*
X0063239Y0183824D01*
X0063239Y0184423D02*
X0086973Y0184423D01*
X0087369Y0185021D02*
X0063239Y0185021D01*
X0063239Y0185620D02*
X0087952Y0185620D01*
X0091805Y0186218D02*
X0099014Y0186218D01*
X0097949Y0185620D02*
X0092867Y0185620D01*
X0093450Y0185021D02*
X0097351Y0185021D01*
X0096973Y0184423D02*
X0093845Y0184423D01*
X0094093Y0183824D02*
X0096726Y0183824D01*
X0096541Y0183225D02*
X0094231Y0183225D01*
X0094278Y0182627D02*
X0096541Y0182627D01*
X0096541Y0182028D02*
X0094278Y0182028D01*
X0094278Y0181430D02*
X0096541Y0181430D01*
X0096541Y0180831D02*
X0094278Y0180831D01*
X0094278Y0180233D02*
X0096541Y0180233D01*
X0103790Y0159285D02*
X0104352Y0159285D01*
X0104352Y0158687D02*
X0103790Y0158687D01*
X0103790Y0158088D02*
X0104352Y0158088D01*
X0104352Y0157489D02*
X0103790Y0157489D01*
X0103790Y0156891D02*
X0104352Y0156891D01*
X0104352Y0156292D02*
X0103790Y0156292D01*
X0103790Y0155694D02*
X0104352Y0155694D01*
X0104352Y0155095D02*
X0103790Y0155095D01*
X0103790Y0154497D02*
X0104352Y0154497D01*
X0104352Y0153898D02*
X0103790Y0153898D01*
X0103790Y0153300D02*
X0104352Y0153300D01*
X0104352Y0152701D02*
X0103790Y0152701D01*
X0081010Y0150906D02*
X0056920Y0150906D01*
X0056935Y0151504D02*
X0080411Y0151504D01*
X0057957Y0168263D02*
X0032604Y0168263D01*
X0032604Y0168861D02*
X0058622Y0168861D01*
X0059220Y0169460D02*
X0032604Y0169460D01*
X0032604Y0170058D02*
X0059819Y0170058D01*
X0059864Y0170657D02*
X0032201Y0170657D01*
X0032604Y0167664D02*
X0057425Y0167664D01*
X0056930Y0167066D02*
X0032604Y0167066D01*
X0019903Y0171854D02*
X0015261Y0171854D01*
X0015261Y0172452D02*
X0019903Y0172452D01*
X0019903Y0173051D02*
X0015261Y0173051D01*
X0015261Y0173649D02*
X0019903Y0173649D01*
X0019903Y0174248D02*
X0015261Y0174248D01*
X0015261Y0174846D02*
X0019903Y0174846D01*
X0019903Y0175445D02*
X0015261Y0175445D01*
X0015261Y0176043D02*
X0019903Y0176043D01*
X0019903Y0176642D02*
X0015261Y0176642D01*
X0015261Y0177240D02*
X0019903Y0177240D01*
X0019903Y0177839D02*
X0015261Y0177839D01*
X0015261Y0178437D02*
X0019903Y0178437D01*
X0019903Y0179036D02*
X0015261Y0179036D01*
X0015261Y0179634D02*
X0019903Y0179634D01*
X0019903Y0180233D02*
X0015261Y0180233D01*
X0015261Y0180831D02*
X0019520Y0180831D01*
X0019116Y0181430D02*
X0015261Y0181430D01*
X0015261Y0182028D02*
X0019116Y0182028D01*
X0019116Y0182627D02*
X0015261Y0182627D01*
X0015261Y0183225D02*
X0019116Y0183225D01*
X0019116Y0183824D02*
X0015261Y0183824D01*
X0015261Y0184423D02*
X0019194Y0184423D01*
X0015261Y0185021D02*
X0029746Y0185021D01*
X0029746Y0185620D02*
X0015261Y0185620D01*
X0015261Y0186218D02*
X0029746Y0186218D01*
X0029746Y0186817D02*
X0015261Y0186817D01*
X0015261Y0187415D02*
X0029746Y0187415D01*
X0029746Y0188014D02*
X0015261Y0188014D01*
X0015261Y0188612D02*
X0029746Y0188612D01*
X0029746Y0189211D02*
X0015261Y0189211D01*
X0015261Y0189809D02*
X0029746Y0189809D01*
X0029746Y0190408D02*
X0015261Y0190408D01*
X0015261Y0191006D02*
X0029746Y0191006D01*
X0027251Y0191605D02*
X0025676Y0191605D01*
X0025841Y0191673D02*
X0026094Y0191926D01*
X0026231Y0192257D01*
X0026231Y0195088D01*
X0023072Y0195088D01*
X0023072Y0195688D01*
X0026231Y0195688D01*
X0026231Y0198520D01*
X0026094Y0198851D01*
X0025841Y0199104D01*
X0025510Y0199241D01*
X0023072Y0199241D01*
X0023072Y0195688D01*
X0022472Y0195688D01*
X0022472Y0195088D01*
X0023072Y0195088D01*
X0023072Y0191536D01*
X0025510Y0191536D01*
X0025841Y0191673D01*
X0026209Y0192203D02*
X0026793Y0192203D01*
X0026793Y0192802D02*
X0026231Y0192802D01*
X0026231Y0193400D02*
X0026793Y0193400D01*
X0026793Y0193999D02*
X0026231Y0193999D01*
X0026231Y0194597D02*
X0026793Y0194597D01*
X0026793Y0195196D02*
X0023072Y0195196D01*
X0023072Y0195794D02*
X0022472Y0195794D01*
X0022472Y0195688D02*
X0022472Y0199241D01*
X0020034Y0199241D01*
X0019703Y0199104D01*
X0019450Y0198851D01*
X0019313Y0198520D01*
X0019313Y0195688D01*
X0022472Y0195688D01*
X0022472Y0195196D02*
X0015261Y0195196D01*
X0015261Y0195794D02*
X0019313Y0195794D01*
X0019313Y0196393D02*
X0015261Y0196393D01*
X0015261Y0196991D02*
X0019313Y0196991D01*
X0019313Y0197590D02*
X0015261Y0197590D01*
X0015261Y0198188D02*
X0019313Y0198188D01*
X0019423Y0198787D02*
X0015261Y0198787D01*
X0015261Y0199385D02*
X0042296Y0199385D01*
X0042894Y0199984D02*
X0015261Y0199984D01*
X0015261Y0200582D02*
X0043493Y0200582D01*
X0043722Y0201181D02*
X0015261Y0201181D01*
X0015261Y0201779D02*
X0043722Y0201779D01*
X0043722Y0202378D02*
X0015261Y0202378D01*
X0015261Y0202976D02*
X0043722Y0202976D01*
X0041697Y0198787D02*
X0033638Y0198787D01*
X0033711Y0198188D02*
X0041099Y0198188D01*
X0040500Y0197590D02*
X0033711Y0197590D01*
X0026793Y0197590D02*
X0026231Y0197590D01*
X0026231Y0198188D02*
X0026793Y0198188D01*
X0026866Y0198787D02*
X0026120Y0198787D01*
X0026231Y0196991D02*
X0026793Y0196991D01*
X0026793Y0196393D02*
X0026231Y0196393D01*
X0026231Y0195794D02*
X0026793Y0195794D01*
X0023072Y0196393D02*
X0022472Y0196393D01*
X0022472Y0196991D02*
X0023072Y0196991D01*
X0023072Y0197590D02*
X0022472Y0197590D01*
X0022472Y0198188D02*
X0023072Y0198188D01*
X0023072Y0198787D02*
X0022472Y0198787D01*
X0022472Y0195088D02*
X0019313Y0195088D01*
X0019313Y0192257D01*
X0019450Y0191926D01*
X0019703Y0191673D01*
X0020034Y0191536D01*
X0022472Y0191536D01*
X0022472Y0195088D01*
X0022472Y0194597D02*
X0023072Y0194597D01*
X0023072Y0193999D02*
X0022472Y0193999D01*
X0022472Y0193400D02*
X0023072Y0193400D01*
X0023072Y0192802D02*
X0022472Y0192802D01*
X0022472Y0192203D02*
X0023072Y0192203D01*
X0023072Y0191605D02*
X0022472Y0191605D01*
X0019867Y0191605D02*
X0015261Y0191605D01*
X0015261Y0192203D02*
X0019335Y0192203D01*
X0019313Y0192802D02*
X0015261Y0192802D01*
X0015261Y0193400D02*
X0019313Y0193400D01*
X0019313Y0193999D02*
X0015261Y0193999D01*
X0015261Y0194597D02*
X0019313Y0194597D01*
X0020202Y0203575D02*
X0015261Y0203575D01*
X0015261Y0204173D02*
X0019864Y0204173D01*
X0019864Y0204772D02*
X0015261Y0204772D01*
X0015261Y0205370D02*
X0019864Y0205370D01*
X0019864Y0205969D02*
X0015261Y0205969D01*
X0015261Y0206567D02*
X0019864Y0206567D01*
X0019864Y0207166D02*
X0015261Y0207166D01*
X0015261Y0207764D02*
X0019864Y0207764D01*
X0025582Y0209560D02*
X0026182Y0209560D01*
X0026182Y0210158D02*
X0025582Y0210158D01*
X0025582Y0210757D02*
X0026182Y0210757D01*
X0026182Y0211356D02*
X0025582Y0211356D01*
X0025582Y0211954D02*
X0026182Y0211954D01*
X0026182Y0212553D02*
X0025582Y0212553D01*
X0025582Y0213151D02*
X0026182Y0213151D01*
X0026182Y0213750D02*
X0025582Y0213750D01*
X0015261Y0214947D02*
X0052777Y0214947D01*
X0052777Y0215545D02*
X0015261Y0215545D01*
X0015261Y0216144D02*
X0052777Y0216144D01*
X0052777Y0216742D02*
X0015261Y0216742D01*
X0015261Y0217341D02*
X0052777Y0217341D01*
X0052777Y0217939D02*
X0015261Y0217939D01*
X0015261Y0218538D02*
X0052777Y0218538D01*
X0052777Y0219136D02*
X0015261Y0219136D01*
X0015261Y0219735D02*
X0052777Y0219735D01*
X0052777Y0220333D02*
X0048792Y0220333D01*
X0049262Y0220932D02*
X0052777Y0220932D01*
X0052777Y0221530D02*
X0049262Y0221530D01*
X0049262Y0222129D02*
X0052777Y0222129D01*
X0052777Y0222727D02*
X0049262Y0222727D01*
X0049262Y0223326D02*
X0052777Y0223326D01*
X0052777Y0223924D02*
X0049262Y0223924D01*
X0049262Y0224523D02*
X0052777Y0224523D01*
X0052777Y0225121D02*
X0049262Y0225121D01*
X0049262Y0225720D02*
X0052777Y0225720D01*
X0052777Y0226318D02*
X0049262Y0226318D01*
X0049262Y0226917D02*
X0052777Y0226917D01*
X0052777Y0227515D02*
X0049262Y0227515D01*
X0049262Y0228114D02*
X0052777Y0228114D01*
X0052777Y0228712D02*
X0049262Y0228712D01*
X0049262Y0229311D02*
X0052777Y0229311D01*
X0052777Y0229909D02*
X0048775Y0229909D01*
X0052777Y0230508D02*
X0035572Y0230508D01*
X0035834Y0231106D02*
X0052777Y0231106D01*
X0052777Y0231705D02*
X0036082Y0231705D01*
X0036330Y0232303D02*
X0052777Y0232303D01*
X0052754Y0232902D02*
X0036520Y0232902D01*
X0036520Y0233500D02*
X0052155Y0233500D01*
X0051557Y0234099D02*
X0036520Y0234099D01*
X0035257Y0238289D02*
X0034718Y0238289D01*
X0035257Y0238887D02*
X0034120Y0238887D01*
X0033002Y0239486D02*
X0035257Y0239486D01*
X0028641Y0245471D02*
X0015261Y0245471D01*
X0015261Y0246069D02*
X0027197Y0246069D01*
X0026488Y0246668D02*
X0015261Y0246668D01*
X0015261Y0247266D02*
X0025890Y0247266D01*
X0025297Y0247865D02*
X0015261Y0247865D01*
X0015261Y0248463D02*
X0025049Y0248463D01*
X0024802Y0249062D02*
X0015261Y0249062D01*
X0015261Y0249660D02*
X0024554Y0249660D01*
X0024377Y0250259D02*
X0015261Y0250259D01*
X0015261Y0250857D02*
X0024377Y0250857D01*
X0024377Y0251456D02*
X0015261Y0251456D01*
X0015261Y0252054D02*
X0024377Y0252054D01*
X0024440Y0252653D02*
X0015261Y0252653D01*
X0015261Y0253251D02*
X0024688Y0253251D01*
X0024936Y0253850D02*
X0015261Y0253850D01*
X0015261Y0254448D02*
X0025183Y0254448D01*
X0025615Y0255047D02*
X0015261Y0255047D01*
X0024262Y0255645D02*
X0026214Y0255645D01*
X0026812Y0256244D02*
X0024459Y0256244D01*
X0024459Y0256842D02*
X0027978Y0256842D01*
X0024459Y0257441D02*
X0034470Y0257441D01*
X0034470Y0258039D02*
X0024459Y0258039D01*
X0024459Y0258638D02*
X0034470Y0258638D01*
X0034470Y0259236D02*
X0024459Y0259236D01*
X0024459Y0259835D02*
X0034470Y0259835D01*
X0034470Y0260433D02*
X0024459Y0260433D01*
X0024459Y0261032D02*
X0034470Y0261032D01*
X0034470Y0261630D02*
X0024459Y0261630D01*
X0024459Y0262229D02*
X0034470Y0262229D01*
X0034470Y0262827D02*
X0024459Y0262827D01*
X0024459Y0263426D02*
X0034470Y0263426D01*
X0034470Y0264025D02*
X0024459Y0264025D01*
X0024298Y0264623D02*
X0034631Y0264623D01*
X0034470Y0256842D02*
X0032920Y0256842D01*
X0034086Y0256244D02*
X0034470Y0256244D01*
X0064659Y0244274D02*
X0065791Y0244274D01*
X0065257Y0243675D02*
X0066390Y0243675D01*
X0065856Y0243077D02*
X0066988Y0243077D01*
X0034470Y0229311D02*
X0034375Y0229311D01*
X0034470Y0228712D02*
X0033619Y0228712D01*
X0034470Y0228114D02*
X0032174Y0228114D01*
X0033711Y0193400D02*
X0059864Y0193400D01*
X0059864Y0192802D02*
X0033711Y0192802D01*
X0033711Y0192203D02*
X0059864Y0192203D01*
X0059864Y0191605D02*
X0056962Y0191605D01*
X0056999Y0191568D02*
X0056746Y0191821D01*
X0056415Y0191958D01*
X0054174Y0191958D01*
X0054174Y0188996D01*
X0053574Y0188996D01*
X0053574Y0191958D01*
X0051333Y0191958D01*
X0051002Y0191821D01*
X0050749Y0191568D01*
X0050612Y0191237D01*
X0050612Y0188995D01*
X0053574Y0188995D01*
X0053574Y0188396D01*
X0050612Y0188396D01*
X0050612Y0186154D01*
X0050749Y0185824D01*
X0051002Y0185570D01*
X0051333Y0185433D01*
X0053574Y0185433D01*
X0053574Y0188395D01*
X0054174Y0188395D01*
X0054174Y0185433D01*
X0056415Y0185433D01*
X0056746Y0185570D01*
X0056999Y0185824D01*
X0057136Y0186154D01*
X0057136Y0188396D01*
X0054174Y0188396D01*
X0054174Y0188995D01*
X0057136Y0188995D01*
X0057136Y0191237D01*
X0056999Y0191568D01*
X0057136Y0191006D02*
X0059864Y0191006D01*
X0059864Y0190408D02*
X0057136Y0190408D01*
X0057136Y0189809D02*
X0059864Y0189809D01*
X0059864Y0189211D02*
X0057136Y0189211D01*
X0057136Y0188014D02*
X0059864Y0188014D01*
X0059864Y0188612D02*
X0054174Y0188612D01*
X0054174Y0188014D02*
X0053574Y0188014D01*
X0053574Y0188612D02*
X0048868Y0188612D01*
X0048868Y0188014D02*
X0050612Y0188014D01*
X0050612Y0187415D02*
X0048868Y0187415D01*
X0048868Y0186817D02*
X0050612Y0186817D01*
X0050612Y0186218D02*
X0048868Y0186218D01*
X0048527Y0185620D02*
X0050953Y0185620D01*
X0050281Y0183225D02*
X0049200Y0183225D01*
X0049459Y0182627D02*
X0050021Y0182627D01*
X0050021Y0182028D02*
X0049459Y0182028D01*
X0049459Y0181430D02*
X0050021Y0181430D01*
X0050021Y0180831D02*
X0049459Y0180831D01*
X0049459Y0180233D02*
X0050021Y0180233D01*
X0050021Y0179634D02*
X0049459Y0179634D01*
X0049459Y0179036D02*
X0050021Y0179036D01*
X0050021Y0178437D02*
X0049459Y0178437D01*
X0049459Y0177839D02*
X0050021Y0177839D01*
X0050021Y0177240D02*
X0049459Y0177240D01*
X0049459Y0176642D02*
X0050021Y0176642D01*
X0050293Y0176043D02*
X0049188Y0176043D01*
X0056939Y0181430D02*
X0059864Y0181430D01*
X0059864Y0182028D02*
X0056939Y0182028D01*
X0056939Y0182627D02*
X0059864Y0182627D01*
X0059864Y0183225D02*
X0056680Y0183225D01*
X0056795Y0185620D02*
X0059864Y0185620D01*
X0059864Y0186218D02*
X0057136Y0186218D01*
X0057136Y0186817D02*
X0059864Y0186817D01*
X0059864Y0187415D02*
X0057136Y0187415D01*
X0054174Y0187415D02*
X0053574Y0187415D01*
X0053574Y0186817D02*
X0054174Y0186817D01*
X0054174Y0186218D02*
X0053574Y0186218D01*
X0053574Y0185620D02*
X0054174Y0185620D01*
X0054174Y0189211D02*
X0053574Y0189211D01*
X0053574Y0189809D02*
X0054174Y0189809D01*
X0054174Y0190408D02*
X0053574Y0190408D01*
X0053574Y0191006D02*
X0054174Y0191006D01*
X0054174Y0191605D02*
X0053574Y0191605D01*
X0050786Y0191605D02*
X0048694Y0191605D01*
X0048868Y0191006D02*
X0050612Y0191006D01*
X0050612Y0190408D02*
X0048868Y0190408D01*
X0048868Y0189809D02*
X0050612Y0189809D01*
X0050612Y0189211D02*
X0048868Y0189211D01*
X0047687Y0185021D02*
X0059864Y0185021D01*
X0059864Y0184423D02*
X0047687Y0184423D01*
X0047687Y0183824D02*
X0059864Y0183824D01*
X0029037Y0184423D02*
X0023987Y0184423D01*
X0024065Y0183824D02*
X0028958Y0183824D01*
X0028958Y0183225D02*
X0024065Y0183225D01*
X0024065Y0182627D02*
X0028958Y0182627D01*
X0028958Y0182028D02*
X0024065Y0182028D01*
X0024065Y0181430D02*
X0028958Y0181430D01*
X0132388Y0177839D02*
X0141557Y0177839D01*
X0141557Y0177240D02*
X0132931Y0177240D01*
X0133179Y0176642D02*
X0141557Y0176642D01*
X0141557Y0176043D02*
X0133330Y0176043D01*
X0133330Y0175445D02*
X0141557Y0175445D01*
X0141557Y0174846D02*
X0133212Y0174846D01*
X0132964Y0174248D02*
X0141557Y0174248D01*
X0141557Y0173649D02*
X0132469Y0173649D01*
X0132136Y0173051D02*
X0141557Y0173051D01*
X0141557Y0172452D02*
X0132136Y0172452D01*
X0132136Y0171854D02*
X0141557Y0171854D01*
X0141557Y0171255D02*
X0132136Y0171255D01*
X0132136Y0170657D02*
X0141557Y0170657D01*
X0141557Y0170058D02*
X0132136Y0170058D01*
X0132136Y0169460D02*
X0141557Y0169460D01*
X0141557Y0168861D02*
X0132136Y0168861D01*
X0132136Y0168263D02*
X0141557Y0168263D01*
X0141557Y0167664D02*
X0132136Y0167664D01*
X0132136Y0167066D02*
X0141557Y0167066D01*
X0141557Y0166467D02*
X0132136Y0166467D01*
X0132136Y0165869D02*
X0141557Y0165869D01*
X0141557Y0165270D02*
X0132136Y0165270D01*
X0132136Y0164672D02*
X0141557Y0164672D01*
X0141557Y0164073D02*
X0132136Y0164073D01*
X0132136Y0163475D02*
X0141557Y0163475D01*
X0141557Y0162876D02*
X0132136Y0162876D01*
X0132136Y0162278D02*
X0141557Y0162278D01*
X0141557Y0161679D02*
X0132136Y0161679D01*
X0132136Y0161081D02*
X0141557Y0161081D01*
X0141557Y0160482D02*
X0132136Y0160482D01*
X0132136Y0159884D02*
X0141557Y0159884D01*
X0141557Y0159285D02*
X0134105Y0159285D01*
X0134105Y0158687D02*
X0141557Y0158687D01*
X0141557Y0158088D02*
X0134105Y0158088D01*
X0134105Y0157489D02*
X0141557Y0157489D01*
X0141557Y0156891D02*
X0134105Y0156891D01*
X0134105Y0156292D02*
X0141557Y0156292D01*
X0141557Y0155694D02*
X0134105Y0155694D01*
X0134105Y0155095D02*
X0141557Y0155095D01*
X0141557Y0154497D02*
X0134105Y0154497D01*
X0134105Y0153898D02*
X0141557Y0153898D01*
X0141557Y0153300D02*
X0134105Y0153300D01*
X0134105Y0152701D02*
X0141557Y0152701D01*
X0156076Y0134746D02*
X0156815Y0134746D01*
X0156674Y0134148D02*
X0157414Y0134148D01*
X0157273Y0133549D02*
X0158012Y0133549D01*
X0157871Y0132951D02*
X0158611Y0132951D01*
X0158470Y0132352D02*
X0159209Y0132352D01*
X0159069Y0131754D02*
X0159808Y0131754D01*
X0159667Y0131155D02*
X0160406Y0131155D01*
X0160266Y0130556D02*
X0161005Y0130556D01*
X0160864Y0129958D02*
X0161603Y0129958D01*
X0161463Y0129359D02*
X0162202Y0129359D01*
X0162061Y0128761D02*
X0162800Y0128761D01*
X0162660Y0128162D02*
X0163399Y0128162D01*
X0163258Y0127564D02*
X0163997Y0127564D01*
X0163857Y0126965D02*
X0164596Y0126965D01*
X0164455Y0126367D02*
X0165194Y0126367D01*
X0165054Y0125768D02*
X0165793Y0125768D01*
X0235911Y0144921D02*
X0272265Y0144921D01*
X0272265Y0145519D02*
X0236509Y0145519D01*
X0237620Y0223924D02*
X0274431Y0223924D01*
X0274431Y0224523D02*
X0237845Y0224523D01*
X0237845Y0225121D02*
X0274431Y0225121D01*
X0274431Y0225720D02*
X0237845Y0225720D01*
X0237845Y0226318D02*
X0274431Y0226318D01*
X0274551Y0226917D02*
X0237845Y0226917D01*
X0237845Y0227515D02*
X0275150Y0227515D01*
X0275748Y0228114D02*
X0237845Y0228114D01*
X0237845Y0228712D02*
X0276347Y0228712D01*
X0276946Y0229311D02*
X0237845Y0229311D01*
X0237845Y0229909D02*
X0277544Y0229909D01*
X0278143Y0230508D02*
X0237350Y0230508D01*
X0235680Y0231106D02*
X0278741Y0231106D01*
X0279340Y0231705D02*
X0235680Y0231705D01*
X0235680Y0232303D02*
X0279938Y0232303D01*
X0280537Y0232902D02*
X0235680Y0232902D01*
X0235680Y0233500D02*
X0281135Y0233500D01*
X0281734Y0234099D02*
X0235680Y0234099D01*
X0235680Y0234697D02*
X0282332Y0234697D01*
X0286354Y0239486D02*
X0264057Y0239486D01*
X0264057Y0240084D02*
X0286354Y0240084D01*
X0286354Y0240683D02*
X0263863Y0240683D01*
X0263615Y0241281D02*
X0286354Y0241281D01*
X0286354Y0241880D02*
X0263224Y0241880D01*
X0262625Y0242478D02*
X0286354Y0242478D01*
X0286354Y0243077D02*
X0261527Y0243077D01*
X0251557Y0246668D02*
X0236196Y0246668D01*
X0236584Y0247266D02*
X0250967Y0247266D01*
X0250719Y0247865D02*
X0236832Y0247865D01*
X0236873Y0248463D02*
X0250471Y0248463D01*
X0250383Y0249062D02*
X0236873Y0249062D01*
X0236646Y0249660D02*
X0250383Y0249660D01*
X0250402Y0250259D02*
X0236346Y0250259D01*
X0235747Y0250857D02*
X0250650Y0250857D01*
X0262460Y0256244D02*
X0286354Y0256244D01*
X0286354Y0256842D02*
X0263059Y0256842D01*
X0263547Y0257441D02*
X0286354Y0257441D01*
X0286354Y0258039D02*
X0263795Y0258039D01*
X0264042Y0258638D02*
X0286354Y0258638D01*
X0286354Y0259236D02*
X0264057Y0259236D01*
X0264057Y0259835D02*
X0286354Y0259835D01*
X0286354Y0260433D02*
X0263966Y0260433D01*
X0263718Y0261032D02*
X0286354Y0261032D01*
X0286354Y0261630D02*
X0263470Y0261630D01*
X0262874Y0262229D02*
X0286354Y0262229D01*
X0286354Y0262827D02*
X0262128Y0262827D01*
X0261550Y0265820D02*
X0286354Y0265820D01*
X0286354Y0266419D02*
X0262635Y0266419D01*
X0263233Y0267017D02*
X0286354Y0267017D01*
X0286354Y0267616D02*
X0263619Y0267616D01*
X0263867Y0268214D02*
X0286354Y0268214D01*
X0286354Y0268813D02*
X0264057Y0268813D01*
X0264057Y0269411D02*
X0286354Y0269411D01*
X0286354Y0270010D02*
X0264057Y0270010D01*
X0263894Y0270608D02*
X0286354Y0270608D01*
X0286354Y0271207D02*
X0263646Y0271207D01*
X0263298Y0271805D02*
X0286354Y0271805D01*
X0286354Y0272404D02*
X0262700Y0272404D01*
X0261707Y0273002D02*
X0286354Y0273002D01*
X0286354Y0244872D02*
X0235680Y0244872D01*
X0235680Y0244274D02*
X0286354Y0244274D01*
X0286354Y0243675D02*
X0235680Y0243675D01*
X0232305Y0243675D02*
X0225050Y0243675D01*
X0225050Y0243077D02*
X0232305Y0243077D01*
X0232305Y0242478D02*
X0225050Y0242478D01*
X0225050Y0241880D02*
X0232305Y0241880D01*
X0232305Y0241281D02*
X0225050Y0241281D01*
X0225050Y0240683D02*
X0232305Y0240683D01*
X0232305Y0240084D02*
X0225050Y0240084D01*
X0225050Y0239486D02*
X0232305Y0239486D01*
X0232305Y0244274D02*
X0225050Y0244274D01*
X0225050Y0244872D02*
X0232305Y0244872D01*
X0232305Y0245471D02*
X0225050Y0245471D01*
X0225050Y0246069D02*
X0232305Y0246069D01*
X0231788Y0246668D02*
X0225566Y0246668D01*
X0225954Y0247266D02*
X0231400Y0247266D01*
X0231153Y0247865D02*
X0226202Y0247865D01*
X0226243Y0248463D02*
X0231111Y0248463D01*
X0231111Y0249062D02*
X0226243Y0249062D01*
X0226016Y0249660D02*
X0231338Y0249660D01*
X0231638Y0250259D02*
X0225716Y0250259D01*
X0225117Y0250857D02*
X0232237Y0250857D01*
X0409380Y0252653D02*
X0419653Y0252653D01*
X0419653Y0252054D02*
X0411614Y0252054D01*
X0413010Y0251456D02*
X0419653Y0251456D01*
X0419653Y0250857D02*
X0414047Y0250857D01*
X0415084Y0250259D02*
X0419653Y0250259D01*
X0419653Y0249660D02*
X0415863Y0249660D01*
X0416461Y0249062D02*
X0419653Y0249062D01*
X0419653Y0248463D02*
X0417060Y0248463D01*
X0417658Y0247865D02*
X0419653Y0247865D01*
X0419653Y0247266D02*
X0418209Y0247266D01*
X0418554Y0246668D02*
X0419653Y0246668D01*
X0419653Y0246069D02*
X0418900Y0246069D01*
X0419246Y0245471D02*
X0419653Y0245471D01*
X0419653Y0244872D02*
X0419591Y0244872D01*
X0250239Y0027581D02*
X0248817Y0028170D01*
X0247278Y0028170D01*
X0245856Y0027581D01*
X0244768Y0026493D01*
X0244179Y0025071D01*
X0244179Y0017595D01*
X0244768Y0016173D01*
X0245856Y0015085D01*
X0247278Y0014496D01*
X0248817Y0014496D01*
X0250239Y0015085D01*
X0251327Y0016173D01*
X0251916Y0017595D01*
X0251916Y0025071D01*
X0251327Y0026493D01*
X0250239Y0027581D01*
X0250163Y0027613D02*
X0255931Y0027613D01*
X0255289Y0027014D02*
X0250806Y0027014D01*
X0251359Y0026416D02*
X0254736Y0026416D01*
X0254488Y0025817D02*
X0251607Y0025817D01*
X0251855Y0025218D02*
X0254240Y0025218D01*
X0254179Y0024620D02*
X0251916Y0024620D01*
X0251916Y0024021D02*
X0254179Y0024021D01*
X0254179Y0023423D02*
X0251916Y0023423D01*
X0251916Y0022824D02*
X0254179Y0022824D01*
X0254179Y0022226D02*
X0251916Y0022226D01*
X0251916Y0021627D02*
X0254179Y0021627D01*
X0254179Y0021029D02*
X0251916Y0021029D01*
X0251916Y0020430D02*
X0254179Y0020430D01*
X0254179Y0019832D02*
X0251916Y0019832D01*
X0251916Y0019233D02*
X0254179Y0019233D01*
X0254179Y0018635D02*
X0251916Y0018635D01*
X0251916Y0018036D02*
X0254179Y0018036D01*
X0254244Y0017438D02*
X0251851Y0017438D01*
X0251603Y0016839D02*
X0254492Y0016839D01*
X0254740Y0016241D02*
X0251355Y0016241D01*
X0250796Y0015642D02*
X0255299Y0015642D01*
X0255956Y0015044D02*
X0250138Y0015044D01*
X0245956Y0015044D02*
X0240138Y0015044D01*
X0240239Y0015085D02*
X0241327Y0016173D01*
X0241916Y0017595D01*
X0241916Y0025071D01*
X0241327Y0026493D01*
X0240239Y0027581D01*
X0238817Y0028170D01*
X0237278Y0028170D01*
X0235856Y0027581D01*
X0234768Y0026493D01*
X0234179Y0025071D01*
X0234179Y0017595D01*
X0234768Y0016173D01*
X0235856Y0015085D01*
X0237278Y0014496D01*
X0238817Y0014496D01*
X0240239Y0015085D01*
X0240796Y0015642D02*
X0245299Y0015642D01*
X0244740Y0016241D02*
X0241355Y0016241D01*
X0241603Y0016839D02*
X0244492Y0016839D01*
X0244244Y0017438D02*
X0241851Y0017438D01*
X0241916Y0018036D02*
X0244179Y0018036D01*
X0244179Y0018635D02*
X0241916Y0018635D01*
X0241916Y0019233D02*
X0244179Y0019233D01*
X0244179Y0019832D02*
X0241916Y0019832D01*
X0241916Y0020430D02*
X0244179Y0020430D01*
X0244179Y0021029D02*
X0241916Y0021029D01*
X0241916Y0021627D02*
X0244179Y0021627D01*
X0244179Y0022226D02*
X0241916Y0022226D01*
X0241916Y0022824D02*
X0244179Y0022824D01*
X0244179Y0023423D02*
X0241916Y0023423D01*
X0241916Y0024021D02*
X0244179Y0024021D01*
X0244179Y0024620D02*
X0241916Y0024620D01*
X0241855Y0025218D02*
X0244240Y0025218D01*
X0244488Y0025817D02*
X0241607Y0025817D01*
X0241359Y0026416D02*
X0244736Y0026416D01*
X0245289Y0027014D02*
X0240806Y0027014D01*
X0240163Y0027613D02*
X0245931Y0027613D01*
X0235931Y0027613D02*
X0230163Y0027613D01*
X0230239Y0027581D02*
X0228817Y0028170D01*
X0227278Y0028170D01*
X0225856Y0027581D01*
X0224768Y0026493D01*
X0224179Y0025071D01*
X0224179Y0017595D01*
X0224768Y0016173D01*
X0225856Y0015085D01*
X0227278Y0014496D01*
X0228817Y0014496D01*
X0230239Y0015085D01*
X0231327Y0016173D01*
X0231916Y0017595D01*
X0231916Y0025071D01*
X0231327Y0026493D01*
X0230239Y0027581D01*
X0230806Y0027014D02*
X0235289Y0027014D01*
X0234736Y0026416D02*
X0231359Y0026416D01*
X0231607Y0025817D02*
X0234488Y0025817D01*
X0234240Y0025218D02*
X0231855Y0025218D01*
X0231916Y0024620D02*
X0234179Y0024620D01*
X0234179Y0024021D02*
X0231916Y0024021D01*
X0231916Y0023423D02*
X0234179Y0023423D01*
X0234179Y0022824D02*
X0231916Y0022824D01*
X0231916Y0022226D02*
X0234179Y0022226D01*
X0234179Y0021627D02*
X0231916Y0021627D01*
X0231916Y0021029D02*
X0234179Y0021029D01*
X0234179Y0020430D02*
X0231916Y0020430D01*
X0231916Y0019832D02*
X0234179Y0019832D01*
X0234179Y0019233D02*
X0231916Y0019233D01*
X0231916Y0018635D02*
X0234179Y0018635D01*
X0234179Y0018036D02*
X0231916Y0018036D01*
X0231851Y0017438D02*
X0234244Y0017438D01*
X0234492Y0016839D02*
X0231603Y0016839D01*
X0231355Y0016241D02*
X0234740Y0016241D01*
X0235299Y0015642D02*
X0230796Y0015642D01*
X0230138Y0015044D02*
X0235956Y0015044D01*
X0225956Y0015044D02*
X0220138Y0015044D01*
X0220239Y0015085D02*
X0221327Y0016173D01*
X0221916Y0017595D01*
X0221916Y0025071D01*
X0221327Y0026493D01*
X0220239Y0027581D01*
X0218817Y0028170D01*
X0217278Y0028170D01*
X0215856Y0027581D01*
X0214768Y0026493D01*
X0214179Y0025071D01*
X0214179Y0017595D01*
X0214768Y0016173D01*
X0215856Y0015085D01*
X0217278Y0014496D01*
X0218817Y0014496D01*
X0220239Y0015085D01*
X0220796Y0015642D02*
X0225299Y0015642D01*
X0224740Y0016241D02*
X0221355Y0016241D01*
X0221603Y0016839D02*
X0224492Y0016839D01*
X0224244Y0017438D02*
X0221851Y0017438D01*
X0221916Y0018036D02*
X0224179Y0018036D01*
X0224179Y0018635D02*
X0221916Y0018635D01*
X0221916Y0019233D02*
X0224179Y0019233D01*
X0224179Y0019832D02*
X0221916Y0019832D01*
X0221916Y0020430D02*
X0224179Y0020430D01*
X0224179Y0021029D02*
X0221916Y0021029D01*
X0221916Y0021627D02*
X0224179Y0021627D01*
X0224179Y0022226D02*
X0221916Y0022226D01*
X0221916Y0022824D02*
X0224179Y0022824D01*
X0224179Y0023423D02*
X0221916Y0023423D01*
X0221916Y0024021D02*
X0224179Y0024021D01*
X0224179Y0024620D02*
X0221916Y0024620D01*
X0221855Y0025218D02*
X0224240Y0025218D01*
X0224488Y0025817D02*
X0221607Y0025817D01*
X0221359Y0026416D02*
X0224736Y0026416D01*
X0225289Y0027014D02*
X0220806Y0027014D01*
X0220163Y0027613D02*
X0225931Y0027613D01*
X0215931Y0027613D02*
X0210163Y0027613D01*
X0210239Y0027581D02*
X0208817Y0028170D01*
X0207278Y0028170D01*
X0205856Y0027581D01*
X0204768Y0026493D01*
X0204179Y0025071D01*
X0204179Y0017595D01*
X0204768Y0016173D01*
X0205856Y0015085D01*
X0207278Y0014496D01*
X0208817Y0014496D01*
X0210239Y0015085D01*
X0211327Y0016173D01*
X0211916Y0017595D01*
X0211916Y0025071D01*
X0211327Y0026493D01*
X0210239Y0027581D01*
X0210806Y0027014D02*
X0215289Y0027014D01*
X0214736Y0026416D02*
X0211359Y0026416D01*
X0211607Y0025817D02*
X0214488Y0025817D01*
X0214240Y0025218D02*
X0211855Y0025218D01*
X0211916Y0024620D02*
X0214179Y0024620D01*
X0214179Y0024021D02*
X0211916Y0024021D01*
X0211916Y0023423D02*
X0214179Y0023423D01*
X0214179Y0022824D02*
X0211916Y0022824D01*
X0211916Y0022226D02*
X0214179Y0022226D01*
X0214179Y0021627D02*
X0211916Y0021627D01*
X0211916Y0021029D02*
X0214179Y0021029D01*
X0214179Y0020430D02*
X0211916Y0020430D01*
X0211916Y0019832D02*
X0214179Y0019832D01*
X0214179Y0019233D02*
X0211916Y0019233D01*
X0211916Y0018635D02*
X0214179Y0018635D01*
X0214179Y0018036D02*
X0211916Y0018036D01*
X0211851Y0017438D02*
X0214244Y0017438D01*
X0214492Y0016839D02*
X0211603Y0016839D01*
X0211355Y0016241D02*
X0214740Y0016241D01*
X0215299Y0015642D02*
X0210796Y0015642D01*
X0210138Y0015044D02*
X0215956Y0015044D01*
X0205956Y0015044D02*
X0200138Y0015044D01*
X0200239Y0015085D02*
X0198817Y0014496D01*
X0197278Y0014496D01*
X0195856Y0015085D01*
X0194768Y0016173D01*
X0194179Y0017595D01*
X0194179Y0025071D01*
X0194768Y0026493D01*
X0195856Y0027581D01*
X0197278Y0028170D01*
X0198817Y0028170D01*
X0200239Y0027581D01*
X0201327Y0026493D01*
X0201916Y0025071D01*
X0201916Y0017595D01*
X0201327Y0016173D01*
X0200239Y0015085D01*
X0200796Y0015642D02*
X0205299Y0015642D01*
X0204740Y0016241D02*
X0201355Y0016241D01*
X0201603Y0016839D02*
X0204492Y0016839D01*
X0204244Y0017438D02*
X0201851Y0017438D01*
X0201916Y0018036D02*
X0204179Y0018036D01*
X0204179Y0018635D02*
X0201916Y0018635D01*
X0201916Y0019233D02*
X0204179Y0019233D01*
X0204179Y0019832D02*
X0201916Y0019832D01*
X0201916Y0020430D02*
X0204179Y0020430D01*
X0204179Y0021029D02*
X0201916Y0021029D01*
X0201916Y0021627D02*
X0204179Y0021627D01*
X0204179Y0022226D02*
X0201916Y0022226D01*
X0201916Y0022824D02*
X0204179Y0022824D01*
X0204179Y0023423D02*
X0201916Y0023423D01*
X0201916Y0024021D02*
X0204179Y0024021D01*
X0204179Y0024620D02*
X0201916Y0024620D01*
X0201855Y0025218D02*
X0204240Y0025218D01*
X0204488Y0025817D02*
X0201607Y0025817D01*
X0201359Y0026416D02*
X0204736Y0026416D01*
X0205289Y0027014D02*
X0200806Y0027014D01*
X0200163Y0027613D02*
X0205931Y0027613D01*
X0195931Y0027613D02*
X0190163Y0027613D01*
X0190239Y0027581D02*
X0188817Y0028170D01*
X0187278Y0028170D01*
X0185856Y0027581D01*
X0184768Y0026493D01*
X0184179Y0025071D01*
X0184179Y0017595D01*
X0184768Y0016173D01*
X0185856Y0015085D01*
X0187278Y0014496D01*
X0188817Y0014496D01*
X0190239Y0015085D01*
X0191327Y0016173D01*
X0191916Y0017595D01*
X0191916Y0025071D01*
X0191327Y0026493D01*
X0190239Y0027581D01*
X0190806Y0027014D02*
X0195289Y0027014D01*
X0194736Y0026416D02*
X0191359Y0026416D01*
X0191607Y0025817D02*
X0194488Y0025817D01*
X0194240Y0025218D02*
X0191855Y0025218D01*
X0191916Y0024620D02*
X0194179Y0024620D01*
X0194179Y0024021D02*
X0191916Y0024021D01*
X0191916Y0023423D02*
X0194179Y0023423D01*
X0194179Y0022824D02*
X0191916Y0022824D01*
X0191916Y0022226D02*
X0194179Y0022226D01*
X0194179Y0021627D02*
X0191916Y0021627D01*
X0191916Y0021029D02*
X0194179Y0021029D01*
X0194179Y0020430D02*
X0191916Y0020430D01*
X0191916Y0019832D02*
X0194179Y0019832D01*
X0194179Y0019233D02*
X0191916Y0019233D01*
X0191916Y0018635D02*
X0194179Y0018635D01*
X0194179Y0018036D02*
X0191916Y0018036D01*
X0191851Y0017438D02*
X0194244Y0017438D01*
X0194492Y0016839D02*
X0191603Y0016839D01*
X0191355Y0016241D02*
X0194740Y0016241D01*
X0195299Y0015642D02*
X0190796Y0015642D01*
X0190138Y0015044D02*
X0195956Y0015044D01*
X0185956Y0015044D02*
X0180138Y0015044D01*
X0180239Y0015085D02*
X0181327Y0016173D01*
X0181916Y0017595D01*
X0181916Y0025071D01*
X0181327Y0026493D01*
X0180239Y0027581D01*
X0178817Y0028170D01*
X0177278Y0028170D01*
X0175856Y0027581D01*
X0174768Y0026493D01*
X0174179Y0025071D01*
X0174179Y0017595D01*
X0174768Y0016173D01*
X0175856Y0015085D01*
X0177278Y0014496D01*
X0178817Y0014496D01*
X0180239Y0015085D01*
X0180796Y0015642D02*
X0185299Y0015642D01*
X0184740Y0016241D02*
X0181355Y0016241D01*
X0181603Y0016839D02*
X0184492Y0016839D01*
X0184244Y0017438D02*
X0181851Y0017438D01*
X0181916Y0018036D02*
X0184179Y0018036D01*
X0184179Y0018635D02*
X0181916Y0018635D01*
X0181916Y0019233D02*
X0184179Y0019233D01*
X0184179Y0019832D02*
X0181916Y0019832D01*
X0181916Y0020430D02*
X0184179Y0020430D01*
X0184179Y0021029D02*
X0181916Y0021029D01*
X0181916Y0021627D02*
X0184179Y0021627D01*
X0184179Y0022226D02*
X0181916Y0022226D01*
X0181916Y0022824D02*
X0184179Y0022824D01*
X0184179Y0023423D02*
X0181916Y0023423D01*
X0181916Y0024021D02*
X0184179Y0024021D01*
X0184179Y0024620D02*
X0181916Y0024620D01*
X0181855Y0025218D02*
X0184240Y0025218D01*
X0184488Y0025817D02*
X0181607Y0025817D01*
X0181359Y0026416D02*
X0184736Y0026416D01*
X0185289Y0027014D02*
X0180806Y0027014D01*
X0180163Y0027613D02*
X0185931Y0027613D01*
X0175931Y0027613D02*
X0170163Y0027613D01*
X0170239Y0027581D02*
X0168817Y0028170D01*
X0167278Y0028170D01*
X0165856Y0027581D01*
X0164768Y0026493D01*
X0164179Y0025071D01*
X0164179Y0017595D01*
X0164768Y0016173D01*
X0165856Y0015085D01*
X0167278Y0014496D01*
X0168817Y0014496D01*
X0170239Y0015085D01*
X0171327Y0016173D01*
X0171916Y0017595D01*
X0171916Y0025071D01*
X0171327Y0026493D01*
X0170239Y0027581D01*
X0170806Y0027014D02*
X0175289Y0027014D01*
X0174736Y0026416D02*
X0171359Y0026416D01*
X0171607Y0025817D02*
X0174488Y0025817D01*
X0174240Y0025218D02*
X0171855Y0025218D01*
X0171916Y0024620D02*
X0174179Y0024620D01*
X0174179Y0024021D02*
X0171916Y0024021D01*
X0171916Y0023423D02*
X0174179Y0023423D01*
X0174179Y0022824D02*
X0171916Y0022824D01*
X0171916Y0022226D02*
X0174179Y0022226D01*
X0174179Y0021627D02*
X0171916Y0021627D01*
X0171916Y0021029D02*
X0174179Y0021029D01*
X0174179Y0020430D02*
X0171916Y0020430D01*
X0171916Y0019832D02*
X0174179Y0019832D01*
X0174179Y0019233D02*
X0171916Y0019233D01*
X0171916Y0018635D02*
X0174179Y0018635D01*
X0174179Y0018036D02*
X0171916Y0018036D01*
X0171851Y0017438D02*
X0174244Y0017438D01*
X0174492Y0016839D02*
X0171603Y0016839D01*
X0171355Y0016241D02*
X0174740Y0016241D01*
X0175299Y0015642D02*
X0170796Y0015642D01*
X0170138Y0015044D02*
X0175956Y0015044D01*
X0165956Y0015044D02*
X0160138Y0015044D01*
X0160239Y0015085D02*
X0161327Y0016173D01*
X0161916Y0017595D01*
X0161916Y0025071D01*
X0161327Y0026493D01*
X0160239Y0027581D01*
X0158817Y0028170D01*
X0157278Y0028170D01*
X0155856Y0027581D01*
X0154768Y0026493D01*
X0154179Y0025071D01*
X0154179Y0017595D01*
X0154768Y0016173D01*
X0155856Y0015085D01*
X0157278Y0014496D01*
X0158817Y0014496D01*
X0160239Y0015085D01*
X0160796Y0015642D02*
X0165299Y0015642D01*
X0164740Y0016241D02*
X0161355Y0016241D01*
X0161603Y0016839D02*
X0164492Y0016839D01*
X0164244Y0017438D02*
X0161851Y0017438D01*
X0161916Y0018036D02*
X0164179Y0018036D01*
X0164179Y0018635D02*
X0161916Y0018635D01*
X0161916Y0019233D02*
X0164179Y0019233D01*
X0164179Y0019832D02*
X0161916Y0019832D01*
X0161916Y0020430D02*
X0164179Y0020430D01*
X0164179Y0021029D02*
X0161916Y0021029D01*
X0161916Y0021627D02*
X0164179Y0021627D01*
X0164179Y0022226D02*
X0161916Y0022226D01*
X0161916Y0022824D02*
X0164179Y0022824D01*
X0164179Y0023423D02*
X0161916Y0023423D01*
X0161916Y0024021D02*
X0164179Y0024021D01*
X0164179Y0024620D02*
X0161916Y0024620D01*
X0161855Y0025218D02*
X0164240Y0025218D01*
X0164488Y0025817D02*
X0161607Y0025817D01*
X0161359Y0026416D02*
X0164736Y0026416D01*
X0165289Y0027014D02*
X0160806Y0027014D01*
X0160163Y0027613D02*
X0165931Y0027613D01*
X0155931Y0027613D02*
X0150163Y0027613D01*
X0150806Y0027014D02*
X0155289Y0027014D01*
X0154736Y0026416D02*
X0151359Y0026416D01*
X0151607Y0025817D02*
X0154488Y0025817D01*
X0154240Y0025218D02*
X0151855Y0025218D01*
X0151916Y0024620D02*
X0154179Y0024620D01*
X0154179Y0024021D02*
X0151916Y0024021D01*
X0151916Y0023423D02*
X0154179Y0023423D01*
X0154179Y0022824D02*
X0151916Y0022824D01*
X0151916Y0022226D02*
X0154179Y0022226D01*
X0154179Y0021627D02*
X0151916Y0021627D01*
X0151916Y0021029D02*
X0154179Y0021029D01*
X0154179Y0020430D02*
X0151916Y0020430D01*
X0151916Y0019832D02*
X0154179Y0019832D01*
X0154179Y0019233D02*
X0151916Y0019233D01*
X0151916Y0018635D02*
X0154179Y0018635D01*
X0154179Y0018036D02*
X0151916Y0018036D01*
X0151851Y0017438D02*
X0154244Y0017438D01*
X0154492Y0016839D02*
X0151603Y0016839D01*
X0151355Y0016241D02*
X0154740Y0016241D01*
X0155299Y0015642D02*
X0150796Y0015642D01*
X0150138Y0015044D02*
X0155956Y0015044D01*
D31*
X0118244Y0028066D03*
X0366669Y0018617D03*
D32*
X0357220Y0075703D02*
X0331236Y0075703D01*
X0331236Y0109955D02*
X0357220Y0109955D01*
X0357220Y0144207D02*
X0331236Y0144207D01*
X0331236Y0178459D02*
X0357220Y0178459D01*
X0357220Y0212711D02*
X0331236Y0212711D01*
X0331236Y0246963D02*
X0357220Y0246963D01*
M02*
