# Supplementary material for: Design and Fabrication of a Fully-Integrated, Miniaturised Fluidic System for the Analysis of Enzyme Kinetics
Source: Micromachines (Basel). 2023 Feb 25;14(3):537. doi: 10.3390/mi14030537 (PMC10051508; doi:10.3390/mi14030537)
Supplement: Supplementary file 1 [file micromachines-14-00537-s001.zip › Supplemental Information/PCB/Eagle files/smd_6.GTL]

G75*
%MOIN*%
%OFA0B0*%
%FSLAX25Y25*%
%IPPOS*%
%LPD*%
%AMOC8*
5,1,8,0,0,1.08239X$1,22.5*
%
%ADD10C,0.05937*%
%ADD11C,0.08600*%
%ADD12C,0.03962*%
%ADD13C,0.01575*%
%ADD14C,0.04750*%
%ADD15C,0.04724*%
D10*
X0090409Y0066436D02*
X0090409Y0072373D01*
X0100409Y0072373D02*
X0100409Y0066436D01*
X0148047Y0024302D02*
X0148047Y0018365D01*
X0158047Y0018365D02*
X0158047Y0024302D01*
X0168047Y0024302D02*
X0168047Y0018365D01*
X0178047Y0018365D02*
X0178047Y0024302D01*
X0188047Y0024302D02*
X0188047Y0018365D01*
X0198047Y0018365D02*
X0198047Y0024302D01*
X0208047Y0024302D02*
X0208047Y0018365D01*
X0218047Y0018365D02*
X0218047Y0024302D01*
X0228047Y0024302D02*
X0228047Y0018365D01*
X0238047Y0018365D02*
X0238047Y0024302D01*
X0248047Y0024302D02*
X0248047Y0018365D01*
X0258047Y0018365D02*
X0258047Y0024302D01*
X0100409Y0176672D02*
X0100409Y0182609D01*
X0090409Y0182609D02*
X0090409Y0176672D01*
X0196772Y0239444D02*
X0202709Y0239444D01*
X0202709Y0249444D02*
X0196772Y0249444D01*
X0196772Y0259444D02*
X0202709Y0259444D01*
X0202709Y0269444D02*
X0196772Y0269444D01*
X0254252Y0269444D02*
X0260189Y0269444D01*
X0260189Y0259444D02*
X0254252Y0259444D01*
X0254252Y0249444D02*
X0260189Y0249444D01*
X0260189Y0239444D02*
X0254252Y0239444D01*
D11*
X0047820Y0059719D02*
X0039220Y0059719D01*
X0031709Y0045122D02*
X0031709Y0036522D01*
X0055331Y0036522D02*
X0055331Y0045122D01*
D12*
X0078480Y0169798D03*
X0113126Y0175703D03*
X0130449Y0175703D03*
X0117063Y0201294D03*
X0116669Y0211136D03*
X0126906Y0232790D03*
X0132811Y0238696D03*
X0140685Y0230822D03*
X0166276Y0222948D03*
X0182024Y0221766D03*
X0188717Y0211136D03*
X0214701Y0211136D03*
X0214701Y0204050D03*
X0170213Y0234365D03*
X0177299Y0269798D03*
X0223362Y0248538D03*
X0233992Y0248538D03*
X0276118Y0262318D03*
X0357220Y0246963D03*
X0357220Y0212711D03*
X0357220Y0178459D03*
X0357220Y0144207D03*
X0357220Y0109955D03*
X0357220Y0075703D03*
X0257220Y0135546D03*
X0257220Y0170585D03*
X0077693Y0244601D03*
X0059976Y0220979D03*
D13*
X0015748Y0073341D02*
X0015748Y0007459D01*
X0103626Y0007459D01*
X0074014Y0037072D01*
X0061018Y0037072D01*
X0061018Y0035390D01*
X0060152Y0033300D01*
X0058552Y0031700D01*
X0056462Y0030834D01*
X0054199Y0030834D01*
X0052109Y0031700D01*
X0050509Y0033300D01*
X0049643Y0035390D01*
X0049643Y0046253D01*
X0050509Y0048343D01*
X0052109Y0049943D01*
X0054199Y0050809D01*
X0056462Y0050809D01*
X0058552Y0049943D01*
X0060152Y0048343D01*
X0061018Y0046253D01*
X0061018Y0044571D01*
X0076313Y0044571D01*
X0077691Y0044000D01*
X0108907Y0012784D01*
X0144298Y0012784D01*
X0144298Y0016035D01*
X0143691Y0017498D01*
X0143691Y0025168D01*
X0144354Y0026769D01*
X0145580Y0027995D01*
X0147181Y0028658D01*
X0148914Y0028658D01*
X0150515Y0027995D01*
X0151740Y0026769D01*
X0152403Y0025168D01*
X0152403Y0017498D01*
X0151797Y0016035D01*
X0151797Y0012784D01*
X0164298Y0012784D01*
X0164298Y0016035D01*
X0163691Y0017498D01*
X0163691Y0025168D01*
X0164354Y0026769D01*
X0165580Y0027995D01*
X0167181Y0028658D01*
X0168914Y0028658D01*
X0170515Y0027995D01*
X0171740Y0026769D01*
X0172403Y0025168D01*
X0172403Y0017498D01*
X0171797Y0016035D01*
X0171797Y0012784D01*
X0184298Y0012784D01*
X0184298Y0016035D01*
X0183691Y0017498D01*
X0183691Y0025168D01*
X0184354Y0026769D01*
X0185580Y0027995D01*
X0187181Y0028658D01*
X0188914Y0028658D01*
X0190515Y0027995D01*
X0191740Y0026769D01*
X0192403Y0025168D01*
X0192403Y0017498D01*
X0191797Y0016035D01*
X0191797Y0012784D01*
X0204298Y0012784D01*
X0204298Y0016035D01*
X0203691Y0017498D01*
X0203691Y0025168D01*
X0204354Y0026769D01*
X0205580Y0027995D01*
X0207181Y0028658D01*
X0208914Y0028658D01*
X0210515Y0027995D01*
X0211740Y0026769D01*
X0212403Y0025168D01*
X0212403Y0017498D01*
X0211797Y0016035D01*
X0211797Y0012784D01*
X0224298Y0012784D01*
X0224298Y0016035D01*
X0223691Y0017498D01*
X0223691Y0025168D01*
X0224354Y0026769D01*
X0225580Y0027995D01*
X0227181Y0028658D01*
X0228914Y0028658D01*
X0230515Y0027995D01*
X0231740Y0026769D01*
X0232403Y0025168D01*
X0232403Y0017498D01*
X0231797Y0016035D01*
X0231797Y0012784D01*
X0243329Y0012784D01*
X0244416Y0013871D01*
X0244416Y0015836D01*
X0244354Y0015897D01*
X0243691Y0017498D01*
X0243691Y0025168D01*
X0244354Y0026769D01*
X0245580Y0027995D01*
X0247181Y0028658D01*
X0248914Y0028658D01*
X0250515Y0027995D01*
X0251740Y0026769D01*
X0252403Y0025168D01*
X0252403Y0017498D01*
X0251915Y0016320D01*
X0251915Y0011572D01*
X0251344Y0010194D01*
X0250289Y0009139D01*
X0248610Y0007459D01*
X0419165Y0007459D01*
X0419165Y0202854D01*
X0418534Y0201760D01*
X0415810Y0199036D01*
X0412474Y0197110D01*
X0408753Y0196113D01*
X0404901Y0196113D01*
X0401180Y0197110D01*
X0397844Y0199036D01*
X0395120Y0201760D01*
X0393194Y0205096D01*
X0392197Y0208817D01*
X0392197Y0212669D01*
X0393194Y0216390D01*
X0395120Y0219726D01*
X0397844Y0222450D01*
X0401180Y0224376D01*
X0402462Y0224719D01*
X0401180Y0225063D01*
X0397844Y0226989D01*
X0395120Y0229713D01*
X0393194Y0233049D01*
X0392197Y0236769D01*
X0392197Y0240622D01*
X0393194Y0244342D01*
X0395120Y0247679D01*
X0397844Y0250402D01*
X0401180Y0252328D01*
X0404901Y0253325D01*
X0408753Y0253325D01*
X0412474Y0252328D01*
X0415810Y0250402D01*
X0418534Y0247679D01*
X0419165Y0246584D01*
X0419165Y0273081D01*
X0290291Y0273081D01*
X0290291Y0089089D01*
X0113126Y0089089D01*
X0113126Y0051688D01*
X0077693Y0051688D01*
X0077693Y0073341D01*
X0015748Y0073341D01*
X0015748Y0073274D02*
X0077693Y0073274D01*
X0077693Y0071701D02*
X0015748Y0071701D01*
X0015748Y0070128D02*
X0077693Y0070128D01*
X0077693Y0068554D02*
X0015748Y0068554D01*
X0015748Y0066981D02*
X0077693Y0066981D01*
X0077693Y0065408D02*
X0015748Y0065408D01*
X0015748Y0063834D02*
X0035292Y0063834D01*
X0035515Y0064057D02*
X0034882Y0063424D01*
X0034355Y0062700D01*
X0033949Y0061902D01*
X0033672Y0061051D01*
X0033532Y0060167D01*
X0033532Y0059719D01*
X0033532Y0059272D01*
X0033672Y0058387D01*
X0033949Y0057536D01*
X0034355Y0056738D01*
X0034882Y0056014D01*
X0035515Y0055381D01*
X0036239Y0054855D01*
X0037036Y0054448D01*
X0037888Y0054172D01*
X0038772Y0054032D01*
X0043520Y0054032D01*
X0048267Y0054032D01*
X0049151Y0054172D01*
X0050003Y0054448D01*
X0050801Y0054855D01*
X0051525Y0055381D01*
X0052158Y0056014D01*
X0052684Y0056738D01*
X0053090Y0057536D01*
X0053367Y0058387D01*
X0053507Y0059272D01*
X0053507Y0059719D01*
X0043520Y0059719D01*
X0043520Y0059719D01*
X0043520Y0054032D01*
X0043520Y0059719D01*
X0043520Y0059719D01*
X0053507Y0059719D01*
X0053507Y0060167D01*
X0053367Y0061051D01*
X0053090Y0061902D01*
X0052684Y0062700D01*
X0052158Y0063424D01*
X0051525Y0064057D01*
X0050801Y0064583D01*
X0050003Y0064990D01*
X0049151Y0065266D01*
X0048267Y0065407D01*
X0043520Y0065407D01*
X0043520Y0059719D01*
X0043520Y0059719D01*
X0033532Y0059719D01*
X0043520Y0059719D01*
X0043520Y0059719D01*
X0043520Y0065407D01*
X0038772Y0065407D01*
X0037888Y0065266D01*
X0037036Y0064990D01*
X0036239Y0064583D01*
X0035515Y0064057D01*
X0034132Y0062261D02*
X0015748Y0062261D01*
X0015748Y0060688D02*
X0033615Y0060688D01*
X0033557Y0059114D02*
X0015748Y0059114D01*
X0015748Y0057541D02*
X0033947Y0057541D01*
X0034928Y0055968D02*
X0015748Y0055968D01*
X0015748Y0054394D02*
X0037203Y0054394D01*
X0033892Y0050392D02*
X0033040Y0050669D01*
X0032156Y0050809D01*
X0031709Y0050809D01*
X0031709Y0040822D01*
X0031709Y0040822D01*
X0037396Y0040822D01*
X0037396Y0045569D01*
X0037256Y0046453D01*
X0036979Y0047305D01*
X0036573Y0048102D01*
X0036047Y0048827D01*
X0035414Y0049460D01*
X0034690Y0049986D01*
X0033892Y0050392D01*
X0035118Y0049674D02*
X0051841Y0049674D01*
X0050409Y0048101D02*
X0036574Y0048101D01*
X0037232Y0046528D02*
X0049757Y0046528D01*
X0049643Y0044955D02*
X0037396Y0044955D01*
X0037396Y0043381D02*
X0049643Y0043381D01*
X0049643Y0041808D02*
X0037396Y0041808D01*
X0037396Y0040821D02*
X0031709Y0040821D01*
X0031709Y0030834D01*
X0032156Y0030834D01*
X0033040Y0030974D01*
X0033892Y0031251D01*
X0034690Y0031657D01*
X0035414Y0032183D01*
X0036047Y0032816D01*
X0036573Y0033541D01*
X0036979Y0034338D01*
X0037256Y0035190D01*
X0037396Y0036074D01*
X0037396Y0040821D01*
X0037396Y0040235D02*
X0049643Y0040235D01*
X0049643Y0038661D02*
X0037396Y0038661D01*
X0037396Y0037088D02*
X0049643Y0037088D01*
X0049643Y0035515D02*
X0037307Y0035515D01*
X0036777Y0033941D02*
X0050243Y0033941D01*
X0051441Y0032368D02*
X0035598Y0032368D01*
X0031709Y0032368D02*
X0031709Y0032368D01*
X0031709Y0030834D02*
X0031709Y0040821D01*
X0031709Y0040821D01*
X0031709Y0040822D01*
X0031709Y0050809D01*
X0031261Y0050809D01*
X0030377Y0050669D01*
X0029525Y0050392D01*
X0028728Y0049986D01*
X0028004Y0049460D01*
X0027371Y0048827D01*
X0026844Y0048102D01*
X0026438Y0047305D01*
X0026161Y0046453D01*
X0026021Y0045569D01*
X0026021Y0040822D01*
X0031709Y0040822D01*
X0031709Y0040821D01*
X0026021Y0040821D01*
X0026021Y0036074D01*
X0026161Y0035190D01*
X0026438Y0034338D01*
X0026844Y0033541D01*
X0027371Y0032816D01*
X0028004Y0032183D01*
X0028728Y0031657D01*
X0029525Y0031251D01*
X0030377Y0030974D01*
X0031261Y0030834D01*
X0031709Y0030834D01*
X0027819Y0032368D02*
X0015748Y0032368D01*
X0015748Y0030795D02*
X0080291Y0030795D01*
X0078718Y0032368D02*
X0059220Y0032368D01*
X0060418Y0033941D02*
X0077144Y0033941D01*
X0075571Y0035515D02*
X0061018Y0035515D01*
X0061018Y0044955D02*
X0164082Y0044955D01*
X0165656Y0046528D02*
X0060904Y0046528D01*
X0060252Y0048101D02*
X0167229Y0048101D01*
X0168802Y0049674D02*
X0058821Y0049674D01*
X0052111Y0055968D02*
X0077693Y0055968D01*
X0077693Y0057541D02*
X0053092Y0057541D01*
X0053482Y0059114D02*
X0077693Y0059114D01*
X0077693Y0060688D02*
X0053425Y0060688D01*
X0052908Y0062261D02*
X0077693Y0062261D01*
X0077693Y0063834D02*
X0051748Y0063834D01*
X0043520Y0063834D02*
X0043520Y0063834D01*
X0043520Y0062261D02*
X0043520Y0062261D01*
X0043520Y0060688D02*
X0043520Y0060688D01*
X0043520Y0059114D02*
X0043520Y0059114D01*
X0043520Y0057541D02*
X0043520Y0057541D01*
X0043520Y0055968D02*
X0043520Y0055968D01*
X0043520Y0054394D02*
X0043520Y0054394D01*
X0049837Y0054394D02*
X0077693Y0054394D01*
X0077693Y0052821D02*
X0015748Y0052821D01*
X0015748Y0051248D02*
X0170376Y0051248D01*
X0171949Y0052821D02*
X0113126Y0052821D01*
X0113126Y0054394D02*
X0173522Y0054394D01*
X0175095Y0055968D02*
X0113126Y0055968D01*
X0113126Y0057541D02*
X0176669Y0057541D01*
X0178242Y0059114D02*
X0113126Y0059114D01*
X0113126Y0060688D02*
X0179815Y0060688D01*
X0181389Y0062261D02*
X0113126Y0062261D01*
X0113126Y0063834D02*
X0182962Y0063834D01*
X0184535Y0065408D02*
X0113126Y0065408D01*
X0113126Y0066981D02*
X0186109Y0066981D01*
X0187682Y0068554D02*
X0113126Y0068554D01*
X0113126Y0070128D02*
X0189255Y0070128D01*
X0190829Y0071701D02*
X0113126Y0071701D01*
X0113126Y0073274D02*
X0192402Y0073274D01*
X0193975Y0074848D02*
X0113126Y0074848D01*
X0113126Y0076421D02*
X0195549Y0076421D01*
X0196561Y0077434D02*
X0154868Y0035741D01*
X0154298Y0034363D01*
X0154298Y0026632D01*
X0153691Y0025168D01*
X0153691Y0017498D01*
X0154354Y0015897D01*
X0155580Y0014672D01*
X0157181Y0014009D01*
X0158914Y0014009D01*
X0160515Y0014672D01*
X0161740Y0015897D01*
X0162403Y0017498D01*
X0162403Y0025168D01*
X0161797Y0026632D01*
X0161797Y0032064D01*
X0201293Y0071560D01*
X0295762Y0071560D01*
X0297140Y0072131D01*
X0307770Y0082761D01*
X0308824Y0083816D01*
X0309395Y0085194D01*
X0309395Y0214701D01*
X0320978Y0226285D01*
X0352061Y0226285D01*
X0353439Y0226855D01*
X0359344Y0232761D01*
X0360399Y0233816D01*
X0360970Y0235194D01*
X0360970Y0247709D01*
X0360399Y0249087D01*
X0359344Y0250142D01*
X0357966Y0250713D01*
X0356475Y0250713D01*
X0355096Y0250142D01*
X0354042Y0249087D01*
X0353471Y0247709D01*
X0353471Y0237493D01*
X0349762Y0233784D01*
X0318679Y0233784D01*
X0317301Y0233213D01*
X0316246Y0232158D01*
X0302467Y0218379D01*
X0301896Y0217000D01*
X0301896Y0087493D01*
X0293463Y0079059D01*
X0198994Y0079059D01*
X0197616Y0078488D01*
X0196561Y0077434D01*
X0196561Y0077434D01*
X0197122Y0077994D02*
X0113126Y0077994D01*
X0113126Y0079567D02*
X0293971Y0079567D01*
X0295544Y0081141D02*
X0113126Y0081141D01*
X0113126Y0082714D02*
X0297117Y0082714D01*
X0298691Y0084287D02*
X0113126Y0084287D01*
X0113126Y0085861D02*
X0300264Y0085861D01*
X0301837Y0087434D02*
X0113126Y0087434D01*
X0113126Y0089007D02*
X0301896Y0089007D01*
X0301896Y0090581D02*
X0290291Y0090581D01*
X0290291Y0092154D02*
X0301896Y0092154D01*
X0301896Y0093727D02*
X0290291Y0093727D01*
X0290291Y0095301D02*
X0301896Y0095301D01*
X0301896Y0096874D02*
X0290291Y0096874D01*
X0290291Y0098447D02*
X0301896Y0098447D01*
X0301896Y0100021D02*
X0290291Y0100021D01*
X0290291Y0101594D02*
X0301896Y0101594D01*
X0301896Y0103167D02*
X0290291Y0103167D01*
X0290291Y0104741D02*
X0301896Y0104741D01*
X0301896Y0106314D02*
X0290291Y0106314D01*
X0290291Y0107887D02*
X0301896Y0107887D01*
X0301896Y0109460D02*
X0290291Y0109460D01*
X0290291Y0111034D02*
X0301896Y0111034D01*
X0301896Y0112607D02*
X0290291Y0112607D01*
X0290291Y0114180D02*
X0301896Y0114180D01*
X0301896Y0115754D02*
X0290291Y0115754D01*
X0290291Y0117327D02*
X0301896Y0117327D01*
X0301896Y0118900D02*
X0290291Y0118900D01*
X0290291Y0120474D02*
X0301896Y0120474D01*
X0301896Y0122047D02*
X0290291Y0122047D01*
X0290291Y0123620D02*
X0301896Y0123620D01*
X0301896Y0125194D02*
X0290291Y0125194D01*
X0290291Y0126767D02*
X0301896Y0126767D01*
X0301896Y0128340D02*
X0290291Y0128340D01*
X0290291Y0129914D02*
X0301896Y0129914D01*
X0301896Y0131487D02*
X0290291Y0131487D01*
X0290291Y0133060D02*
X0301896Y0133060D01*
X0301896Y0134633D02*
X0290291Y0134633D01*
X0290291Y0136207D02*
X0301896Y0136207D01*
X0301896Y0137780D02*
X0290291Y0137780D01*
X0290291Y0139353D02*
X0301896Y0139353D01*
X0301896Y0140927D02*
X0290291Y0140927D01*
X0290291Y0142500D02*
X0301896Y0142500D01*
X0301896Y0144073D02*
X0290291Y0144073D01*
X0290291Y0145647D02*
X0301896Y0145647D01*
X0301896Y0147220D02*
X0290291Y0147220D01*
X0290291Y0148793D02*
X0301896Y0148793D01*
X0301896Y0150367D02*
X0290291Y0150367D01*
X0290291Y0151940D02*
X0301896Y0151940D01*
X0301896Y0153513D02*
X0290291Y0153513D01*
X0290291Y0155087D02*
X0301896Y0155087D01*
X0301896Y0156660D02*
X0290291Y0156660D01*
X0290291Y0158233D02*
X0301896Y0158233D01*
X0301896Y0159807D02*
X0290291Y0159807D01*
X0290291Y0161380D02*
X0301896Y0161380D01*
X0301896Y0162953D02*
X0290291Y0162953D01*
X0290291Y0164526D02*
X0301896Y0164526D01*
X0301896Y0166100D02*
X0290291Y0166100D01*
X0290291Y0167673D02*
X0301896Y0167673D01*
X0301896Y0169246D02*
X0290291Y0169246D01*
X0290291Y0170820D02*
X0301896Y0170820D01*
X0301896Y0172393D02*
X0290291Y0172393D01*
X0290291Y0173966D02*
X0301896Y0173966D01*
X0301896Y0175540D02*
X0290291Y0175540D01*
X0290291Y0177113D02*
X0301896Y0177113D01*
X0301896Y0178686D02*
X0290291Y0178686D01*
X0290291Y0180260D02*
X0301896Y0180260D01*
X0301896Y0181833D02*
X0290291Y0181833D01*
X0290291Y0183406D02*
X0301896Y0183406D01*
X0301896Y0184980D02*
X0290291Y0184980D01*
X0290291Y0186553D02*
X0301896Y0186553D01*
X0301896Y0188126D02*
X0290291Y0188126D01*
X0290291Y0189699D02*
X0301896Y0189699D01*
X0301896Y0191273D02*
X0290291Y0191273D01*
X0290291Y0192846D02*
X0301896Y0192846D01*
X0301896Y0194419D02*
X0290291Y0194419D01*
X0290291Y0195993D02*
X0301896Y0195993D01*
X0301896Y0197566D02*
X0290291Y0197566D01*
X0290291Y0199139D02*
X0301896Y0199139D01*
X0301896Y0200713D02*
X0290291Y0200713D01*
X0290291Y0202286D02*
X0301896Y0202286D01*
X0301896Y0203859D02*
X0290291Y0203859D01*
X0290291Y0205433D02*
X0301896Y0205433D01*
X0301896Y0207006D02*
X0290291Y0207006D01*
X0290291Y0208579D02*
X0301896Y0208579D01*
X0301896Y0210153D02*
X0290291Y0210153D01*
X0290291Y0211726D02*
X0301896Y0211726D01*
X0301896Y0213299D02*
X0290291Y0213299D01*
X0290291Y0214873D02*
X0301896Y0214873D01*
X0301896Y0216446D02*
X0290291Y0216446D01*
X0290291Y0218019D02*
X0302318Y0218019D01*
X0303681Y0219592D02*
X0290291Y0219592D01*
X0290291Y0221166D02*
X0305254Y0221166D01*
X0306827Y0222739D02*
X0290291Y0222739D01*
X0290291Y0224312D02*
X0308401Y0224312D01*
X0309974Y0225886D02*
X0290291Y0225886D01*
X0290291Y0227459D02*
X0311547Y0227459D01*
X0313121Y0229032D02*
X0290291Y0229032D01*
X0290291Y0230606D02*
X0314694Y0230606D01*
X0316267Y0232179D02*
X0290291Y0232179D01*
X0290291Y0233752D02*
X0318603Y0233752D01*
X0320580Y0225886D02*
X0399754Y0225886D01*
X0401070Y0224312D02*
X0319006Y0224312D01*
X0317433Y0222739D02*
X0398345Y0222739D01*
X0396560Y0221166D02*
X0315860Y0221166D01*
X0314286Y0219592D02*
X0395043Y0219592D01*
X0394135Y0218019D02*
X0312713Y0218019D01*
X0311140Y0216446D02*
X0356438Y0216446D01*
X0356475Y0216461D02*
X0355096Y0215890D01*
X0354042Y0214835D01*
X0353471Y0213457D01*
X0353471Y0201272D01*
X0350549Y0198351D01*
X0326947Y0198351D01*
X0325569Y0197780D01*
X0324514Y0196725D01*
X0312309Y0184520D01*
X0311739Y0183142D01*
X0311739Y0074894D01*
X0304093Y0067248D01*
X0203719Y0067248D01*
X0202341Y0066677D01*
X0201286Y0065623D01*
X0174868Y0039205D01*
X0174298Y0037827D01*
X0174298Y0026632D01*
X0173691Y0025168D01*
X0173691Y0017498D01*
X0174354Y0015897D01*
X0175580Y0014672D01*
X0177181Y0014009D01*
X0178914Y0014009D01*
X0180515Y0014672D01*
X0181740Y0015897D01*
X0182403Y0017498D01*
X0182403Y0025168D01*
X0181797Y0026632D01*
X0181797Y0035528D01*
X0206018Y0059749D01*
X0306392Y0059749D01*
X0307770Y0060320D01*
X0317612Y0070162D01*
X0318667Y0071217D01*
X0319238Y0072595D01*
X0319238Y0180843D01*
X0329246Y0190851D01*
X0352848Y0190851D01*
X0354226Y0191422D01*
X0359344Y0196540D01*
X0360399Y0197595D01*
X0360970Y0198973D01*
X0360970Y0213457D01*
X0360399Y0214835D01*
X0359344Y0215890D01*
X0357966Y0216461D01*
X0356475Y0216461D01*
X0358003Y0216446D02*
X0393226Y0216446D01*
X0392787Y0214873D02*
X0360362Y0214873D01*
X0360970Y0213299D02*
X0392366Y0213299D01*
X0392197Y0211726D02*
X0360970Y0211726D01*
X0360970Y0210153D02*
X0392197Y0210153D01*
X0392260Y0208579D02*
X0360970Y0208579D01*
X0360970Y0207006D02*
X0392682Y0207006D01*
X0393104Y0205433D02*
X0360970Y0205433D01*
X0360970Y0203859D02*
X0393908Y0203859D01*
X0394816Y0202286D02*
X0360970Y0202286D01*
X0360970Y0200713D02*
X0396167Y0200713D01*
X0397740Y0199139D02*
X0360970Y0199139D01*
X0360370Y0197566D02*
X0400390Y0197566D01*
X0413264Y0197566D02*
X0419165Y0197566D01*
X0419165Y0195993D02*
X0358797Y0195993D01*
X0357223Y0194419D02*
X0419165Y0194419D01*
X0419165Y0192846D02*
X0355650Y0192846D01*
X0353865Y0191273D02*
X0419165Y0191273D01*
X0419165Y0189699D02*
X0328094Y0189699D01*
X0326521Y0188126D02*
X0419165Y0188126D01*
X0419165Y0186553D02*
X0324947Y0186553D01*
X0323374Y0184980D02*
X0419165Y0184980D01*
X0419165Y0183406D02*
X0321801Y0183406D01*
X0320228Y0181833D02*
X0355567Y0181833D01*
X0355096Y0181638D02*
X0354042Y0180583D01*
X0353471Y0179205D01*
X0353471Y0163871D01*
X0345431Y0155831D01*
X0332853Y0155831D01*
X0331474Y0155260D01*
X0330420Y0154205D01*
X0322546Y0146331D01*
X0321975Y0144953D01*
X0321975Y0066233D01*
X0313148Y0057406D01*
X0209624Y0057406D01*
X0208246Y0056835D01*
X0207191Y0055780D01*
X0194868Y0043457D01*
X0194298Y0042079D01*
X0194298Y0026632D01*
X0193691Y0025168D01*
X0193691Y0017498D01*
X0194354Y0015897D01*
X0195580Y0014672D01*
X0197181Y0014009D01*
X0198914Y0014009D01*
X0200515Y0014672D01*
X0201740Y0015897D01*
X0202403Y0017498D01*
X0202403Y0025168D01*
X0201797Y0026632D01*
X0201797Y0039780D01*
X0211923Y0049907D01*
X0315447Y0049907D01*
X0316825Y0050477D01*
X0327848Y0061501D01*
X0328903Y0062556D01*
X0329474Y0063934D01*
X0329474Y0142654D01*
X0335152Y0148332D01*
X0347730Y0148332D01*
X0349108Y0148903D01*
X0359344Y0159139D01*
X0360399Y0160194D01*
X0360970Y0161572D01*
X0360970Y0179205D01*
X0360399Y0180583D01*
X0359344Y0181638D01*
X0357966Y0182209D01*
X0356475Y0182209D01*
X0355096Y0181638D01*
X0353908Y0180260D02*
X0319238Y0180260D01*
X0319238Y0178686D02*
X0353471Y0178686D01*
X0353471Y0177113D02*
X0319238Y0177113D01*
X0319238Y0175540D02*
X0353471Y0175540D01*
X0353471Y0173966D02*
X0319238Y0173966D01*
X0319238Y0172393D02*
X0353471Y0172393D01*
X0353471Y0170820D02*
X0319238Y0170820D01*
X0319238Y0169246D02*
X0353471Y0169246D01*
X0353471Y0167673D02*
X0319238Y0167673D01*
X0319238Y0166100D02*
X0353471Y0166100D01*
X0353471Y0164526D02*
X0319238Y0164526D01*
X0319238Y0162953D02*
X0352553Y0162953D01*
X0350980Y0161380D02*
X0319238Y0161380D01*
X0319238Y0159807D02*
X0349407Y0159807D01*
X0347833Y0158233D02*
X0319238Y0158233D01*
X0319238Y0156660D02*
X0346260Y0156660D01*
X0352146Y0151940D02*
X0419165Y0151940D01*
X0419165Y0153513D02*
X0353719Y0153513D01*
X0355292Y0155087D02*
X0419165Y0155087D01*
X0419165Y0156660D02*
X0356866Y0156660D01*
X0358439Y0158233D02*
X0419165Y0158233D01*
X0419165Y0159807D02*
X0360012Y0159807D01*
X0360891Y0161380D02*
X0419165Y0161380D01*
X0419165Y0162953D02*
X0360970Y0162953D01*
X0360970Y0164526D02*
X0419165Y0164526D01*
X0419165Y0166100D02*
X0360970Y0166100D01*
X0360970Y0167673D02*
X0419165Y0167673D01*
X0419165Y0169246D02*
X0360970Y0169246D01*
X0360970Y0170820D02*
X0419165Y0170820D01*
X0419165Y0172393D02*
X0360970Y0172393D01*
X0360970Y0173966D02*
X0419165Y0173966D01*
X0419165Y0175540D02*
X0360970Y0175540D01*
X0360970Y0177113D02*
X0419165Y0177113D01*
X0419165Y0178686D02*
X0360970Y0178686D01*
X0360533Y0180260D02*
X0419165Y0180260D01*
X0419165Y0181833D02*
X0358874Y0181833D01*
X0351338Y0199139D02*
X0309395Y0199139D01*
X0309395Y0197566D02*
X0325355Y0197566D01*
X0323782Y0195993D02*
X0309395Y0195993D01*
X0309395Y0194419D02*
X0322209Y0194419D01*
X0320635Y0192846D02*
X0309395Y0192846D01*
X0309395Y0191273D02*
X0319062Y0191273D01*
X0317489Y0189699D02*
X0309395Y0189699D01*
X0309395Y0188126D02*
X0315915Y0188126D01*
X0314342Y0186553D02*
X0309395Y0186553D01*
X0309395Y0184980D02*
X0312769Y0184980D01*
X0311848Y0183406D02*
X0309395Y0183406D01*
X0309395Y0181833D02*
X0311739Y0181833D01*
X0311739Y0180260D02*
X0309395Y0180260D01*
X0309395Y0178686D02*
X0311739Y0178686D01*
X0311739Y0177113D02*
X0309395Y0177113D01*
X0309395Y0175540D02*
X0311739Y0175540D01*
X0311739Y0173966D02*
X0309395Y0173966D01*
X0309395Y0172393D02*
X0311739Y0172393D01*
X0311739Y0170820D02*
X0309395Y0170820D01*
X0309395Y0169246D02*
X0311739Y0169246D01*
X0311739Y0167673D02*
X0309395Y0167673D01*
X0309395Y0166100D02*
X0311739Y0166100D01*
X0311739Y0164526D02*
X0309395Y0164526D01*
X0309395Y0162953D02*
X0311739Y0162953D01*
X0311739Y0161380D02*
X0309395Y0161380D01*
X0309395Y0159807D02*
X0311739Y0159807D01*
X0311739Y0158233D02*
X0309395Y0158233D01*
X0309395Y0156660D02*
X0311739Y0156660D01*
X0311739Y0155087D02*
X0309395Y0155087D01*
X0309395Y0153513D02*
X0311739Y0153513D01*
X0311739Y0151940D02*
X0309395Y0151940D01*
X0309395Y0150367D02*
X0311739Y0150367D01*
X0311739Y0148793D02*
X0309395Y0148793D01*
X0309395Y0147220D02*
X0311739Y0147220D01*
X0311739Y0145647D02*
X0309395Y0145647D01*
X0309395Y0144073D02*
X0311739Y0144073D01*
X0311739Y0142500D02*
X0309395Y0142500D01*
X0309395Y0140927D02*
X0311739Y0140927D01*
X0311739Y0139353D02*
X0309395Y0139353D01*
X0309395Y0137780D02*
X0311739Y0137780D01*
X0311739Y0136207D02*
X0309395Y0136207D01*
X0309395Y0134633D02*
X0311739Y0134633D01*
X0311739Y0133060D02*
X0309395Y0133060D01*
X0309395Y0131487D02*
X0311739Y0131487D01*
X0311739Y0129914D02*
X0309395Y0129914D01*
X0309395Y0128340D02*
X0311739Y0128340D01*
X0311739Y0126767D02*
X0309395Y0126767D01*
X0309395Y0125194D02*
X0311739Y0125194D01*
X0311739Y0123620D02*
X0309395Y0123620D01*
X0309395Y0122047D02*
X0311739Y0122047D01*
X0311739Y0120474D02*
X0309395Y0120474D01*
X0309395Y0118900D02*
X0311739Y0118900D01*
X0311739Y0117327D02*
X0309395Y0117327D01*
X0309395Y0115754D02*
X0311739Y0115754D01*
X0311739Y0114180D02*
X0309395Y0114180D01*
X0309395Y0112607D02*
X0311739Y0112607D01*
X0311739Y0111034D02*
X0309395Y0111034D01*
X0309395Y0109460D02*
X0311739Y0109460D01*
X0311739Y0107887D02*
X0309395Y0107887D01*
X0309395Y0106314D02*
X0311739Y0106314D01*
X0311739Y0104741D02*
X0309395Y0104741D01*
X0309395Y0103167D02*
X0311739Y0103167D01*
X0311739Y0101594D02*
X0309395Y0101594D01*
X0309395Y0100021D02*
X0311739Y0100021D01*
X0311739Y0098447D02*
X0309395Y0098447D01*
X0309395Y0096874D02*
X0311739Y0096874D01*
X0311739Y0095301D02*
X0309395Y0095301D01*
X0309395Y0093727D02*
X0311739Y0093727D01*
X0311739Y0092154D02*
X0309395Y0092154D01*
X0309395Y0090581D02*
X0311739Y0090581D01*
X0311739Y0089007D02*
X0309395Y0089007D01*
X0309395Y0087434D02*
X0311739Y0087434D01*
X0311739Y0085861D02*
X0309395Y0085861D01*
X0309020Y0084287D02*
X0311739Y0084287D01*
X0311739Y0082714D02*
X0307723Y0082714D01*
X0306150Y0081141D02*
X0311739Y0081141D01*
X0311739Y0079567D02*
X0304576Y0079567D01*
X0303003Y0077994D02*
X0311739Y0077994D01*
X0311739Y0076421D02*
X0301430Y0076421D01*
X0299856Y0074848D02*
X0311692Y0074848D01*
X0310118Y0073274D02*
X0298283Y0073274D01*
X0296102Y0071701D02*
X0308545Y0071701D01*
X0306972Y0070128D02*
X0199861Y0070128D01*
X0198287Y0068554D02*
X0305399Y0068554D01*
X0311284Y0063834D02*
X0319576Y0063834D01*
X0318003Y0062261D02*
X0309711Y0062261D01*
X0308137Y0060688D02*
X0316430Y0060688D01*
X0314856Y0059114D02*
X0205383Y0059114D01*
X0203810Y0057541D02*
X0313283Y0057541D01*
X0319168Y0052821D02*
X0326673Y0052821D01*
X0325100Y0051248D02*
X0317595Y0051248D01*
X0320742Y0054394D02*
X0328247Y0054394D01*
X0329820Y0055968D02*
X0322315Y0055968D01*
X0323888Y0057541D02*
X0331393Y0057541D01*
X0331817Y0057965D02*
X0321809Y0047957D01*
X0226553Y0047957D01*
X0225175Y0047386D01*
X0224120Y0046331D01*
X0214868Y0037079D01*
X0214298Y0035701D01*
X0214298Y0026632D01*
X0213691Y0025168D01*
X0213691Y0017498D01*
X0214354Y0015897D01*
X0215580Y0014672D01*
X0217181Y0014009D01*
X0218914Y0014009D01*
X0220515Y0014672D01*
X0221740Y0015897D01*
X0222403Y0017498D01*
X0222403Y0025168D01*
X0221797Y0026632D01*
X0221797Y0033402D01*
X0228852Y0040458D01*
X0324108Y0040458D01*
X0325486Y0041029D01*
X0337691Y0053233D01*
X0338746Y0054288D01*
X0339317Y0055666D01*
X0339317Y0106040D01*
X0360399Y0127123D01*
X0360970Y0128501D01*
X0360970Y0144953D01*
X0360399Y0146331D01*
X0359344Y0147386D01*
X0357966Y0147957D01*
X0356475Y0147957D01*
X0355096Y0147386D01*
X0354042Y0146331D01*
X0353471Y0144953D01*
X0353471Y0130800D01*
X0332388Y0109717D01*
X0331817Y0108339D01*
X0331817Y0057965D01*
X0331817Y0059114D02*
X0325462Y0059114D01*
X0327035Y0060688D02*
X0331817Y0060688D01*
X0331817Y0062261D02*
X0328608Y0062261D01*
X0329433Y0063834D02*
X0331817Y0063834D01*
X0331817Y0065408D02*
X0329474Y0065408D01*
X0329474Y0066981D02*
X0331817Y0066981D01*
X0331817Y0068554D02*
X0329474Y0068554D01*
X0329474Y0070128D02*
X0331817Y0070128D01*
X0331817Y0071701D02*
X0329474Y0071701D01*
X0329474Y0073274D02*
X0331817Y0073274D01*
X0331817Y0074848D02*
X0329474Y0074848D01*
X0329474Y0076421D02*
X0331817Y0076421D01*
X0331817Y0077994D02*
X0329474Y0077994D01*
X0329474Y0079567D02*
X0331817Y0079567D01*
X0331817Y0081141D02*
X0329474Y0081141D01*
X0329474Y0082714D02*
X0331817Y0082714D01*
X0331817Y0084287D02*
X0329474Y0084287D01*
X0329474Y0085861D02*
X0331817Y0085861D01*
X0331817Y0087434D02*
X0329474Y0087434D01*
X0329474Y0089007D02*
X0331817Y0089007D01*
X0331817Y0090581D02*
X0329474Y0090581D01*
X0329474Y0092154D02*
X0331817Y0092154D01*
X0331817Y0093727D02*
X0329474Y0093727D01*
X0329474Y0095301D02*
X0331817Y0095301D01*
X0331817Y0096874D02*
X0329474Y0096874D01*
X0329474Y0098447D02*
X0331817Y0098447D01*
X0331817Y0100021D02*
X0329474Y0100021D01*
X0329474Y0101594D02*
X0331817Y0101594D01*
X0331817Y0103167D02*
X0329474Y0103167D01*
X0329474Y0104741D02*
X0331817Y0104741D01*
X0331817Y0106314D02*
X0329474Y0106314D01*
X0329474Y0107887D02*
X0331817Y0107887D01*
X0332282Y0109460D02*
X0329474Y0109460D01*
X0329474Y0111034D02*
X0333705Y0111034D01*
X0335278Y0112607D02*
X0329474Y0112607D01*
X0329474Y0114180D02*
X0336851Y0114180D01*
X0338425Y0115754D02*
X0329474Y0115754D01*
X0329474Y0117327D02*
X0339998Y0117327D01*
X0341571Y0118900D02*
X0329474Y0118900D01*
X0329474Y0120474D02*
X0343145Y0120474D01*
X0344718Y0122047D02*
X0329474Y0122047D01*
X0329474Y0123620D02*
X0346291Y0123620D01*
X0347865Y0125194D02*
X0329474Y0125194D01*
X0329474Y0126767D02*
X0349438Y0126767D01*
X0351011Y0128340D02*
X0329474Y0128340D01*
X0329474Y0129914D02*
X0352585Y0129914D01*
X0353471Y0131487D02*
X0329474Y0131487D01*
X0329474Y0133060D02*
X0353471Y0133060D01*
X0353471Y0134633D02*
X0329474Y0134633D01*
X0329474Y0136207D02*
X0353471Y0136207D01*
X0353471Y0137780D02*
X0329474Y0137780D01*
X0329474Y0139353D02*
X0353471Y0139353D01*
X0353471Y0140927D02*
X0329474Y0140927D01*
X0329474Y0142500D02*
X0353471Y0142500D01*
X0353471Y0144073D02*
X0330893Y0144073D01*
X0332466Y0145647D02*
X0353758Y0145647D01*
X0354930Y0147220D02*
X0334040Y0147220D01*
X0328154Y0151940D02*
X0319238Y0151940D01*
X0319238Y0153513D02*
X0329728Y0153513D01*
X0331301Y0155087D02*
X0319238Y0155087D01*
X0319238Y0150367D02*
X0326581Y0150367D01*
X0325008Y0148793D02*
X0319238Y0148793D01*
X0319238Y0147220D02*
X0323434Y0147220D01*
X0322262Y0145647D02*
X0319238Y0145647D01*
X0319238Y0144073D02*
X0321975Y0144073D01*
X0321975Y0142500D02*
X0319238Y0142500D01*
X0319238Y0140927D02*
X0321975Y0140927D01*
X0321975Y0139353D02*
X0319238Y0139353D01*
X0319238Y0137780D02*
X0321975Y0137780D01*
X0321975Y0136207D02*
X0319238Y0136207D01*
X0319238Y0134633D02*
X0321975Y0134633D01*
X0321975Y0133060D02*
X0319238Y0133060D01*
X0319238Y0131487D02*
X0321975Y0131487D01*
X0321975Y0129914D02*
X0319238Y0129914D01*
X0319238Y0128340D02*
X0321975Y0128340D01*
X0321975Y0126767D02*
X0319238Y0126767D01*
X0319238Y0125194D02*
X0321975Y0125194D01*
X0321975Y0123620D02*
X0319238Y0123620D01*
X0319238Y0122047D02*
X0321975Y0122047D01*
X0321975Y0120474D02*
X0319238Y0120474D01*
X0319238Y0118900D02*
X0321975Y0118900D01*
X0321975Y0117327D02*
X0319238Y0117327D01*
X0319238Y0115754D02*
X0321975Y0115754D01*
X0321975Y0114180D02*
X0319238Y0114180D01*
X0319238Y0112607D02*
X0321975Y0112607D01*
X0321975Y0111034D02*
X0319238Y0111034D01*
X0319238Y0109460D02*
X0321975Y0109460D01*
X0321975Y0107887D02*
X0319238Y0107887D01*
X0319238Y0106314D02*
X0321975Y0106314D01*
X0321975Y0104741D02*
X0319238Y0104741D01*
X0319238Y0103167D02*
X0321975Y0103167D01*
X0321975Y0101594D02*
X0319238Y0101594D01*
X0319238Y0100021D02*
X0321975Y0100021D01*
X0321975Y0098447D02*
X0319238Y0098447D01*
X0319238Y0096874D02*
X0321975Y0096874D01*
X0321975Y0095301D02*
X0319238Y0095301D01*
X0319238Y0093727D02*
X0321975Y0093727D01*
X0321975Y0092154D02*
X0319238Y0092154D01*
X0319238Y0090581D02*
X0321975Y0090581D01*
X0321975Y0089007D02*
X0319238Y0089007D01*
X0319238Y0087434D02*
X0321975Y0087434D01*
X0321975Y0085861D02*
X0319238Y0085861D01*
X0319238Y0084287D02*
X0321975Y0084287D01*
X0321975Y0082714D02*
X0319238Y0082714D01*
X0319238Y0081141D02*
X0321975Y0081141D01*
X0321975Y0079567D02*
X0319238Y0079567D01*
X0319238Y0077994D02*
X0321975Y0077994D01*
X0321975Y0076421D02*
X0319238Y0076421D01*
X0319238Y0074848D02*
X0321975Y0074848D01*
X0321975Y0073274D02*
X0319238Y0073274D01*
X0318867Y0071701D02*
X0321975Y0071701D01*
X0321975Y0070128D02*
X0317577Y0070128D01*
X0316004Y0068554D02*
X0321975Y0068554D01*
X0321975Y0066981D02*
X0314431Y0066981D01*
X0312857Y0065408D02*
X0321150Y0065408D01*
X0339317Y0065408D02*
X0340872Y0065408D01*
X0340872Y0066981D02*
X0339317Y0066981D01*
X0339317Y0068554D02*
X0340872Y0068554D01*
X0340872Y0070128D02*
X0339317Y0070128D01*
X0339317Y0071701D02*
X0340872Y0071701D01*
X0340872Y0073274D02*
X0339317Y0073274D01*
X0339317Y0074848D02*
X0340872Y0074848D01*
X0340872Y0076421D02*
X0339317Y0076421D01*
X0339317Y0077994D02*
X0340872Y0077994D01*
X0340872Y0079567D02*
X0339317Y0079567D01*
X0339317Y0081141D02*
X0340872Y0081141D01*
X0340872Y0082714D02*
X0339317Y0082714D01*
X0339317Y0084287D02*
X0340872Y0084287D01*
X0340872Y0085504D02*
X0340872Y0048910D01*
X0332045Y0040083D01*
X0242301Y0040083D01*
X0240923Y0039512D01*
X0239868Y0038457D01*
X0234868Y0033457D01*
X0234298Y0032079D01*
X0234298Y0026632D01*
X0233691Y0025168D01*
X0233691Y0017498D01*
X0234354Y0015897D01*
X0235580Y0014672D01*
X0237181Y0014009D01*
X0238914Y0014009D01*
X0240515Y0014672D01*
X0241740Y0015897D01*
X0242403Y0017498D01*
X0242403Y0025168D01*
X0241797Y0026632D01*
X0241797Y0029780D01*
X0244600Y0032584D01*
X0334344Y0032584D01*
X0335722Y0033155D01*
X0346746Y0044178D01*
X0347801Y0045233D01*
X0348372Y0046611D01*
X0348372Y0083205D01*
X0359344Y0094178D01*
X0360399Y0095233D01*
X0360970Y0096611D01*
X0360970Y0110701D01*
X0360399Y0112079D01*
X0359344Y0113134D01*
X0357966Y0113705D01*
X0356475Y0113705D01*
X0355096Y0113134D01*
X0354042Y0112079D01*
X0353471Y0110701D01*
X0353471Y0098910D01*
X0341443Y0086883D01*
X0340872Y0085504D01*
X0341020Y0085861D02*
X0339317Y0085861D01*
X0339317Y0087434D02*
X0341995Y0087434D01*
X0343568Y0089007D02*
X0339317Y0089007D01*
X0339317Y0090581D02*
X0345141Y0090581D01*
X0346715Y0092154D02*
X0339317Y0092154D01*
X0339317Y0093727D02*
X0348288Y0093727D01*
X0349861Y0095301D02*
X0339317Y0095301D01*
X0339317Y0096874D02*
X0351435Y0096874D01*
X0353008Y0098447D02*
X0339317Y0098447D01*
X0339317Y0100021D02*
X0353471Y0100021D01*
X0353471Y0101594D02*
X0339317Y0101594D01*
X0339317Y0103167D02*
X0353471Y0103167D01*
X0353471Y0104741D02*
X0339317Y0104741D01*
X0339590Y0106314D02*
X0353471Y0106314D01*
X0353471Y0107887D02*
X0341164Y0107887D01*
X0342737Y0109460D02*
X0353471Y0109460D01*
X0353609Y0111034D02*
X0344310Y0111034D01*
X0345884Y0112607D02*
X0354569Y0112607D01*
X0359872Y0112607D02*
X0419165Y0112607D01*
X0419165Y0111034D02*
X0360832Y0111034D01*
X0360970Y0109460D02*
X0419165Y0109460D01*
X0419165Y0107887D02*
X0360970Y0107887D01*
X0360970Y0106314D02*
X0419165Y0106314D01*
X0419165Y0104741D02*
X0360970Y0104741D01*
X0360970Y0103167D02*
X0419165Y0103167D01*
X0419165Y0101594D02*
X0360970Y0101594D01*
X0360970Y0100021D02*
X0419165Y0100021D01*
X0419165Y0098447D02*
X0360970Y0098447D01*
X0360970Y0096874D02*
X0419165Y0096874D01*
X0419165Y0095301D02*
X0360427Y0095301D01*
X0358894Y0093727D02*
X0419165Y0093727D01*
X0419165Y0092154D02*
X0357320Y0092154D01*
X0355747Y0090581D02*
X0419165Y0090581D01*
X0419165Y0089007D02*
X0354174Y0089007D01*
X0352600Y0087434D02*
X0419165Y0087434D01*
X0419165Y0085861D02*
X0351027Y0085861D01*
X0349454Y0084287D02*
X0419165Y0084287D01*
X0419165Y0082714D02*
X0348372Y0082714D01*
X0348372Y0081141D02*
X0419165Y0081141D01*
X0419165Y0079567D02*
X0348372Y0079567D01*
X0348372Y0077994D02*
X0354208Y0077994D01*
X0354042Y0077827D02*
X0353471Y0076449D01*
X0353471Y0035131D01*
X0343423Y0025083D01*
X0262403Y0025083D01*
X0262403Y0025168D01*
X0261740Y0026769D01*
X0260515Y0027995D01*
X0258914Y0028658D01*
X0257181Y0028658D01*
X0255580Y0027995D01*
X0254354Y0026769D01*
X0253691Y0025168D01*
X0253691Y0017498D01*
X0254354Y0015897D01*
X0255580Y0014672D01*
X0257181Y0014009D01*
X0258914Y0014009D01*
X0260515Y0014672D01*
X0261740Y0015897D01*
X0262403Y0017498D01*
X0262403Y0017584D01*
X0345722Y0017584D01*
X0347100Y0018155D01*
X0359344Y0030399D01*
X0360399Y0031453D01*
X0360970Y0032832D01*
X0360970Y0076449D01*
X0360399Y0077827D01*
X0359344Y0078882D01*
X0357966Y0079453D01*
X0356475Y0079453D01*
X0355096Y0078882D01*
X0354042Y0077827D01*
X0353471Y0076421D02*
X0348372Y0076421D01*
X0348372Y0074848D02*
X0353471Y0074848D01*
X0353471Y0073274D02*
X0348372Y0073274D01*
X0348372Y0071701D02*
X0353471Y0071701D01*
X0353471Y0070128D02*
X0348372Y0070128D01*
X0348372Y0068554D02*
X0353471Y0068554D01*
X0353471Y0066981D02*
X0348372Y0066981D01*
X0348372Y0065408D02*
X0353471Y0065408D01*
X0353471Y0063834D02*
X0348372Y0063834D01*
X0348372Y0062261D02*
X0353471Y0062261D01*
X0353471Y0060688D02*
X0348372Y0060688D01*
X0348372Y0059114D02*
X0353471Y0059114D01*
X0353471Y0057541D02*
X0348372Y0057541D01*
X0348372Y0055968D02*
X0353471Y0055968D01*
X0353471Y0054394D02*
X0348372Y0054394D01*
X0348372Y0052821D02*
X0353471Y0052821D01*
X0353471Y0051248D02*
X0348372Y0051248D01*
X0348372Y0049674D02*
X0353471Y0049674D01*
X0353471Y0048101D02*
X0348372Y0048101D01*
X0348337Y0046528D02*
X0353471Y0046528D01*
X0353471Y0044955D02*
X0347522Y0044955D01*
X0345949Y0043381D02*
X0353471Y0043381D01*
X0353471Y0041808D02*
X0344376Y0041808D01*
X0342802Y0040235D02*
X0353471Y0040235D01*
X0353471Y0038661D02*
X0341229Y0038661D01*
X0339656Y0037088D02*
X0353471Y0037088D01*
X0353471Y0035515D02*
X0338083Y0035515D01*
X0336509Y0033941D02*
X0352282Y0033941D01*
X0350708Y0032368D02*
X0244385Y0032368D01*
X0242811Y0030795D02*
X0349135Y0030795D01*
X0347562Y0029221D02*
X0241797Y0029221D01*
X0241797Y0027648D02*
X0245233Y0027648D01*
X0244067Y0026075D02*
X0242028Y0026075D01*
X0242403Y0024501D02*
X0243691Y0024501D01*
X0243691Y0022928D02*
X0242403Y0022928D01*
X0242403Y0021355D02*
X0243691Y0021355D01*
X0243691Y0019782D02*
X0242403Y0019782D01*
X0242403Y0018208D02*
X0243691Y0018208D01*
X0244049Y0016635D02*
X0242045Y0016635D01*
X0240904Y0015062D02*
X0244416Y0015062D01*
X0244033Y0013488D02*
X0231797Y0013488D01*
X0231797Y0015062D02*
X0235190Y0015062D01*
X0234049Y0016635D02*
X0232045Y0016635D01*
X0232403Y0018208D02*
X0233691Y0018208D01*
X0233691Y0019782D02*
X0232403Y0019782D01*
X0232403Y0021355D02*
X0233691Y0021355D01*
X0233691Y0022928D02*
X0232403Y0022928D01*
X0232403Y0024501D02*
X0233691Y0024501D01*
X0234067Y0026075D02*
X0232028Y0026075D01*
X0230861Y0027648D02*
X0234298Y0027648D01*
X0234298Y0029221D02*
X0221797Y0029221D01*
X0221797Y0027648D02*
X0225233Y0027648D01*
X0224067Y0026075D02*
X0222028Y0026075D01*
X0222403Y0024501D02*
X0223691Y0024501D01*
X0223691Y0022928D02*
X0222403Y0022928D01*
X0222403Y0021355D02*
X0223691Y0021355D01*
X0223691Y0019782D02*
X0222403Y0019782D01*
X0222403Y0018208D02*
X0223691Y0018208D01*
X0224049Y0016635D02*
X0222045Y0016635D01*
X0220904Y0015062D02*
X0224298Y0015062D01*
X0224298Y0013488D02*
X0211797Y0013488D01*
X0211797Y0015062D02*
X0215190Y0015062D01*
X0214049Y0016635D02*
X0212045Y0016635D01*
X0212403Y0018208D02*
X0213691Y0018208D01*
X0213691Y0019782D02*
X0212403Y0019782D01*
X0212403Y0021355D02*
X0213691Y0021355D01*
X0213691Y0022928D02*
X0212403Y0022928D01*
X0212403Y0024501D02*
X0213691Y0024501D01*
X0214067Y0026075D02*
X0212028Y0026075D01*
X0210861Y0027648D02*
X0214298Y0027648D01*
X0214298Y0029221D02*
X0201797Y0029221D01*
X0201797Y0027648D02*
X0205233Y0027648D01*
X0204067Y0026075D02*
X0202028Y0026075D01*
X0202403Y0024501D02*
X0203691Y0024501D01*
X0203691Y0022928D02*
X0202403Y0022928D01*
X0202403Y0021355D02*
X0203691Y0021355D01*
X0203691Y0019782D02*
X0202403Y0019782D01*
X0202403Y0018208D02*
X0203691Y0018208D01*
X0204049Y0016635D02*
X0202045Y0016635D01*
X0200904Y0015062D02*
X0204298Y0015062D01*
X0204298Y0013488D02*
X0191797Y0013488D01*
X0191797Y0015062D02*
X0195190Y0015062D01*
X0194049Y0016635D02*
X0192045Y0016635D01*
X0192403Y0018208D02*
X0193691Y0018208D01*
X0193691Y0019782D02*
X0192403Y0019782D01*
X0192403Y0021355D02*
X0193691Y0021355D01*
X0193691Y0022928D02*
X0192403Y0022928D01*
X0192403Y0024501D02*
X0193691Y0024501D01*
X0194067Y0026075D02*
X0192028Y0026075D01*
X0190861Y0027648D02*
X0194298Y0027648D01*
X0194298Y0029221D02*
X0181797Y0029221D01*
X0181797Y0027648D02*
X0185233Y0027648D01*
X0184067Y0026075D02*
X0182028Y0026075D01*
X0182403Y0024501D02*
X0183691Y0024501D01*
X0183691Y0022928D02*
X0182403Y0022928D01*
X0182403Y0021355D02*
X0183691Y0021355D01*
X0183691Y0019782D02*
X0182403Y0019782D01*
X0182403Y0018208D02*
X0183691Y0018208D01*
X0184049Y0016635D02*
X0182045Y0016635D01*
X0180904Y0015062D02*
X0184298Y0015062D01*
X0184298Y0013488D02*
X0171797Y0013488D01*
X0171797Y0015062D02*
X0175190Y0015062D01*
X0174049Y0016635D02*
X0172045Y0016635D01*
X0172403Y0018208D02*
X0173691Y0018208D01*
X0173691Y0019782D02*
X0172403Y0019782D01*
X0172403Y0021355D02*
X0173691Y0021355D01*
X0173691Y0022928D02*
X0172403Y0022928D01*
X0172403Y0024501D02*
X0173691Y0024501D01*
X0174067Y0026075D02*
X0172028Y0026075D01*
X0170861Y0027648D02*
X0174298Y0027648D01*
X0174298Y0029221D02*
X0161797Y0029221D01*
X0161797Y0027648D02*
X0165233Y0027648D01*
X0164067Y0026075D02*
X0162028Y0026075D01*
X0162403Y0024501D02*
X0163691Y0024501D01*
X0163691Y0022928D02*
X0162403Y0022928D01*
X0162403Y0021355D02*
X0163691Y0021355D01*
X0163691Y0019782D02*
X0162403Y0019782D01*
X0162403Y0018208D02*
X0163691Y0018208D01*
X0164049Y0016635D02*
X0162045Y0016635D01*
X0160904Y0015062D02*
X0164298Y0015062D01*
X0164298Y0013488D02*
X0151797Y0013488D01*
X0151797Y0015062D02*
X0155190Y0015062D01*
X0154049Y0016635D02*
X0152045Y0016635D01*
X0152403Y0018208D02*
X0153691Y0018208D01*
X0153691Y0019782D02*
X0152403Y0019782D01*
X0152403Y0021355D02*
X0153691Y0021355D01*
X0153691Y0022928D02*
X0152403Y0022928D01*
X0152403Y0024501D02*
X0153691Y0024501D01*
X0154067Y0026075D02*
X0152028Y0026075D01*
X0150861Y0027648D02*
X0154298Y0027648D01*
X0154298Y0029221D02*
X0092470Y0029221D01*
X0094043Y0027648D02*
X0145233Y0027648D01*
X0144067Y0026075D02*
X0095616Y0026075D01*
X0097190Y0024501D02*
X0143691Y0024501D01*
X0143691Y0022928D02*
X0098763Y0022928D01*
X0100336Y0021355D02*
X0143691Y0021355D01*
X0143691Y0019782D02*
X0101910Y0019782D01*
X0103483Y0018208D02*
X0143691Y0018208D01*
X0144049Y0016635D02*
X0105056Y0016635D01*
X0106630Y0015062D02*
X0144298Y0015062D01*
X0144298Y0013488D02*
X0108203Y0013488D01*
X0102317Y0008768D02*
X0015748Y0008768D01*
X0015748Y0010342D02*
X0100744Y0010342D01*
X0099171Y0011915D02*
X0015748Y0011915D01*
X0015748Y0013488D02*
X0097597Y0013488D01*
X0096024Y0015062D02*
X0015748Y0015062D01*
X0015748Y0016635D02*
X0094451Y0016635D01*
X0092877Y0018208D02*
X0015748Y0018208D01*
X0015748Y0019782D02*
X0091304Y0019782D01*
X0089731Y0021355D02*
X0015748Y0021355D01*
X0015748Y0022928D02*
X0088158Y0022928D01*
X0086584Y0024501D02*
X0015748Y0024501D01*
X0015748Y0026075D02*
X0085011Y0026075D01*
X0083438Y0027648D02*
X0015748Y0027648D01*
X0015748Y0029221D02*
X0081864Y0029221D01*
X0089323Y0032368D02*
X0154298Y0032368D01*
X0154298Y0030795D02*
X0090896Y0030795D01*
X0087750Y0033941D02*
X0154298Y0033941D01*
X0154775Y0035515D02*
X0086177Y0035515D01*
X0084603Y0037088D02*
X0156216Y0037088D01*
X0157789Y0038661D02*
X0083030Y0038661D01*
X0081457Y0040235D02*
X0159362Y0040235D01*
X0160936Y0041808D02*
X0079883Y0041808D01*
X0078310Y0043381D02*
X0162509Y0043381D01*
X0169968Y0040235D02*
X0175898Y0040235D01*
X0174643Y0038661D02*
X0168394Y0038661D01*
X0166821Y0037088D02*
X0174298Y0037088D01*
X0174298Y0035515D02*
X0165248Y0035515D01*
X0163675Y0033941D02*
X0174298Y0033941D01*
X0174298Y0032368D02*
X0162101Y0032368D01*
X0161797Y0030795D02*
X0174298Y0030795D01*
X0181797Y0030795D02*
X0194298Y0030795D01*
X0194298Y0032368D02*
X0181797Y0032368D01*
X0181797Y0033941D02*
X0194298Y0033941D01*
X0194298Y0035515D02*
X0181797Y0035515D01*
X0183357Y0037088D02*
X0194298Y0037088D01*
X0194298Y0038661D02*
X0184930Y0038661D01*
X0186503Y0040235D02*
X0194298Y0040235D01*
X0194298Y0041808D02*
X0188077Y0041808D01*
X0189650Y0043381D02*
X0194837Y0043381D01*
X0196366Y0044955D02*
X0191223Y0044955D01*
X0192796Y0046528D02*
X0197939Y0046528D01*
X0199512Y0048101D02*
X0194370Y0048101D01*
X0195943Y0049674D02*
X0201086Y0049674D01*
X0202659Y0051248D02*
X0197516Y0051248D01*
X0199090Y0052821D02*
X0204232Y0052821D01*
X0205806Y0054394D02*
X0200663Y0054394D01*
X0202236Y0055968D02*
X0207379Y0055968D01*
X0211691Y0049674D02*
X0323527Y0049674D01*
X0321953Y0048101D02*
X0210118Y0048101D01*
X0208545Y0046528D02*
X0224317Y0046528D01*
X0222744Y0044955D02*
X0206971Y0044955D01*
X0205398Y0043381D02*
X0221170Y0043381D01*
X0219597Y0041808D02*
X0203825Y0041808D01*
X0202251Y0040235D02*
X0218024Y0040235D01*
X0216450Y0038661D02*
X0201797Y0038661D01*
X0201797Y0037088D02*
X0214877Y0037088D01*
X0214298Y0035515D02*
X0201797Y0035515D01*
X0201797Y0033941D02*
X0214298Y0033941D01*
X0214298Y0032368D02*
X0201797Y0032368D01*
X0201797Y0030795D02*
X0214298Y0030795D01*
X0221797Y0030795D02*
X0234298Y0030795D01*
X0234417Y0032368D02*
X0221797Y0032368D01*
X0222336Y0033941D02*
X0235353Y0033941D01*
X0236926Y0035515D02*
X0223909Y0035515D01*
X0225483Y0037088D02*
X0238499Y0037088D01*
X0240072Y0038661D02*
X0227056Y0038661D01*
X0228629Y0040235D02*
X0332197Y0040235D01*
X0333770Y0041808D02*
X0326266Y0041808D01*
X0327839Y0043381D02*
X0335344Y0043381D01*
X0336917Y0044955D02*
X0329412Y0044955D01*
X0330985Y0046528D02*
X0338490Y0046528D01*
X0340064Y0048101D02*
X0332559Y0048101D01*
X0334132Y0049674D02*
X0340872Y0049674D01*
X0340872Y0051248D02*
X0335705Y0051248D01*
X0337279Y0052821D02*
X0340872Y0052821D01*
X0340872Y0054394D02*
X0338790Y0054394D01*
X0339317Y0055968D02*
X0340872Y0055968D01*
X0340872Y0057541D02*
X0339317Y0057541D01*
X0339317Y0059114D02*
X0340872Y0059114D01*
X0340872Y0060688D02*
X0339317Y0060688D01*
X0339317Y0062261D02*
X0340872Y0062261D01*
X0340872Y0063834D02*
X0339317Y0063834D01*
X0360970Y0063834D02*
X0419165Y0063834D01*
X0419165Y0062261D02*
X0360970Y0062261D01*
X0360970Y0060688D02*
X0419165Y0060688D01*
X0419165Y0059114D02*
X0360970Y0059114D01*
X0360970Y0057541D02*
X0419165Y0057541D01*
X0419165Y0055968D02*
X0360970Y0055968D01*
X0360970Y0054394D02*
X0419165Y0054394D01*
X0419165Y0052821D02*
X0360970Y0052821D01*
X0360970Y0051248D02*
X0419165Y0051248D01*
X0419165Y0049674D02*
X0360970Y0049674D01*
X0360970Y0048101D02*
X0419165Y0048101D01*
X0419165Y0046528D02*
X0360970Y0046528D01*
X0360970Y0044955D02*
X0419165Y0044955D01*
X0419165Y0043381D02*
X0360970Y0043381D01*
X0360970Y0041808D02*
X0419165Y0041808D01*
X0419165Y0040235D02*
X0360970Y0040235D01*
X0360970Y0038661D02*
X0419165Y0038661D01*
X0419165Y0037088D02*
X0360970Y0037088D01*
X0360970Y0035515D02*
X0419165Y0035515D01*
X0419165Y0033941D02*
X0360970Y0033941D01*
X0360778Y0032368D02*
X0419165Y0032368D01*
X0419165Y0030795D02*
X0359741Y0030795D01*
X0358167Y0029221D02*
X0419165Y0029221D01*
X0419165Y0027648D02*
X0356594Y0027648D01*
X0355021Y0026075D02*
X0419165Y0026075D01*
X0419165Y0024501D02*
X0353447Y0024501D01*
X0351874Y0022928D02*
X0419165Y0022928D01*
X0419165Y0021355D02*
X0350301Y0021355D01*
X0348727Y0019782D02*
X0419165Y0019782D01*
X0419165Y0018208D02*
X0347154Y0018208D01*
X0344415Y0026075D02*
X0262028Y0026075D01*
X0260861Y0027648D02*
X0345988Y0027648D01*
X0360970Y0065408D02*
X0419165Y0065408D01*
X0419165Y0066981D02*
X0360970Y0066981D01*
X0360970Y0068554D02*
X0419165Y0068554D01*
X0419165Y0070128D02*
X0360970Y0070128D01*
X0360970Y0071701D02*
X0419165Y0071701D01*
X0419165Y0073274D02*
X0360970Y0073274D01*
X0360970Y0074848D02*
X0419165Y0074848D01*
X0419165Y0076421D02*
X0360970Y0076421D01*
X0360232Y0077994D02*
X0419165Y0077994D01*
X0419165Y0114180D02*
X0347457Y0114180D01*
X0349030Y0115754D02*
X0419165Y0115754D01*
X0419165Y0117327D02*
X0350604Y0117327D01*
X0352177Y0118900D02*
X0419165Y0118900D01*
X0419165Y0120474D02*
X0353750Y0120474D01*
X0355323Y0122047D02*
X0419165Y0122047D01*
X0419165Y0123620D02*
X0356897Y0123620D01*
X0358470Y0125194D02*
X0419165Y0125194D01*
X0419165Y0126767D02*
X0360043Y0126767D01*
X0360904Y0128340D02*
X0419165Y0128340D01*
X0419165Y0129914D02*
X0360970Y0129914D01*
X0360970Y0131487D02*
X0419165Y0131487D01*
X0419165Y0133060D02*
X0360970Y0133060D01*
X0360970Y0134633D02*
X0419165Y0134633D01*
X0419165Y0136207D02*
X0360970Y0136207D01*
X0360970Y0137780D02*
X0419165Y0137780D01*
X0419165Y0139353D02*
X0360970Y0139353D01*
X0360970Y0140927D02*
X0419165Y0140927D01*
X0419165Y0142500D02*
X0360970Y0142500D01*
X0360970Y0144073D02*
X0419165Y0144073D01*
X0419165Y0145647D02*
X0360683Y0145647D01*
X0359511Y0147220D02*
X0419165Y0147220D01*
X0419165Y0148793D02*
X0348844Y0148793D01*
X0350572Y0150367D02*
X0419165Y0150367D01*
X0419165Y0199139D02*
X0415913Y0199139D01*
X0417487Y0200713D02*
X0419165Y0200713D01*
X0419165Y0202286D02*
X0418837Y0202286D01*
X0397373Y0227459D02*
X0354043Y0227459D01*
X0355616Y0229032D02*
X0395800Y0229032D01*
X0394604Y0230606D02*
X0357189Y0230606D01*
X0358763Y0232179D02*
X0393696Y0232179D01*
X0393005Y0233752D02*
X0360336Y0233752D01*
X0360970Y0235326D02*
X0392584Y0235326D01*
X0392197Y0236899D02*
X0360970Y0236899D01*
X0360970Y0238472D02*
X0392197Y0238472D01*
X0392197Y0240046D02*
X0360970Y0240046D01*
X0360970Y0241619D02*
X0392464Y0241619D01*
X0392886Y0243192D02*
X0360970Y0243192D01*
X0360970Y0244765D02*
X0393438Y0244765D01*
X0394346Y0246339D02*
X0360970Y0246339D01*
X0360886Y0247912D02*
X0395354Y0247912D01*
X0396927Y0249485D02*
X0360001Y0249485D01*
X0354440Y0249485D02*
X0290291Y0249485D01*
X0290291Y0247912D02*
X0353555Y0247912D01*
X0353471Y0246339D02*
X0290291Y0246339D01*
X0290291Y0244765D02*
X0353471Y0244765D01*
X0353471Y0243192D02*
X0290291Y0243192D01*
X0290291Y0241619D02*
X0353471Y0241619D01*
X0353471Y0240046D02*
X0290291Y0240046D01*
X0290291Y0238472D02*
X0353471Y0238472D01*
X0352877Y0236899D02*
X0290291Y0236899D01*
X0290291Y0235326D02*
X0351304Y0235326D01*
X0354079Y0214873D02*
X0309566Y0214873D01*
X0309395Y0213299D02*
X0353471Y0213299D01*
X0353471Y0211726D02*
X0309395Y0211726D01*
X0309395Y0210153D02*
X0353471Y0210153D01*
X0353471Y0208579D02*
X0309395Y0208579D01*
X0309395Y0207006D02*
X0353471Y0207006D01*
X0353471Y0205433D02*
X0309395Y0205433D01*
X0309395Y0203859D02*
X0353471Y0203859D01*
X0353471Y0202286D02*
X0309395Y0202286D01*
X0309395Y0200713D02*
X0352911Y0200713D01*
X0286354Y0200713D02*
X0215446Y0200713D01*
X0215371Y0200681D02*
X0216609Y0201194D01*
X0217556Y0202142D01*
X0218069Y0203380D01*
X0218069Y0204720D01*
X0217556Y0205958D01*
X0216609Y0206906D01*
X0215371Y0207418D01*
X0214031Y0207418D01*
X0212793Y0206906D01*
X0212112Y0206225D01*
X0208909Y0206225D01*
X0201822Y0213311D01*
X0191306Y0213311D01*
X0190625Y0213992D01*
X0189387Y0214505D01*
X0188046Y0214505D01*
X0186808Y0213992D01*
X0185861Y0213045D01*
X0185348Y0211807D01*
X0185348Y0210466D01*
X0185861Y0209228D01*
X0186808Y0208281D01*
X0188046Y0207768D01*
X0189387Y0207768D01*
X0190625Y0208281D01*
X0191306Y0208962D01*
X0200020Y0208962D01*
X0205833Y0203149D01*
X0207107Y0201875D01*
X0212112Y0201875D01*
X0212793Y0201194D01*
X0214031Y0200681D01*
X0215371Y0200681D01*
X0213955Y0200713D02*
X0168450Y0200713D01*
X0168450Y0202286D02*
X0206696Y0202286D01*
X0208008Y0204050D02*
X0214701Y0204050D01*
X0217774Y0205433D02*
X0286354Y0205433D01*
X0286354Y0207006D02*
X0216366Y0207006D01*
X0215371Y0207768D02*
X0216609Y0208281D01*
X0217556Y0209228D01*
X0218069Y0210466D01*
X0218069Y0211807D01*
X0217556Y0213045D01*
X0216609Y0213992D01*
X0215371Y0214505D01*
X0214408Y0214505D01*
X0204972Y0223941D01*
X0184613Y0223941D01*
X0183932Y0224622D01*
X0182694Y0225135D01*
X0181354Y0225135D01*
X0180116Y0224622D01*
X0179168Y0223674D01*
X0178655Y0222436D01*
X0178655Y0221096D01*
X0179168Y0219858D01*
X0180116Y0218911D01*
X0181354Y0218398D01*
X0182694Y0218398D01*
X0183932Y0218911D01*
X0184613Y0219592D01*
X0203170Y0219592D01*
X0211332Y0211429D01*
X0211332Y0210466D01*
X0211845Y0209228D01*
X0212793Y0208281D01*
X0214031Y0207768D01*
X0215371Y0207768D01*
X0216907Y0208579D02*
X0286354Y0208579D01*
X0286354Y0210153D02*
X0217939Y0210153D01*
X0218069Y0211726D02*
X0286354Y0211726D01*
X0286354Y0213299D02*
X0217302Y0213299D01*
X0214701Y0211136D02*
X0204071Y0221766D01*
X0182024Y0221766D01*
X0184241Y0224312D02*
X0286354Y0224312D01*
X0286354Y0222739D02*
X0206174Y0222739D01*
X0207747Y0221166D02*
X0286354Y0221166D01*
X0286354Y0219592D02*
X0209320Y0219592D01*
X0210894Y0218019D02*
X0286354Y0218019D01*
X0286354Y0216446D02*
X0212467Y0216446D01*
X0214040Y0214873D02*
X0286354Y0214873D01*
X0286354Y0225886D02*
X0167984Y0225886D01*
X0168184Y0225803D02*
X0166946Y0226316D01*
X0165606Y0226316D01*
X0164367Y0225803D01*
X0163420Y0224856D01*
X0162907Y0223618D01*
X0162907Y0222277D01*
X0163420Y0221039D01*
X0164101Y0220359D01*
X0164101Y0191171D01*
X0138209Y0165280D01*
X0119932Y0165280D01*
X0115301Y0169911D01*
X0115301Y0173114D01*
X0115982Y0173795D01*
X0116494Y0175033D01*
X0116494Y0176373D01*
X0115982Y0177612D01*
X0115034Y0178559D01*
X0113796Y0179072D01*
X0112456Y0179072D01*
X0111218Y0178559D01*
X0110270Y0177612D01*
X0109757Y0176373D01*
X0109757Y0175033D01*
X0110270Y0173795D01*
X0110951Y0173114D01*
X0110951Y0168110D01*
X0116857Y0162204D01*
X0118131Y0160930D01*
X0140011Y0160930D01*
X0167176Y0188096D01*
X0168450Y0189370D01*
X0168450Y0220359D01*
X0169131Y0221039D01*
X0169644Y0222277D01*
X0169644Y0223618D01*
X0169131Y0224856D01*
X0168184Y0225803D01*
X0169356Y0224312D02*
X0179806Y0224312D01*
X0178780Y0222739D02*
X0169644Y0222739D01*
X0169184Y0221166D02*
X0178655Y0221166D01*
X0179434Y0219592D02*
X0168450Y0219592D01*
X0168450Y0218019D02*
X0204742Y0218019D01*
X0206316Y0216446D02*
X0168450Y0216446D01*
X0168450Y0214873D02*
X0207889Y0214873D01*
X0209462Y0213299D02*
X0201834Y0213299D01*
X0203407Y0211726D02*
X0211036Y0211726D01*
X0211462Y0210153D02*
X0204981Y0210153D01*
X0206554Y0208579D02*
X0212494Y0208579D01*
X0213035Y0207006D02*
X0208127Y0207006D01*
X0208008Y0204050D02*
X0200921Y0211136D01*
X0188717Y0211136D01*
X0190923Y0208579D02*
X0200403Y0208579D01*
X0201976Y0207006D02*
X0168450Y0207006D01*
X0168450Y0208579D02*
X0186510Y0208579D01*
X0185478Y0210153D02*
X0168450Y0210153D01*
X0168450Y0211726D02*
X0185348Y0211726D01*
X0186115Y0213299D02*
X0168450Y0213299D01*
X0164101Y0213299D02*
X0119270Y0213299D01*
X0119525Y0213045D02*
X0118577Y0213992D01*
X0117339Y0214505D01*
X0115999Y0214505D01*
X0114761Y0213992D01*
X0114080Y0213311D01*
X0087816Y0213311D01*
X0077579Y0203075D01*
X0076306Y0201801D01*
X0076306Y0172387D01*
X0075625Y0171706D01*
X0075112Y0170468D01*
X0075112Y0169128D01*
X0075625Y0167890D01*
X0076572Y0166942D01*
X0077810Y0166429D01*
X0079150Y0166429D01*
X0080388Y0166942D01*
X0081336Y0167890D01*
X0081849Y0169128D01*
X0081849Y0170468D01*
X0081336Y0171706D01*
X0080655Y0172387D01*
X0080655Y0199999D01*
X0089617Y0208962D01*
X0114080Y0208962D01*
X0114761Y0208281D01*
X0115999Y0207768D01*
X0117339Y0207768D01*
X0118577Y0208281D01*
X0119525Y0209228D01*
X0120038Y0210466D01*
X0120038Y0211807D01*
X0119525Y0213045D01*
X0120038Y0211726D02*
X0164101Y0211726D01*
X0164101Y0210153D02*
X0119908Y0210153D01*
X0118876Y0208579D02*
X0164101Y0208579D01*
X0164101Y0207006D02*
X0087662Y0207006D01*
X0089235Y0208579D02*
X0114463Y0208579D01*
X0116669Y0211136D02*
X0088717Y0211136D01*
X0078480Y0200900D01*
X0078480Y0169798D01*
X0075258Y0170820D02*
X0015748Y0170820D01*
X0015748Y0172393D02*
X0076306Y0172393D01*
X0076306Y0173966D02*
X0015748Y0173966D01*
X0015748Y0175540D02*
X0076306Y0175540D01*
X0076306Y0177113D02*
X0015748Y0177113D01*
X0015748Y0178686D02*
X0076306Y0178686D01*
X0076306Y0180260D02*
X0015748Y0180260D01*
X0015748Y0181833D02*
X0076306Y0181833D01*
X0076306Y0183406D02*
X0015748Y0183406D01*
X0015748Y0184980D02*
X0076306Y0184980D01*
X0076306Y0186553D02*
X0015748Y0186553D01*
X0015748Y0188126D02*
X0076306Y0188126D01*
X0076306Y0189699D02*
X0015748Y0189699D01*
X0015748Y0191273D02*
X0076306Y0191273D01*
X0076306Y0192846D02*
X0015748Y0192846D01*
X0015748Y0194419D02*
X0076306Y0194419D01*
X0076306Y0195993D02*
X0015748Y0195993D01*
X0015748Y0197566D02*
X0076306Y0197566D01*
X0076306Y0199139D02*
X0015748Y0199139D01*
X0015748Y0200713D02*
X0076306Y0200713D01*
X0076790Y0202286D02*
X0015748Y0202286D01*
X0015748Y0203859D02*
X0078364Y0203859D01*
X0079937Y0205433D02*
X0015748Y0205433D01*
X0015748Y0207006D02*
X0081510Y0207006D01*
X0083084Y0208579D02*
X0015748Y0208579D01*
X0015748Y0210153D02*
X0084657Y0210153D01*
X0086230Y0211726D02*
X0015748Y0211726D01*
X0015748Y0213299D02*
X0087804Y0213299D01*
X0086088Y0205433D02*
X0164101Y0205433D01*
X0164101Y0203859D02*
X0119261Y0203859D01*
X0118971Y0204150D02*
X0117733Y0204662D01*
X0116393Y0204662D01*
X0115155Y0204150D01*
X0114207Y0203202D01*
X0113694Y0201964D01*
X0113694Y0200624D01*
X0114207Y0199386D01*
X0114888Y0198705D01*
X0114888Y0188188D01*
X0116162Y0186914D01*
X0127080Y0175996D01*
X0127080Y0175033D01*
X0127593Y0173795D01*
X0128541Y0172848D01*
X0129779Y0172335D01*
X0131119Y0172335D01*
X0132357Y0172848D01*
X0133304Y0173795D01*
X0133817Y0175033D01*
X0133817Y0176373D01*
X0133304Y0177612D01*
X0132357Y0178559D01*
X0131119Y0179072D01*
X0130156Y0179072D01*
X0119238Y0189990D01*
X0119238Y0198705D01*
X0119919Y0199386D01*
X0120431Y0200624D01*
X0120431Y0201964D01*
X0119919Y0203202D01*
X0118971Y0204150D01*
X0120298Y0202286D02*
X0164101Y0202286D01*
X0164101Y0200713D02*
X0120431Y0200713D01*
X0119672Y0199139D02*
X0164101Y0199139D01*
X0164101Y0197566D02*
X0119238Y0197566D01*
X0119238Y0195993D02*
X0164101Y0195993D01*
X0164101Y0194419D02*
X0119238Y0194419D01*
X0119238Y0192846D02*
X0164101Y0192846D01*
X0164101Y0191273D02*
X0119238Y0191273D01*
X0119528Y0189699D02*
X0162629Y0189699D01*
X0161056Y0188126D02*
X0121102Y0188126D01*
X0122675Y0186553D02*
X0159482Y0186553D01*
X0157909Y0184980D02*
X0124248Y0184980D01*
X0125822Y0183406D02*
X0156336Y0183406D01*
X0154763Y0181833D02*
X0127395Y0181833D01*
X0128968Y0180260D02*
X0153189Y0180260D01*
X0151616Y0178686D02*
X0132050Y0178686D01*
X0133511Y0177113D02*
X0150043Y0177113D01*
X0148469Y0175540D02*
X0133817Y0175540D01*
X0133375Y0173966D02*
X0146896Y0173966D01*
X0145323Y0172393D02*
X0131259Y0172393D01*
X0129638Y0172393D02*
X0115301Y0172393D01*
X0115301Y0170820D02*
X0143749Y0170820D01*
X0142176Y0169246D02*
X0115966Y0169246D01*
X0117539Y0167673D02*
X0140603Y0167673D01*
X0139029Y0166100D02*
X0119112Y0166100D01*
X0119031Y0163105D02*
X0113126Y0169010D01*
X0113126Y0175703D01*
X0116188Y0177113D02*
X0125964Y0177113D01*
X0127080Y0175540D02*
X0116494Y0175540D01*
X0116052Y0173966D02*
X0127522Y0173966D01*
X0130449Y0175703D02*
X0117063Y0189089D01*
X0117063Y0201294D01*
X0114865Y0203859D02*
X0084515Y0203859D01*
X0082942Y0202286D02*
X0113828Y0202286D01*
X0113694Y0200713D02*
X0081368Y0200713D01*
X0080655Y0199139D02*
X0114454Y0199139D01*
X0114888Y0197566D02*
X0080655Y0197566D01*
X0080655Y0195993D02*
X0114888Y0195993D01*
X0114888Y0194419D02*
X0080655Y0194419D01*
X0080655Y0192846D02*
X0114888Y0192846D01*
X0114888Y0191273D02*
X0080655Y0191273D01*
X0080655Y0189699D02*
X0114888Y0189699D01*
X0114950Y0188126D02*
X0080655Y0188126D01*
X0080655Y0186553D02*
X0088555Y0186553D01*
X0088737Y0186646D02*
X0088126Y0186334D01*
X0087572Y0185931D01*
X0087087Y0185447D01*
X0086684Y0184892D01*
X0086373Y0184281D01*
X0086161Y0183629D01*
X0086054Y0182952D01*
X0086054Y0179837D01*
X0090213Y0179837D01*
X0090213Y0186965D01*
X0090067Y0186965D01*
X0089389Y0186858D01*
X0088737Y0186646D01*
X0090213Y0186553D02*
X0090606Y0186553D01*
X0090606Y0186965D02*
X0090606Y0179837D01*
X0090213Y0179837D01*
X0090213Y0179444D01*
X0086054Y0179444D01*
X0086054Y0176329D01*
X0086161Y0175652D01*
X0086373Y0175000D01*
X0086684Y0174389D01*
X0087087Y0173834D01*
X0087572Y0173349D01*
X0088126Y0172946D01*
X0088737Y0172635D01*
X0089389Y0172423D01*
X0090067Y0172316D01*
X0090213Y0172316D01*
X0090213Y0179443D01*
X0090606Y0179443D01*
X0090606Y0172316D01*
X0090752Y0172316D01*
X0091429Y0172423D01*
X0092082Y0172635D01*
X0092692Y0172946D01*
X0093247Y0173349D01*
X0093732Y0173834D01*
X0094135Y0174389D01*
X0094446Y0175000D01*
X0094658Y0175652D01*
X0094765Y0176329D01*
X0094765Y0179444D01*
X0090606Y0179444D01*
X0090606Y0179837D01*
X0094765Y0179837D01*
X0094765Y0182952D01*
X0094658Y0183629D01*
X0094446Y0184281D01*
X0094135Y0184892D01*
X0093732Y0185447D01*
X0093247Y0185931D01*
X0092692Y0186334D01*
X0092082Y0186646D01*
X0091429Y0186858D01*
X0090752Y0186965D01*
X0090606Y0186965D01*
X0092264Y0186553D02*
X0098548Y0186553D01*
X0097942Y0186302D02*
X0099543Y0186965D01*
X0101276Y0186965D01*
X0102877Y0186302D01*
X0104102Y0185076D01*
X0104765Y0183475D01*
X0104765Y0175805D01*
X0104102Y0174204D01*
X0102877Y0172979D01*
X0101276Y0172316D01*
X0099543Y0172316D01*
X0097942Y0172979D01*
X0096717Y0174204D01*
X0096054Y0175805D01*
X0096054Y0183475D01*
X0096717Y0185076D01*
X0097942Y0186302D01*
X0096677Y0184980D02*
X0094071Y0184980D01*
X0094693Y0183406D02*
X0096054Y0183406D01*
X0096054Y0181833D02*
X0094765Y0181833D01*
X0094765Y0180260D02*
X0096054Y0180260D01*
X0096054Y0178686D02*
X0094765Y0178686D01*
X0094765Y0177113D02*
X0096054Y0177113D01*
X0096164Y0175540D02*
X0094622Y0175540D01*
X0093828Y0173966D02*
X0096955Y0173966D01*
X0099357Y0172393D02*
X0091239Y0172393D01*
X0090606Y0172393D02*
X0090213Y0172393D01*
X0089580Y0172393D02*
X0080655Y0172393D01*
X0080655Y0173966D02*
X0086991Y0173966D01*
X0086197Y0175540D02*
X0080655Y0175540D01*
X0080655Y0177113D02*
X0086054Y0177113D01*
X0086054Y0178686D02*
X0080655Y0178686D01*
X0080655Y0180260D02*
X0086054Y0180260D01*
X0086054Y0181833D02*
X0080655Y0181833D01*
X0080655Y0183406D02*
X0086126Y0183406D01*
X0086748Y0184980D02*
X0080655Y0184980D01*
X0090213Y0184980D02*
X0090606Y0184980D01*
X0090606Y0183406D02*
X0090213Y0183406D01*
X0090213Y0181833D02*
X0090606Y0181833D01*
X0090606Y0180260D02*
X0090213Y0180260D01*
X0090213Y0178686D02*
X0090606Y0178686D01*
X0090606Y0177113D02*
X0090213Y0177113D01*
X0090213Y0175540D02*
X0090606Y0175540D01*
X0090606Y0173966D02*
X0090213Y0173966D01*
X0081703Y0170820D02*
X0110951Y0170820D01*
X0110951Y0172393D02*
X0101462Y0172393D01*
X0103864Y0173966D02*
X0110199Y0173966D01*
X0109757Y0175540D02*
X0104655Y0175540D01*
X0104765Y0177113D02*
X0110064Y0177113D01*
X0111525Y0178686D02*
X0104765Y0178686D01*
X0104765Y0180260D02*
X0122817Y0180260D01*
X0121244Y0181833D02*
X0104765Y0181833D01*
X0104765Y0183406D02*
X0119670Y0183406D01*
X0118097Y0184980D02*
X0104142Y0184980D01*
X0102270Y0186553D02*
X0116524Y0186553D01*
X0116162Y0186914D02*
X0116162Y0186914D01*
X0114727Y0178686D02*
X0124390Y0178686D01*
X0110951Y0169246D02*
X0081849Y0169246D01*
X0081119Y0167673D02*
X0111388Y0167673D01*
X0112961Y0166100D02*
X0015748Y0166100D01*
X0015748Y0167673D02*
X0075841Y0167673D01*
X0075112Y0169246D02*
X0015748Y0169246D01*
X0015748Y0164526D02*
X0114534Y0164526D01*
X0116108Y0162953D02*
X0015748Y0162953D01*
X0015748Y0161380D02*
X0117681Y0161380D01*
X0116857Y0162204D02*
X0116857Y0162204D01*
X0119031Y0163105D02*
X0139110Y0163105D01*
X0166276Y0190270D01*
X0166276Y0222948D01*
X0163195Y0224312D02*
X0146700Y0224312D01*
X0145127Y0222739D02*
X0162907Y0222739D01*
X0163368Y0221166D02*
X0143554Y0221166D01*
X0142767Y0220379D02*
X0163633Y0241245D01*
X0180956Y0241245D01*
X0190798Y0251088D01*
X0192072Y0252362D01*
X0192072Y0255905D01*
X0193111Y0256944D01*
X0194304Y0255751D01*
X0195905Y0255088D01*
X0203575Y0255088D01*
X0205176Y0255751D01*
X0206401Y0256976D01*
X0206572Y0257387D01*
X0218918Y0257387D01*
X0221187Y0255118D01*
X0221187Y0251127D01*
X0220507Y0250446D01*
X0219994Y0249208D01*
X0219994Y0247868D01*
X0220507Y0246630D01*
X0221454Y0245682D01*
X0222692Y0245170D01*
X0224032Y0245170D01*
X0225270Y0245682D01*
X0226218Y0246630D01*
X0226731Y0247868D01*
X0226731Y0249208D01*
X0226218Y0250446D01*
X0225537Y0251127D01*
X0225537Y0256919D01*
X0221994Y0260462D01*
X0220720Y0261736D01*
X0206474Y0261736D01*
X0206401Y0261911D01*
X0205176Y0263136D01*
X0203575Y0263799D01*
X0195905Y0263799D01*
X0194304Y0263136D01*
X0193079Y0261911D01*
X0193007Y0261736D01*
X0191753Y0261736D01*
X0190479Y0260462D01*
X0187723Y0257707D01*
X0187723Y0254163D01*
X0179154Y0245595D01*
X0161831Y0245595D01*
X0160557Y0244321D01*
X0140965Y0224729D01*
X0132137Y0224729D01*
X0129080Y0227785D01*
X0129080Y0230201D01*
X0129761Y0230882D01*
X0130274Y0232120D01*
X0130274Y0233460D01*
X0129761Y0234698D01*
X0128814Y0235646D01*
X0127576Y0236159D01*
X0126235Y0236159D01*
X0124997Y0235646D01*
X0124050Y0234698D01*
X0123537Y0233460D01*
X0123537Y0232120D01*
X0124050Y0230882D01*
X0124731Y0230201D01*
X0124731Y0225984D01*
X0129061Y0221653D01*
X0130335Y0220379D01*
X0142767Y0220379D01*
X0141866Y0222554D02*
X0162732Y0243420D01*
X0180055Y0243420D01*
X0189898Y0253262D01*
X0189898Y0256806D01*
X0192654Y0259562D01*
X0199858Y0259562D01*
X0199740Y0259444D01*
X0199858Y0259562D02*
X0219819Y0259562D01*
X0223362Y0256018D01*
X0223362Y0248538D01*
X0221119Y0251059D02*
X0206754Y0251059D01*
X0207065Y0250310D02*
X0206401Y0251911D01*
X0205176Y0253136D01*
X0203575Y0253799D01*
X0195905Y0253799D01*
X0194304Y0253136D01*
X0193079Y0251911D01*
X0192958Y0251618D01*
X0192658Y0251618D01*
X0177579Y0236540D01*
X0172802Y0236540D01*
X0172121Y0237220D01*
X0170883Y0237733D01*
X0169543Y0237733D01*
X0168304Y0237220D01*
X0167357Y0236273D01*
X0166844Y0235035D01*
X0166844Y0233695D01*
X0167357Y0232457D01*
X0168304Y0231509D01*
X0169543Y0230996D01*
X0170883Y0230996D01*
X0172121Y0231509D01*
X0172802Y0232190D01*
X0179381Y0232190D01*
X0180655Y0233464D01*
X0193623Y0246432D01*
X0194304Y0245751D01*
X0195905Y0245088D01*
X0203575Y0245088D01*
X0205176Y0245751D01*
X0206401Y0246976D01*
X0207065Y0248577D01*
X0207065Y0250310D01*
X0207065Y0249485D02*
X0220109Y0249485D01*
X0219994Y0247912D02*
X0206789Y0247912D01*
X0205764Y0246339D02*
X0220798Y0246339D01*
X0225927Y0246339D02*
X0231428Y0246339D01*
X0231136Y0246630D02*
X0232084Y0245682D01*
X0233322Y0245170D01*
X0234662Y0245170D01*
X0235900Y0245682D01*
X0236848Y0246630D01*
X0237361Y0247868D01*
X0237361Y0249208D01*
X0236848Y0250446D01*
X0236167Y0251127D01*
X0236167Y0263218D01*
X0229080Y0270305D01*
X0227806Y0271579D01*
X0206539Y0271579D01*
X0206401Y0271911D01*
X0205231Y0273081D01*
X0251730Y0273081D01*
X0250559Y0271911D01*
X0249896Y0270310D01*
X0249896Y0268577D01*
X0250559Y0266976D01*
X0251785Y0265751D01*
X0253386Y0265088D01*
X0261055Y0265088D01*
X0262656Y0265751D01*
X0263882Y0266976D01*
X0264545Y0268577D01*
X0264545Y0270310D01*
X0263882Y0271911D01*
X0262711Y0273081D01*
X0286354Y0273081D01*
X0286354Y0093026D01*
X0109189Y0093026D01*
X0109189Y0055625D01*
X0081630Y0055625D01*
X0081630Y0077278D01*
X0015748Y0077278D01*
X0015748Y0117746D01*
X0016348Y0117146D01*
X0019684Y0115220D01*
X0023405Y0114223D01*
X0027257Y0114223D01*
X0030978Y0115220D01*
X0034314Y0117146D01*
X0037038Y0119870D01*
X0038964Y0123206D01*
X0039961Y0126927D01*
X0039961Y0130779D01*
X0038964Y0134500D01*
X0037038Y0137836D01*
X0034314Y0140560D01*
X0030978Y0142486D01*
X0027257Y0143483D01*
X0023405Y0143483D01*
X0019684Y0142486D01*
X0016348Y0140560D01*
X0015748Y0139960D01*
X0015748Y0273081D01*
X0176424Y0273081D01*
X0175391Y0272654D01*
X0174710Y0271973D01*
X0171280Y0271973D01*
X0170006Y0270699D01*
X0160926Y0261618D01*
X0077855Y0261618D01*
X0076581Y0260344D01*
X0057802Y0241565D01*
X0057802Y0223568D01*
X0057121Y0222887D01*
X0056608Y0221649D01*
X0056608Y0220309D01*
X0057121Y0219071D01*
X0058068Y0218123D01*
X0059306Y0217610D01*
X0060646Y0217610D01*
X0061884Y0218123D01*
X0062832Y0219071D01*
X0063345Y0220309D01*
X0063345Y0221649D01*
X0062832Y0222887D01*
X0062151Y0223568D01*
X0062151Y0239763D01*
X0079657Y0257269D01*
X0162728Y0257269D01*
X0173082Y0267623D01*
X0174710Y0267623D01*
X0175391Y0266942D01*
X0176629Y0266429D01*
X0177969Y0266429D01*
X0179207Y0266942D01*
X0180155Y0267890D01*
X0180668Y0269128D01*
X0180668Y0270468D01*
X0180155Y0271706D01*
X0179207Y0272654D01*
X0178174Y0273081D01*
X0194249Y0273081D01*
X0193079Y0271911D01*
X0192958Y0271618D01*
X0188642Y0271618D01*
X0183485Y0266461D01*
X0182211Y0265187D01*
X0182211Y0257707D01*
X0177973Y0253469D01*
X0160257Y0253469D01*
X0140978Y0234190D01*
X0140015Y0234190D01*
X0138777Y0233677D01*
X0137829Y0232730D01*
X0137317Y0231492D01*
X0137317Y0230151D01*
X0137829Y0228913D01*
X0138777Y0227966D01*
X0140015Y0227453D01*
X0141355Y0227453D01*
X0142593Y0227966D01*
X0143541Y0228913D01*
X0144054Y0230151D01*
X0144054Y0231114D01*
X0162058Y0249119D01*
X0179775Y0249119D01*
X0181049Y0250393D01*
X0186561Y0255905D01*
X0186561Y0263385D01*
X0190444Y0267269D01*
X0192958Y0267269D01*
X0193079Y0266976D01*
X0194304Y0265751D01*
X0195905Y0265088D01*
X0203575Y0265088D01*
X0205176Y0265751D01*
X0206401Y0266976D01*
X0206506Y0267229D01*
X0226005Y0267229D01*
X0231817Y0261417D01*
X0231817Y0251127D01*
X0231136Y0250446D01*
X0230624Y0249208D01*
X0230624Y0247868D01*
X0231136Y0246630D01*
X0230624Y0247912D02*
X0226731Y0247912D01*
X0226616Y0249485D02*
X0230739Y0249485D01*
X0231749Y0251059D02*
X0225605Y0251059D01*
X0225537Y0252632D02*
X0231817Y0252632D01*
X0231817Y0254205D02*
X0225537Y0254205D01*
X0225537Y0255779D02*
X0231817Y0255779D01*
X0231817Y0257352D02*
X0225104Y0257352D01*
X0223531Y0258925D02*
X0231817Y0258925D01*
X0231817Y0260499D02*
X0221958Y0260499D01*
X0218953Y0257352D02*
X0206557Y0257352D01*
X0205204Y0255779D02*
X0220526Y0255779D01*
X0221187Y0254205D02*
X0192072Y0254205D01*
X0192072Y0252632D02*
X0193800Y0252632D01*
X0192099Y0251059D02*
X0190770Y0251059D01*
X0190525Y0249485D02*
X0189196Y0249485D01*
X0188952Y0247912D02*
X0187623Y0247912D01*
X0187379Y0246339D02*
X0186050Y0246339D01*
X0185805Y0244765D02*
X0184476Y0244765D01*
X0184232Y0243192D02*
X0182903Y0243192D01*
X0182659Y0241619D02*
X0181330Y0241619D01*
X0181085Y0240046D02*
X0162434Y0240046D01*
X0160860Y0238472D02*
X0179512Y0238472D01*
X0177939Y0236899D02*
X0172442Y0236899D01*
X0170213Y0234365D02*
X0178480Y0234365D01*
X0193559Y0249444D01*
X0199740Y0249444D01*
X0193716Y0246339D02*
X0193530Y0246339D01*
X0191957Y0244765D02*
X0286354Y0244765D01*
X0286354Y0243192D02*
X0262522Y0243192D01*
X0262656Y0243136D02*
X0261055Y0243799D01*
X0253386Y0243799D01*
X0251785Y0243136D01*
X0250559Y0241911D01*
X0249896Y0240310D01*
X0249896Y0238577D01*
X0250559Y0236976D01*
X0251785Y0235751D01*
X0253386Y0235088D01*
X0261055Y0235088D01*
X0262656Y0235751D01*
X0263882Y0236976D01*
X0264545Y0238577D01*
X0264545Y0240310D01*
X0263882Y0241911D01*
X0262656Y0243136D01*
X0264003Y0241619D02*
X0286354Y0241619D01*
X0286354Y0240046D02*
X0264545Y0240046D01*
X0264501Y0238472D02*
X0286354Y0238472D01*
X0286354Y0236899D02*
X0263805Y0236899D01*
X0261630Y0235326D02*
X0286354Y0235326D01*
X0286354Y0233752D02*
X0180943Y0233752D01*
X0182517Y0235326D02*
X0195349Y0235326D01*
X0195100Y0235407D02*
X0195752Y0235195D01*
X0196429Y0235088D01*
X0199543Y0235088D01*
X0199543Y0239247D01*
X0192416Y0239247D01*
X0192416Y0239101D01*
X0192523Y0238424D01*
X0192735Y0237771D01*
X0193046Y0237161D01*
X0193449Y0236606D01*
X0193934Y0236121D01*
X0194489Y0235718D01*
X0195100Y0235407D01*
X0193236Y0236899D02*
X0184090Y0236899D01*
X0185663Y0238472D02*
X0192515Y0238472D01*
X0192416Y0239640D02*
X0199543Y0239640D01*
X0199543Y0239247D01*
X0199937Y0239247D01*
X0199937Y0239640D01*
X0207065Y0239640D01*
X0207065Y0239786D01*
X0206957Y0240464D01*
X0206745Y0241116D01*
X0206434Y0241727D01*
X0206031Y0242281D01*
X0205546Y0242766D01*
X0204992Y0243169D01*
X0204381Y0243480D01*
X0203729Y0243692D01*
X0203051Y0243799D01*
X0199937Y0243799D01*
X0199937Y0239640D01*
X0199543Y0239640D01*
X0199543Y0243799D01*
X0196429Y0243799D01*
X0195752Y0243692D01*
X0195100Y0243480D01*
X0194489Y0243169D01*
X0193934Y0242766D01*
X0193449Y0242281D01*
X0193046Y0241727D01*
X0192735Y0241116D01*
X0192523Y0240464D01*
X0192416Y0239786D01*
X0192416Y0239640D01*
X0192457Y0240046D02*
X0187237Y0240046D01*
X0188810Y0241619D02*
X0192991Y0241619D01*
X0194534Y0243192D02*
X0190383Y0243192D01*
X0199543Y0243192D02*
X0199937Y0243192D01*
X0199937Y0241619D02*
X0199543Y0241619D01*
X0199543Y0240046D02*
X0199937Y0240046D01*
X0199937Y0239247D02*
X0207065Y0239247D01*
X0207065Y0239101D01*
X0206957Y0238424D01*
X0206745Y0237771D01*
X0206434Y0237161D01*
X0206031Y0236606D01*
X0205546Y0236121D01*
X0204992Y0235718D01*
X0204381Y0235407D01*
X0203729Y0235195D01*
X0203051Y0235088D01*
X0199937Y0235088D01*
X0199937Y0239247D01*
X0199937Y0238472D02*
X0199543Y0238472D01*
X0199543Y0236899D02*
X0199937Y0236899D01*
X0199937Y0235326D02*
X0199543Y0235326D01*
X0204131Y0235326D02*
X0252811Y0235326D01*
X0250636Y0236899D02*
X0206244Y0236899D01*
X0206965Y0238472D02*
X0249940Y0238472D01*
X0249896Y0240046D02*
X0207024Y0240046D01*
X0206489Y0241619D02*
X0250438Y0241619D01*
X0251919Y0243192D02*
X0204946Y0243192D01*
X0205680Y0252632D02*
X0221187Y0252632D01*
X0233992Y0248538D02*
X0233992Y0262318D01*
X0226906Y0269404D01*
X0199780Y0269404D01*
X0199740Y0269444D01*
X0189543Y0269444D01*
X0184386Y0264286D01*
X0184386Y0256806D01*
X0178874Y0251294D01*
X0161157Y0251294D01*
X0140685Y0230822D01*
X0137601Y0232179D02*
X0130274Y0232179D01*
X0130153Y0233752D02*
X0138958Y0233752D01*
X0142113Y0235326D02*
X0129134Y0235326D01*
X0129955Y0236787D02*
X0130903Y0235840D01*
X0132141Y0235327D01*
X0133481Y0235327D01*
X0134719Y0235840D01*
X0135667Y0236787D01*
X0136180Y0238025D01*
X0136180Y0239366D01*
X0135667Y0240604D01*
X0134719Y0241551D01*
X0133481Y0242064D01*
X0132518Y0242064D01*
X0129080Y0245502D01*
X0127806Y0246776D01*
X0080282Y0246776D01*
X0079601Y0247457D01*
X0078363Y0247970D01*
X0077023Y0247970D01*
X0075785Y0247457D01*
X0074837Y0246509D01*
X0074324Y0245271D01*
X0074324Y0243931D01*
X0074837Y0242693D01*
X0075785Y0241745D01*
X0077023Y0241233D01*
X0078363Y0241233D01*
X0079601Y0241745D01*
X0080282Y0242426D01*
X0126005Y0242426D01*
X0129443Y0238988D01*
X0129443Y0238025D01*
X0129955Y0236787D01*
X0129909Y0236899D02*
X0062151Y0236899D01*
X0062151Y0238472D02*
X0129443Y0238472D01*
X0128385Y0240046D02*
X0062434Y0240046D01*
X0064007Y0241619D02*
X0076090Y0241619D01*
X0074630Y0243192D02*
X0065580Y0243192D01*
X0067153Y0244765D02*
X0074324Y0244765D01*
X0074767Y0246339D02*
X0068727Y0246339D01*
X0070300Y0247912D02*
X0076884Y0247912D01*
X0078502Y0247912D02*
X0154700Y0247912D01*
X0153127Y0246339D02*
X0128243Y0246339D01*
X0126906Y0244601D02*
X0077693Y0244601D01*
X0079296Y0241619D02*
X0126812Y0241619D01*
X0126906Y0244601D02*
X0132811Y0238696D01*
X0135898Y0240046D02*
X0146833Y0240046D01*
X0148407Y0241619D02*
X0134556Y0241619D01*
X0131390Y0243192D02*
X0149980Y0243192D01*
X0151553Y0244765D02*
X0129817Y0244765D01*
X0136180Y0238472D02*
X0145260Y0238472D01*
X0143687Y0236899D02*
X0135713Y0236899D01*
X0137317Y0230606D02*
X0129485Y0230606D01*
X0129080Y0229032D02*
X0137780Y0229032D01*
X0140000Y0227459D02*
X0129407Y0227459D01*
X0130980Y0225886D02*
X0142122Y0225886D01*
X0141370Y0227459D02*
X0143696Y0227459D01*
X0143590Y0229032D02*
X0145269Y0229032D01*
X0144054Y0230606D02*
X0146842Y0230606D01*
X0148416Y0232179D02*
X0145118Y0232179D01*
X0146691Y0233752D02*
X0149989Y0233752D01*
X0151562Y0235326D02*
X0148265Y0235326D01*
X0149838Y0236899D02*
X0153136Y0236899D01*
X0154709Y0238472D02*
X0151411Y0238472D01*
X0152985Y0240046D02*
X0156282Y0240046D01*
X0157856Y0241619D02*
X0154558Y0241619D01*
X0156131Y0243192D02*
X0159429Y0243192D01*
X0161002Y0244765D02*
X0157705Y0244765D01*
X0159278Y0246339D02*
X0179898Y0246339D01*
X0181472Y0247912D02*
X0160851Y0247912D01*
X0157847Y0251059D02*
X0073447Y0251059D01*
X0075020Y0252632D02*
X0159420Y0252632D01*
X0156273Y0249485D02*
X0071873Y0249485D01*
X0068869Y0252632D02*
X0036994Y0252632D01*
X0037008Y0252599D02*
X0036009Y0255009D01*
X0034164Y0256854D01*
X0031753Y0257853D01*
X0029144Y0257853D01*
X0026733Y0256854D01*
X0024888Y0255009D01*
X0023890Y0252599D01*
X0023890Y0249989D01*
X0024888Y0247579D01*
X0026733Y0245733D01*
X0029144Y0244735D01*
X0031753Y0244735D01*
X0034164Y0245733D01*
X0036009Y0247579D01*
X0037008Y0249989D01*
X0037008Y0252599D01*
X0037008Y0251059D02*
X0067295Y0251059D01*
X0065722Y0249485D02*
X0036799Y0249485D01*
X0036147Y0247912D02*
X0064149Y0247912D01*
X0062576Y0246339D02*
X0034770Y0246339D01*
X0031827Y0244765D02*
X0061002Y0244765D01*
X0059429Y0243192D02*
X0015748Y0243192D01*
X0015748Y0241619D02*
X0057856Y0241619D01*
X0057802Y0240046D02*
X0032923Y0240046D01*
X0031753Y0240530D02*
X0029144Y0240530D01*
X0026733Y0239532D01*
X0024888Y0237687D01*
X0023890Y0235276D01*
X0023890Y0232666D01*
X0024888Y0230256D01*
X0026733Y0228411D01*
X0029144Y0227412D01*
X0031753Y0227412D01*
X0034164Y0228411D01*
X0036009Y0230256D01*
X0037008Y0232666D01*
X0037008Y0235276D01*
X0036009Y0237687D01*
X0034164Y0239532D01*
X0031753Y0240530D01*
X0027974Y0240046D02*
X0015748Y0240046D01*
X0015748Y0238472D02*
X0025674Y0238472D01*
X0024562Y0236899D02*
X0015748Y0236899D01*
X0015748Y0235326D02*
X0023910Y0235326D01*
X0023890Y0233752D02*
X0015748Y0233752D01*
X0015748Y0232179D02*
X0024092Y0232179D01*
X0024743Y0230606D02*
X0015748Y0230606D01*
X0015748Y0229032D02*
X0026112Y0229032D01*
X0029031Y0227459D02*
X0015748Y0227459D01*
X0015748Y0225886D02*
X0057802Y0225886D01*
X0057802Y0227459D02*
X0031867Y0227459D01*
X0034786Y0229032D02*
X0057802Y0229032D01*
X0057802Y0230606D02*
X0036154Y0230606D01*
X0036806Y0232179D02*
X0057802Y0232179D01*
X0057802Y0233752D02*
X0037008Y0233752D01*
X0036987Y0235326D02*
X0057802Y0235326D01*
X0057802Y0236899D02*
X0036336Y0236899D01*
X0035224Y0238472D02*
X0057802Y0238472D01*
X0059976Y0240664D02*
X0078756Y0259444D01*
X0161827Y0259444D01*
X0172181Y0269798D01*
X0177299Y0269798D01*
X0180668Y0269939D02*
X0186963Y0269939D01*
X0188536Y0271512D02*
X0180235Y0271512D01*
X0180352Y0268365D02*
X0185389Y0268365D01*
X0183816Y0266792D02*
X0178844Y0266792D01*
X0175754Y0266792D02*
X0172251Y0266792D01*
X0170677Y0265219D02*
X0182243Y0265219D01*
X0182211Y0263645D02*
X0169104Y0263645D01*
X0167531Y0262072D02*
X0182211Y0262072D01*
X0182211Y0260499D02*
X0165957Y0260499D01*
X0164384Y0258925D02*
X0182211Y0258925D01*
X0181856Y0257352D02*
X0162811Y0257352D01*
X0161380Y0262072D02*
X0015748Y0262072D01*
X0015748Y0263645D02*
X0162953Y0263645D01*
X0164526Y0265219D02*
X0015748Y0265219D01*
X0015748Y0266792D02*
X0166099Y0266792D01*
X0167673Y0268365D02*
X0015748Y0268365D01*
X0015748Y0269939D02*
X0169246Y0269939D01*
X0170819Y0271512D02*
X0015748Y0271512D01*
X0015748Y0260499D02*
X0076735Y0260499D01*
X0075162Y0258925D02*
X0015748Y0258925D01*
X0015748Y0257352D02*
X0027935Y0257352D01*
X0025658Y0255779D02*
X0015748Y0255779D01*
X0015748Y0254205D02*
X0024555Y0254205D01*
X0023904Y0252632D02*
X0015748Y0252632D01*
X0015748Y0251059D02*
X0023890Y0251059D01*
X0024098Y0249485D02*
X0015748Y0249485D01*
X0015748Y0247912D02*
X0024750Y0247912D01*
X0026128Y0246339D02*
X0015748Y0246339D01*
X0015748Y0244765D02*
X0029070Y0244765D01*
X0036342Y0254205D02*
X0070442Y0254205D01*
X0072015Y0255779D02*
X0035240Y0255779D01*
X0032963Y0257352D02*
X0073589Y0257352D01*
X0076593Y0254205D02*
X0178710Y0254205D01*
X0180283Y0255779D02*
X0078167Y0255779D01*
X0059976Y0240664D02*
X0059976Y0220979D01*
X0056905Y0219592D02*
X0015748Y0219592D01*
X0015748Y0218019D02*
X0058320Y0218019D01*
X0061633Y0218019D02*
X0164101Y0218019D01*
X0164101Y0216446D02*
X0015748Y0216446D01*
X0015748Y0214873D02*
X0164101Y0214873D01*
X0164101Y0219592D02*
X0063048Y0219592D01*
X0063345Y0221166D02*
X0129549Y0221166D01*
X0131236Y0222554D02*
X0141866Y0222554D01*
X0148274Y0225886D02*
X0164567Y0225886D01*
X0167635Y0232179D02*
X0154567Y0232179D01*
X0156140Y0233752D02*
X0166844Y0233752D01*
X0166965Y0235326D02*
X0157714Y0235326D01*
X0159287Y0236899D02*
X0167983Y0236899D01*
X0172791Y0232179D02*
X0286354Y0232179D01*
X0286354Y0230606D02*
X0152994Y0230606D01*
X0151420Y0229032D02*
X0286354Y0229032D01*
X0286354Y0227459D02*
X0149847Y0227459D01*
X0131236Y0222554D02*
X0126906Y0226885D01*
X0126906Y0232790D01*
X0124677Y0235326D02*
X0062151Y0235326D01*
X0062151Y0233752D02*
X0123658Y0233752D01*
X0123537Y0232179D02*
X0062151Y0232179D01*
X0062151Y0230606D02*
X0124326Y0230606D01*
X0124731Y0229032D02*
X0062151Y0229032D01*
X0062151Y0227459D02*
X0124731Y0227459D01*
X0124829Y0225886D02*
X0062151Y0225886D01*
X0062151Y0224312D02*
X0126402Y0224312D01*
X0127975Y0222739D02*
X0062893Y0222739D01*
X0057802Y0224312D02*
X0015748Y0224312D01*
X0015748Y0222739D02*
X0057059Y0222739D01*
X0056608Y0221166D02*
X0015748Y0221166D01*
X0015748Y0159807D02*
X0286354Y0159807D01*
X0286354Y0161380D02*
X0140461Y0161380D01*
X0142034Y0162953D02*
X0286354Y0162953D01*
X0286354Y0164526D02*
X0143607Y0164526D01*
X0145181Y0166100D02*
X0286354Y0166100D01*
X0286354Y0167673D02*
X0146754Y0167673D01*
X0148327Y0169246D02*
X0286354Y0169246D01*
X0286354Y0170820D02*
X0149901Y0170820D01*
X0151474Y0172393D02*
X0286354Y0172393D01*
X0286354Y0173966D02*
X0153047Y0173966D01*
X0154621Y0175540D02*
X0286354Y0175540D01*
X0286354Y0177113D02*
X0156194Y0177113D01*
X0157767Y0178686D02*
X0286354Y0178686D01*
X0286354Y0180260D02*
X0159340Y0180260D01*
X0160914Y0181833D02*
X0286354Y0181833D01*
X0286354Y0183406D02*
X0162487Y0183406D01*
X0164060Y0184980D02*
X0286354Y0184980D01*
X0286354Y0186553D02*
X0165634Y0186553D01*
X0167207Y0188126D02*
X0286354Y0188126D01*
X0286354Y0189699D02*
X0168450Y0189699D01*
X0168450Y0191273D02*
X0286354Y0191273D01*
X0286354Y0192846D02*
X0168450Y0192846D01*
X0168450Y0194419D02*
X0286354Y0194419D01*
X0286354Y0195993D02*
X0168450Y0195993D01*
X0168450Y0197566D02*
X0286354Y0197566D01*
X0286354Y0199139D02*
X0168450Y0199139D01*
X0168450Y0203859D02*
X0205123Y0203859D01*
X0203549Y0205433D02*
X0168450Y0205433D01*
X0217616Y0202286D02*
X0286354Y0202286D01*
X0286354Y0203859D02*
X0218069Y0203859D01*
X0236557Y0246339D02*
X0251197Y0246339D01*
X0251785Y0245751D02*
X0250559Y0246976D01*
X0249896Y0248577D01*
X0249896Y0250310D01*
X0250559Y0251911D01*
X0251785Y0253136D01*
X0253386Y0253799D01*
X0261055Y0253799D01*
X0262656Y0253136D01*
X0263882Y0251911D01*
X0264545Y0250310D01*
X0264545Y0248577D01*
X0263882Y0246976D01*
X0262656Y0245751D01*
X0261055Y0245088D01*
X0253386Y0245088D01*
X0251785Y0245751D01*
X0250172Y0247912D02*
X0237361Y0247912D01*
X0237246Y0249485D02*
X0249896Y0249485D01*
X0250206Y0251059D02*
X0236235Y0251059D01*
X0236167Y0252632D02*
X0251280Y0252632D01*
X0251785Y0255751D02*
X0253386Y0255088D01*
X0261055Y0255088D01*
X0262656Y0255751D01*
X0263882Y0256976D01*
X0264545Y0258577D01*
X0264545Y0260310D01*
X0263882Y0261911D01*
X0262656Y0263136D01*
X0261055Y0263799D01*
X0253386Y0263799D01*
X0251785Y0263136D01*
X0250559Y0261911D01*
X0249896Y0260310D01*
X0249896Y0258577D01*
X0250559Y0256976D01*
X0251785Y0255751D01*
X0251757Y0255779D02*
X0236167Y0255779D01*
X0236167Y0257352D02*
X0250404Y0257352D01*
X0249896Y0258925D02*
X0236167Y0258925D01*
X0236167Y0260499D02*
X0249974Y0260499D01*
X0250720Y0262072D02*
X0236167Y0262072D01*
X0235740Y0263645D02*
X0253013Y0263645D01*
X0253069Y0265219D02*
X0234167Y0265219D01*
X0232593Y0266792D02*
X0250743Y0266792D01*
X0249984Y0268365D02*
X0231020Y0268365D01*
X0229447Y0269939D02*
X0249896Y0269939D01*
X0250394Y0271512D02*
X0227873Y0271512D01*
X0226442Y0266792D02*
X0206217Y0266792D01*
X0203891Y0265219D02*
X0228015Y0265219D01*
X0229589Y0263645D02*
X0203947Y0263645D01*
X0206240Y0262072D02*
X0231162Y0262072D01*
X0236167Y0254205D02*
X0286354Y0254205D01*
X0286354Y0252632D02*
X0263161Y0252632D01*
X0264235Y0251059D02*
X0286354Y0251059D01*
X0286354Y0249485D02*
X0264545Y0249485D01*
X0264269Y0247912D02*
X0286354Y0247912D01*
X0286354Y0246339D02*
X0263244Y0246339D01*
X0262684Y0255779D02*
X0286354Y0255779D01*
X0286354Y0257352D02*
X0264037Y0257352D01*
X0264545Y0258925D02*
X0286354Y0258925D01*
X0286354Y0260499D02*
X0264467Y0260499D01*
X0263721Y0262072D02*
X0286354Y0262072D01*
X0286354Y0263645D02*
X0261428Y0263645D01*
X0261371Y0265219D02*
X0286354Y0265219D01*
X0286354Y0266792D02*
X0263697Y0266792D01*
X0264457Y0268365D02*
X0286354Y0268365D01*
X0286354Y0269939D02*
X0264545Y0269939D01*
X0264047Y0271512D02*
X0286354Y0271512D01*
X0290291Y0271512D02*
X0419165Y0271512D01*
X0419165Y0269939D02*
X0290291Y0269939D01*
X0290291Y0268365D02*
X0419165Y0268365D01*
X0419165Y0266792D02*
X0290291Y0266792D01*
X0290291Y0265219D02*
X0419165Y0265219D01*
X0419165Y0263645D02*
X0290291Y0263645D01*
X0290291Y0262072D02*
X0419165Y0262072D01*
X0419165Y0260499D02*
X0290291Y0260499D01*
X0290291Y0258925D02*
X0419165Y0258925D01*
X0419165Y0257352D02*
X0290291Y0257352D01*
X0290291Y0255779D02*
X0419165Y0255779D01*
X0419165Y0254205D02*
X0290291Y0254205D01*
X0290291Y0252632D02*
X0402313Y0252632D01*
X0398981Y0251059D02*
X0290291Y0251059D01*
X0195533Y0263645D02*
X0186821Y0263645D01*
X0186561Y0262072D02*
X0193240Y0262072D01*
X0190515Y0260499D02*
X0186561Y0260499D01*
X0186561Y0258925D02*
X0188942Y0258925D01*
X0187723Y0257352D02*
X0186561Y0257352D01*
X0186434Y0255779D02*
X0187723Y0255779D01*
X0187723Y0254205D02*
X0184861Y0254205D01*
X0186192Y0252632D02*
X0183288Y0252632D01*
X0184618Y0251059D02*
X0181714Y0251059D01*
X0183045Y0249485D02*
X0180141Y0249485D01*
X0192072Y0255779D02*
X0194276Y0255779D01*
X0195589Y0265219D02*
X0188394Y0265219D01*
X0189967Y0266792D02*
X0193263Y0266792D01*
X0286354Y0158233D02*
X0015748Y0158233D01*
X0015748Y0156660D02*
X0286354Y0156660D01*
X0286354Y0155087D02*
X0015748Y0155087D01*
X0015748Y0153513D02*
X0286354Y0153513D01*
X0286354Y0151940D02*
X0015748Y0151940D01*
X0015748Y0150367D02*
X0286354Y0150367D01*
X0286354Y0148793D02*
X0015748Y0148793D01*
X0015748Y0147220D02*
X0286354Y0147220D01*
X0286354Y0145647D02*
X0015748Y0145647D01*
X0015748Y0144073D02*
X0286354Y0144073D01*
X0286354Y0142500D02*
X0030925Y0142500D01*
X0033678Y0140927D02*
X0286354Y0140927D01*
X0286354Y0139353D02*
X0035520Y0139353D01*
X0037070Y0137780D02*
X0286354Y0137780D01*
X0286354Y0136207D02*
X0037978Y0136207D01*
X0038887Y0134633D02*
X0286354Y0134633D01*
X0286354Y0133060D02*
X0039349Y0133060D01*
X0039771Y0131487D02*
X0286354Y0131487D01*
X0286354Y0129914D02*
X0039961Y0129914D01*
X0039961Y0128340D02*
X0286354Y0128340D01*
X0286354Y0126767D02*
X0039918Y0126767D01*
X0039496Y0125194D02*
X0286354Y0125194D01*
X0286354Y0123620D02*
X0039075Y0123620D01*
X0038294Y0122047D02*
X0286354Y0122047D01*
X0286354Y0120474D02*
X0037386Y0120474D01*
X0036068Y0118900D02*
X0286354Y0118900D01*
X0286354Y0117327D02*
X0034495Y0117327D01*
X0031902Y0115754D02*
X0286354Y0115754D01*
X0286354Y0114180D02*
X0015748Y0114180D01*
X0015748Y0112607D02*
X0286354Y0112607D01*
X0286354Y0111034D02*
X0015748Y0111034D01*
X0015748Y0109460D02*
X0286354Y0109460D01*
X0286354Y0107887D02*
X0015748Y0107887D01*
X0015748Y0106314D02*
X0286354Y0106314D01*
X0286354Y0104741D02*
X0015748Y0104741D01*
X0015748Y0103167D02*
X0286354Y0103167D01*
X0286354Y0101594D02*
X0015748Y0101594D01*
X0015748Y0100021D02*
X0286354Y0100021D01*
X0286354Y0098447D02*
X0015748Y0098447D01*
X0015748Y0096874D02*
X0286354Y0096874D01*
X0286354Y0095301D02*
X0015748Y0095301D01*
X0015748Y0093727D02*
X0286354Y0093727D01*
X0203073Y0066981D02*
X0196714Y0066981D01*
X0195141Y0065408D02*
X0201071Y0065408D01*
X0199497Y0063834D02*
X0193568Y0063834D01*
X0191994Y0062261D02*
X0197924Y0062261D01*
X0196351Y0060688D02*
X0190421Y0060688D01*
X0188848Y0059114D02*
X0194778Y0059114D01*
X0193204Y0057541D02*
X0187274Y0057541D01*
X0185701Y0055968D02*
X0191631Y0055968D01*
X0190058Y0054394D02*
X0184128Y0054394D01*
X0182554Y0052821D02*
X0188484Y0052821D01*
X0186911Y0051248D02*
X0180981Y0051248D01*
X0179408Y0049674D02*
X0185338Y0049674D01*
X0183764Y0048101D02*
X0177834Y0048101D01*
X0176261Y0046528D02*
X0182191Y0046528D01*
X0180618Y0044955D02*
X0174688Y0044955D01*
X0173114Y0043381D02*
X0179044Y0043381D01*
X0177471Y0041808D02*
X0171541Y0041808D01*
X0109189Y0055968D02*
X0081630Y0055968D01*
X0081630Y0057541D02*
X0109189Y0057541D01*
X0109189Y0059114D02*
X0081630Y0059114D01*
X0081630Y0060688D02*
X0109189Y0060688D01*
X0109189Y0062261D02*
X0101713Y0062261D01*
X0101276Y0062080D02*
X0102877Y0062743D01*
X0104102Y0063968D01*
X0104765Y0065569D01*
X0104765Y0073239D01*
X0104102Y0074840D01*
X0102877Y0076065D01*
X0101276Y0076729D01*
X0099543Y0076729D01*
X0097942Y0076065D01*
X0096717Y0074840D01*
X0096054Y0073239D01*
X0096054Y0065569D01*
X0096717Y0063968D01*
X0097942Y0062743D01*
X0099543Y0062080D01*
X0101276Y0062080D01*
X0099105Y0062261D02*
X0091657Y0062261D01*
X0091429Y0062187D02*
X0092082Y0062399D01*
X0092692Y0062710D01*
X0093247Y0063113D01*
X0093732Y0063598D01*
X0094135Y0064153D01*
X0094446Y0064764D01*
X0094658Y0065416D01*
X0094765Y0066093D01*
X0094765Y0069207D01*
X0090606Y0069207D01*
X0090606Y0062080D01*
X0090752Y0062080D01*
X0091429Y0062187D01*
X0090606Y0062261D02*
X0090213Y0062261D01*
X0090213Y0062080D02*
X0090213Y0069207D01*
X0090606Y0069207D01*
X0090606Y0069601D01*
X0090213Y0069601D01*
X0090213Y0076729D01*
X0090067Y0076729D01*
X0089389Y0076621D01*
X0088737Y0076409D01*
X0088126Y0076098D01*
X0087572Y0075695D01*
X0087087Y0075210D01*
X0086684Y0074656D01*
X0086373Y0074045D01*
X0086161Y0073393D01*
X0086054Y0072716D01*
X0086054Y0069601D01*
X0090213Y0069601D01*
X0090213Y0069207D01*
X0086054Y0069207D01*
X0086054Y0066093D01*
X0086161Y0065416D01*
X0086373Y0064764D01*
X0086684Y0064153D01*
X0087087Y0063598D01*
X0087572Y0063113D01*
X0088126Y0062710D01*
X0088737Y0062399D01*
X0089389Y0062187D01*
X0090067Y0062080D01*
X0090213Y0062080D01*
X0089162Y0062261D02*
X0081630Y0062261D01*
X0081630Y0063834D02*
X0086915Y0063834D01*
X0086163Y0065408D02*
X0081630Y0065408D01*
X0081630Y0066981D02*
X0086054Y0066981D01*
X0086054Y0068554D02*
X0081630Y0068554D01*
X0081630Y0070128D02*
X0086054Y0070128D01*
X0086054Y0071701D02*
X0081630Y0071701D01*
X0081630Y0073274D02*
X0086142Y0073274D01*
X0086823Y0074848D02*
X0081630Y0074848D01*
X0081630Y0076421D02*
X0088772Y0076421D01*
X0090213Y0076421D02*
X0090606Y0076421D01*
X0090606Y0076729D02*
X0090606Y0069601D01*
X0094765Y0069601D01*
X0094765Y0072716D01*
X0094658Y0073393D01*
X0094446Y0074045D01*
X0094135Y0074656D01*
X0093732Y0075210D01*
X0093247Y0075695D01*
X0092692Y0076098D01*
X0092082Y0076409D01*
X0091429Y0076621D01*
X0090752Y0076729D01*
X0090606Y0076729D01*
X0092047Y0076421D02*
X0098800Y0076421D01*
X0096724Y0074848D02*
X0093996Y0074848D01*
X0094677Y0073274D02*
X0096068Y0073274D01*
X0096054Y0071701D02*
X0094765Y0071701D01*
X0094765Y0070128D02*
X0096054Y0070128D01*
X0096054Y0068554D02*
X0094765Y0068554D01*
X0094765Y0066981D02*
X0096054Y0066981D01*
X0096120Y0065408D02*
X0094655Y0065408D01*
X0093904Y0063834D02*
X0096851Y0063834D01*
X0090606Y0063834D02*
X0090213Y0063834D01*
X0090213Y0065408D02*
X0090606Y0065408D01*
X0090606Y0066981D02*
X0090213Y0066981D01*
X0090213Y0068554D02*
X0090606Y0068554D01*
X0090606Y0070128D02*
X0090213Y0070128D01*
X0090213Y0071701D02*
X0090606Y0071701D01*
X0090606Y0073274D02*
X0090213Y0073274D01*
X0090213Y0074848D02*
X0090606Y0074848D01*
X0102019Y0076421D02*
X0109189Y0076421D01*
X0109189Y0077994D02*
X0015748Y0077994D01*
X0015748Y0079567D02*
X0109189Y0079567D01*
X0109189Y0081141D02*
X0015748Y0081141D01*
X0015748Y0082714D02*
X0109189Y0082714D01*
X0109189Y0084287D02*
X0015748Y0084287D01*
X0015748Y0085861D02*
X0109189Y0085861D01*
X0109189Y0087434D02*
X0015748Y0087434D01*
X0015748Y0089007D02*
X0109189Y0089007D01*
X0109189Y0090581D02*
X0015748Y0090581D01*
X0015748Y0092154D02*
X0109189Y0092154D01*
X0109189Y0074848D02*
X0104095Y0074848D01*
X0104751Y0073274D02*
X0109189Y0073274D01*
X0109189Y0071701D02*
X0104765Y0071701D01*
X0104765Y0070128D02*
X0109189Y0070128D01*
X0109189Y0068554D02*
X0104765Y0068554D01*
X0104765Y0066981D02*
X0109189Y0066981D01*
X0109189Y0065408D02*
X0104698Y0065408D01*
X0103968Y0063834D02*
X0109189Y0063834D01*
X0031709Y0049674D02*
X0031709Y0049674D01*
X0031709Y0048101D02*
X0031709Y0048101D01*
X0031709Y0046528D02*
X0031709Y0046528D01*
X0031709Y0044955D02*
X0031709Y0044955D01*
X0031709Y0043381D02*
X0031709Y0043381D01*
X0031709Y0041808D02*
X0031709Y0041808D01*
X0031709Y0040235D02*
X0031709Y0040235D01*
X0031709Y0038661D02*
X0031709Y0038661D01*
X0031709Y0037088D02*
X0031709Y0037088D01*
X0031709Y0035515D02*
X0031709Y0035515D01*
X0031709Y0033941D02*
X0031709Y0033941D01*
X0026640Y0033941D02*
X0015748Y0033941D01*
X0015748Y0035515D02*
X0026110Y0035515D01*
X0026021Y0037088D02*
X0015748Y0037088D01*
X0015748Y0038661D02*
X0026021Y0038661D01*
X0026021Y0040235D02*
X0015748Y0040235D01*
X0015748Y0041808D02*
X0026021Y0041808D01*
X0026021Y0043381D02*
X0015748Y0043381D01*
X0015748Y0044955D02*
X0026021Y0044955D01*
X0026186Y0046528D02*
X0015748Y0046528D01*
X0015748Y0048101D02*
X0026844Y0048101D01*
X0028299Y0049674D02*
X0015748Y0049674D01*
X0015748Y0115754D02*
X0018760Y0115754D01*
X0016167Y0117327D02*
X0015748Y0117327D01*
X0015748Y0140927D02*
X0016983Y0140927D01*
X0015748Y0142500D02*
X0019736Y0142500D01*
X0250861Y0027648D02*
X0255233Y0027648D01*
X0254067Y0026075D02*
X0252028Y0026075D01*
X0252403Y0024501D02*
X0253691Y0024501D01*
X0253691Y0022928D02*
X0252403Y0022928D01*
X0252403Y0021355D02*
X0253691Y0021355D01*
X0253691Y0019782D02*
X0252403Y0019782D01*
X0252403Y0018208D02*
X0253691Y0018208D01*
X0254049Y0016635D02*
X0252045Y0016635D01*
X0251915Y0015062D02*
X0255190Y0015062D01*
X0251915Y0013488D02*
X0419165Y0013488D01*
X0419165Y0011915D02*
X0251915Y0011915D01*
X0251405Y0010342D02*
X0419165Y0010342D01*
X0419165Y0008768D02*
X0249919Y0008768D01*
X0260904Y0015062D02*
X0419165Y0015062D01*
X0419165Y0016635D02*
X0262045Y0016635D01*
X0418300Y0247912D02*
X0419165Y0247912D01*
X0419165Y0249485D02*
X0416727Y0249485D01*
X0414673Y0251059D02*
X0419165Y0251059D01*
X0419165Y0252632D02*
X0411341Y0252632D01*
D14*
X0118244Y0028066D03*
X0366669Y0018617D03*
D15*
X0357220Y0033577D02*
X0357220Y0075703D01*
X0344622Y0084759D02*
X0357220Y0097357D01*
X0357220Y0109955D01*
X0357220Y0129247D02*
X0335567Y0107593D01*
X0335567Y0056412D01*
X0323362Y0044207D01*
X0227299Y0044207D01*
X0218047Y0034955D01*
X0218047Y0021333D01*
X0228047Y0021333D02*
X0228047Y0009861D01*
X0228874Y0009034D01*
X0244882Y0009034D01*
X0248165Y0012318D01*
X0248165Y0021215D01*
X0248047Y0021333D01*
X0258047Y0021333D02*
X0344976Y0021333D01*
X0357220Y0033577D01*
X0344622Y0047357D02*
X0344622Y0084759D01*
X0315488Y0073341D02*
X0315488Y0182396D01*
X0327693Y0194601D01*
X0352102Y0194601D01*
X0357220Y0199719D01*
X0357220Y0212711D01*
X0351315Y0230034D02*
X0357220Y0235940D01*
X0357220Y0246963D01*
X0351315Y0230034D02*
X0319425Y0230034D01*
X0305646Y0216255D01*
X0305646Y0085940D01*
X0295016Y0075310D01*
X0199740Y0075310D01*
X0158047Y0033617D01*
X0158047Y0021333D01*
X0168047Y0021333D02*
X0168047Y0009625D01*
X0168638Y0009034D01*
X0148953Y0009034D01*
X0148047Y0009940D01*
X0148047Y0021333D01*
X0148953Y0009034D02*
X0107354Y0009034D01*
X0075567Y0040822D01*
X0055331Y0040822D01*
X0168638Y0009034D02*
X0189110Y0009034D01*
X0188047Y0010097D01*
X0188047Y0021333D01*
X0198047Y0021333D02*
X0198047Y0041333D01*
X0210370Y0053656D01*
X0314701Y0053656D01*
X0325724Y0064680D01*
X0325724Y0144207D01*
X0333598Y0152081D01*
X0346984Y0152081D01*
X0357220Y0162318D01*
X0357220Y0178459D01*
X0357220Y0144207D02*
X0357220Y0129247D01*
X0315488Y0073341D02*
X0305646Y0063499D01*
X0204465Y0063499D01*
X0178047Y0037081D01*
X0178047Y0021333D01*
X0189110Y0009034D02*
X0208402Y0009034D01*
X0208047Y0009388D01*
X0208047Y0021333D01*
X0208402Y0009034D02*
X0228874Y0009034D01*
X0238047Y0021333D02*
X0238047Y0031333D01*
X0243047Y0036333D01*
X0333598Y0036333D01*
X0344622Y0047357D01*
M02*
