# Supplementary material for: Design and Fabrication of a Fully-Integrated, Miniaturised Fluidic System for the Analysis of Enzyme Kinetics
Source: Micromachines (Basel). 2023 Feb 25;14(3):537. doi: 10.3390/mi14030537 (PMC10051508; doi:10.3390/mi14030537)
Supplement: Supplementary file 1 [file micromachines-14-00537-s001.zip › Supplemental Information/PCB/Eagle files/smd_6.s#5]

<?xml version="1.0" encoding="utf-8"?>
<!DOCTYPE eagle SYSTEM "eagle.dtd">
<eagle version="8.2.2">
<drawing>
<settings>
<setting alwaysvectorfont="no"/>
<setting verticaltext="up"/>
</settings>
<grid distance="0.1" unitdist="inch" unit="inch" style="lines" multiple="1" display="no" altdistance="0.01" altunitdist="inch" altunit="inch"/>
<layers>
<layer number="1" name="Top" color="4" fill="1" visible="no" active="no"/>
<layer number="2" name="Route2" color="1" fill="3" visible="no" active="no"/>
<layer number="3" name="Route3" color="4" fill="3" visible="no" active="no"/>
<layer number="4" name="Route4" color="1" fill="4" visible="no" active="no"/>
<layer number="5" name="Route5" color="4" fill="4" visible="no" active="no"/>
<layer number="6" name="Route6" color="1" fill="8" visible="no" active="no"/>
<layer number="7" name="Route7" color="4" fill="8" visible="no" active="no"/>
<layer number="8" name="Route8" color="1" fill="2" visible="no" active="no"/>
<layer number="9" name="Route9" color="4" fill="2" visible="no" active="no"/>
<layer number="10" name="Route10" color="1" fill="7" visible="no" active="no"/>
<layer number="11" name="Route11" color="4" fill="7" visible="no" active="no"/>
<layer number="12" name="Route12" color="1" fill="5" visible="no" active="no"/>
<layer number="13" name="Route13" color="4" fill="5" visible="no" active="no"/>
<layer number="14" name="Route14" color="1" fill="6" visible="no" active="no"/>
<layer number="15" name="Route15" color="4" fill="6" visible="no" active="no"/>
<layer number="16" name="Bottom" color="1" fill="1" visible="no" active="no"/>
<layer number="17" name="Pads" color="2" fill="1" visible="no" active="no"/>
<layer number="18" name="Vias" color="2" fill="1" visible="no" active="no"/>
<layer number="19" name="Unrouted" color="6" fill="1" visible="no" active="no"/>
<layer number="20" name="Dimension" color="15" fill="1" visible="no" active="no"/>
<layer number="21" name="tPlace" color="7" fill="1" visible="no" active="no"/>
<layer number="22" name="bPlace" color="7" fill="1" visible="no" active="no"/>
<layer number="23" name="tOrigins" color="15" fill="1" visible="no" active="no"/>
<layer number="24" name="bOrigins" color="15" fill="1" visible="no" active="no"/>
<layer number="25" name="tNames" color="7" fill="1" visible="no" active="no"/>
<layer number="26" name="bNames" color="7" fill="1" visible="no" active="no"/>
<layer number="27" name="tValues" color="7" fill="1" visible="no" active="no"/>
<layer number="28" name="bValues" color="7" fill="1" visible="no" active="no"/>
<layer number="29" name="tStop" color="7" fill="3" visible="no" active="no"/>
<layer number="30" name="bStop" color="7" fill="6" visible="no" active="no"/>
<layer number="31" name="tCream" color="7" fill="4" visible="no" active="no"/>
<layer number="32" name="bCream" color="7" fill="5" visible="no" active="no"/>
<layer number="33" name="tFinish" color="6" fill="3" visible="no" active="no"/>
<layer number="34" name="bFinish" color="6" fill="6" visible="no" active="no"/>
<layer number="35" name="tGlue" color="7" fill="4" visible="no" active="no"/>
<layer number="36" name="bGlue" color="7" fill="5" visible="no" active="no"/>
<layer number="37" name="tTest" color="7" fill="1" visible="no" active="no"/>
<layer number="38" name="bTest" color="7" fill="1" visible="no" active="no"/>
<layer number="39" name="tKeepout" color="4" fill="11" visible="no" active="no"/>
<layer number="40" name="bKeepout" color="1" fill="11" visible="no" active="no"/>
<layer number="41" name="tRestrict" color="4" fill="10" visible="no" active="no"/>
<layer number="42" name="bRestrict" color="1" fill="10" visible="no" active="no"/>
<layer number="43" name="vRestrict" color="2" fill="10" visible="no" active="no"/>
<layer number="44" name="Drills" color="7" fill="1" visible="no" active="no"/>
<layer number="45" name="Holes" color="7" fill="1" visible="no" active="no"/>
<layer number="46" name="Milling" color="3" fill="1" visible="no" active="no"/>
<layer number="47" name="Measures" color="7" fill="1" visible="no" active="no"/>
<layer number="48" name="Document" color="7" fill="1" visible="no" active="no"/>
<layer number="49" name="Reference" color="7" fill="1" visible="no" active="no"/>
<layer number="50" name="dxf" color="7" fill="1" visible="no" active="no"/>
<layer number="51" name="tDocu" color="7" fill="1" visible="no" active="no"/>
<layer number="52" name="bDocu" color="7" fill="1" visible="no" active="no"/>
<layer number="53" name="tGND_GNDA" color="7" fill="9" visible="no" active="no"/>
<layer number="54" name="bGND_GNDA" color="1" fill="9" visible="no" active="no"/>
<layer number="56" name="wert" color="7" fill="1" visible="no" active="no"/>
<layer number="57" name="tCAD" color="7" fill="1" visible="no" active="no"/>
<layer number="59" name="tCarbon" color="7" fill="1" visible="no" active="no"/>
<layer number="60" name="bCarbon" color="7" fill="1" visible="no" active="no"/>
<layer number="90" name="Modules" color="5" fill="1" visible="yes" active="yes"/>
<layer number="91" name="Nets" color="2" fill="1" visible="yes" active="yes"/>
<layer number="92" name="Busses" color="1" fill="1" visible="yes" active="yes"/>
<layer number="93" name="Pins" color="2" fill="1" visible="no" active="yes"/>
<layer number="94" name="Symbols" color="4" fill="1" visible="yes" active="yes"/>
<layer number="95" name="Names" color="7" fill="1" visible="yes" active="yes"/>
<layer number="96" name="Values" color="7" fill="1" visible="yes" active="yes"/>
<layer number="97" name="Info" color="7" fill="1" visible="yes" active="yes"/>
<layer number="98" name="Guide" color="6" fill="1" visible="yes" active="yes"/>
<layer number="99" name="SpiceOrder" color="7" fill="1" visible="yes" active="yes"/>
<layer number="100" name="Muster" color="7" fill="1" visible="no" active="no"/>
<layer number="101" name="Patch_Top" color="12" fill="4" visible="yes" active="yes"/>
<layer number="102" name="Vscore" color="7" fill="1" visible="yes" active="yes"/>
<layer number="103" name="tMap" color="7" fill="1" visible="yes" active="yes"/>
<layer number="104" name="Name" color="16" fill="1" visible="yes" active="yes"/>
<layer number="105" name="tPlate" color="7" fill="1" visible="yes" active="yes"/>
<layer number="106" name="bPlate" color="7" fill="1" visible="yes" active="yes"/>
<layer number="107" name="Crop" color="7" fill="1" visible="yes" active="yes"/>
<layer number="108" name="tplace-old" color="10" fill="1" visible="yes" active="yes"/>
<layer number="109" name="ref-old" color="11" fill="1" visible="yes" active="yes"/>
<layer number="110" name="fp0" color="7" fill="1" visible="yes" active="yes"/>
<layer number="111" name="LPC17xx" color="7" fill="1" visible="yes" active="yes"/>
<layer number="112" name="tSilk" color="7" fill="1" visible="yes" active="yes"/>
<layer number="113" name="IDFDebug" color="7" fill="1" visible="yes" active="yes"/>
<layer number="114" name="Badge_Outline" color="7" fill="1" visible="yes" active="yes"/>
<layer number="115" name="ReferenceISLANDS" color="7" fill="1" visible="yes" active="yes"/>
<layer number="116" name="Patch_BOT" color="9" fill="4" visible="yes" active="yes"/>
<layer number="118" name="Rect_Pads" color="7" fill="1" visible="yes" active="yes"/>
<layer number="121" name="_tsilk" color="7" fill="1" visible="yes" active="yes"/>
<layer number="122" name="_bsilk" color="7" fill="1" visible="yes" active="yes"/>
<layer number="123" name="tTestmark" color="7" fill="1" visible="yes" active="yes"/>
<layer number="124" name="bTestmark" color="7" fill="1" visible="yes" active="yes"/>
<layer number="125" name="_tNames" color="7" fill="1" visible="yes" active="yes"/>
<layer number="126" name="_bNames" color="7" fill="1" visible="yes" active="yes"/>
<layer number="127" name="_tValues" color="7" fill="1" visible="yes" active="yes"/>
<layer number="128" name="_bValues" color="7" fill="1" visible="yes" active="yes"/>
<layer number="129" name="Mask" color="7" fill="1" visible="yes" active="yes"/>
<layer number="131" name="tAdjust" color="7" fill="1" visible="yes" active="yes"/>
<layer number="132" name="bAdjust" color="7" fill="1" visible="yes" active="yes"/>
<layer number="144" name="Drill_legend" color="7" fill="1" visible="yes" active="yes"/>
<layer number="150" name="Notes" color="7" fill="1" visible="yes" active="yes"/>
<layer number="151" name="HeatSink" color="7" fill="1" visible="yes" active="yes"/>
<layer number="152" name="_bDocu" color="7" fill="1" visible="yes" active="yes"/>
<layer number="153" name="FabDoc1" color="7" fill="1" visible="yes" active="yes"/>
<layer number="154" name="FabDoc2" color="7" fill="1" visible="yes" active="yes"/>
<layer number="155" name="FabDoc3" color="7" fill="1" visible="yes" active="yes"/>
<layer number="199" name="Contour" color="7" fill="1" visible="yes" active="yes"/>
<layer number="200" name="200bmp" color="1" fill="10" visible="yes" active="yes"/>
<layer number="201" name="201bmp" color="2" fill="10" visible="yes" active="yes"/>
<layer number="202" name="202bmp" color="3" fill="10" visible="yes" active="yes"/>
<layer number="203" name="203bmp" color="4" fill="10" visible="yes" active="yes"/>
<layer number="204" name="204bmp" color="5" fill="10" visible="yes" active="yes"/>
<layer number="205" name="205bmp" color="6" fill="10" visible="yes" active="yes"/>
<layer number="206" name="206bmp" color="7" fill="10" visible="yes" active="yes"/>
<layer number="207" name="207bmp" color="8" fill="10" visible="yes" active="yes"/>
<layer number="208" name="208bmp" color="9" fill="10" visible="yes" active="yes"/>
<layer number="209" name="209bmp" color="7" fill="1" visible="yes" active="yes"/>
<layer number="210" name="210bmp" color="7" fill="1" visible="yes" active="yes"/>
<layer number="211" name="211bmp" color="7" fill="1" visible="yes" active="yes"/>
<layer number="212" name="212bmp" color="7" fill="1" visible="yes" active="yes"/>
<layer number="213" name="213bmp" color="7" fill="1" visible="yes" active="yes"/>
<layer number="214" name="214bmp" color="7" fill="1" visible="yes" active="yes"/>
<layer number="215" name="215bmp" color="7" fill="1" visible="yes" active="yes"/>
<layer number="216" name="216bmp" color="7" fill="1" visible="yes" active="yes"/>
<layer number="217" name="217bmp" color="18" fill="1" visible="no" active="no"/>
<layer number="218" name="218bmp" color="19" fill="1" visible="no" active="no"/>
<layer number="219" name="219bmp" color="20" fill="1" visible="no" active="no"/>
<layer number="220" name="220bmp" color="21" fill="1" visible="no" active="no"/>
<layer number="221" name="221bmp" color="22" fill="1" visible="no" active="no"/>
<layer number="222" name="222bmp" color="23" fill="1" visible="no" active="no"/>
<layer number="223" name="223bmp" color="24" fill="1" visible="no" active="no"/>
<layer number="224" name="224bmp" color="25" fill="1" visible="no" active="no"/>
<layer number="225" name="225bmp" color="7" fill="1" visible="yes" active="yes"/>
<layer number="226" name="226bmp" color="7" fill="1" visible="yes" active="yes"/>
<layer number="227" name="227bmp" color="7" fill="1" visible="yes" active="yes"/>
<layer number="228" name="228bmp" color="7" fill="1" visible="yes" active="yes"/>
<layer number="229" name="229bmp" color="7" fill="1" visible="yes" active="yes"/>
<layer number="230" name="230bmp" color="7" fill="1" visible="yes" active="yes"/>
<layer number="231" name="231bmp" color="7" fill="1" visible="yes" active="yes"/>
<layer number="248" name="Housing" color="7" fill="1" visible="yes" active="yes"/>
<layer number="249" name="Edge" color="7" fill="1" visible="yes" active="yes"/>
<layer number="250" name="Descript" color="3" fill="1" visible="no" active="no"/>
<layer number="251" name="SMDround" color="12" fill="11" visible="no" active="no"/>
<layer number="254" name="cooling" color="7" fill="1" visible="yes" active="yes"/>
<layer number="255" name="routoute" color="7" fill="1" visible="yes" active="yes"/>
</layers>
<schematic xreflabel="%F%N/%S.%C%R" xrefpart="/%S.%C%R">
<libraries>
<library name="SparkFun-IC-Comms">
<description>&lt;h3&gt;SparkFun Communication ICs&lt;/h3&gt;
This is the communications library, which contains things that exist on wired busses.  This includes USB to serial conversion ICs, like the FTDI line, plus high speed line drivers, level shifters, bus drivers, CAN transceivers and ethernet PHYs.
&lt;br&gt;
&lt;br&gt;
We've spent an enormous amount of time creating and checking these footprints and parts, but it is &lt;b&gt; the end user's responsibility&lt;/b&gt; to ensure correctness and suitablity for a given componet or application. 
&lt;br&gt;
&lt;br&gt;If you enjoy using this library, please buy one of our products at &lt;a href=" www.sparkfun.com"&gt;SparkFun.com&lt;/a&gt;.
&lt;br&gt;
&lt;br&gt;
&lt;b&gt;Licensing:&lt;/b&gt; Creative Commons ShareAlike 4.0 International - https://creativecommons.org/licenses/by-sa/4.0/ 
&lt;br&gt;
&lt;br&gt;
You are welcome to use this library for commercial purposes. For attribution, we ask that when you begin to sell your device using our footprint, you email us with a link to the product being sold. We want bragging rights that we helped (in a very small part) to create your 8th world wonder. We would like the opportunity to feature your device on our homepage.</description>
<packages>
<package name="SSOP28DB">
<description>&lt;h3&gt;Small Shrink Outline Package - 28 DB&lt;/h3&gt;
&lt;p&gt;Specifications:
&lt;ul&gt;&lt;li&gt;Pin count: 28&lt;/li&gt;
&lt;/ul&gt;&lt;/p&gt;
&lt;p&gt;Example device(s):
&lt;ul&gt;&lt;li&gt;FT232RL&lt;/li&gt;
&lt;/ul&gt;&lt;/p&gt;</description>
<wire x1="5.2" y1="2.925" x2="5.2" y2="-2.925" width="0.1524" layer="21"/>
<wire x1="-5.2" y1="-2.925" x2="-5.2" y2="2.925" width="0.1524" layer="21"/>
<wire x1="-5.038" y1="2.763" x2="5.038" y2="2.763" width="0.0508" layer="27"/>
<wire x1="5.038" y1="2.763" x2="5.038" y2="-2.763" width="0.0508" layer="27"/>
<wire x1="5.038" y1="-2.763" x2="-5.038" y2="-2.763" width="0.0508" layer="27"/>
<wire x1="-5.038" y1="-2.763" x2="-5.038" y2="2.763" width="0.0508" layer="27"/>
<smd name="28" x="-4.225" y="3.656" dx="0.348" dy="1.397" layer="1"/>
<smd name="27" x="-3.575" y="3.656" dx="0.348" dy="1.397" layer="1"/>
<smd name="26" x="-2.925" y="3.656" dx="0.348" dy="1.397" layer="1"/>
<smd name="25" x="-2.275" y="3.656" dx="0.348" dy="1.397" layer="1"/>
<smd name="24" x="-1.625" y="3.656" dx="0.348" dy="1.397" layer="1"/>
<smd name="23" x="-0.975" y="3.656" dx="0.348" dy="1.397" layer="1"/>
<smd name="22" x="-0.325" y="3.656" dx="0.348" dy="1.397" layer="1"/>
<smd name="20" x="0.975" y="3.656" dx="0.348" dy="1.397" layer="1"/>
<smd name="21" x="0.325" y="3.656" dx="0.348" dy="1.397" layer="1"/>
<smd name="19" x="1.625" y="3.656" dx="0.348" dy="1.397" layer="1"/>
<smd name="18" x="2.275" y="3.656" dx="0.348" dy="1.397" layer="1"/>
<smd name="17" x="2.925" y="3.656" dx="0.348" dy="1.397" layer="1"/>
<smd name="16" x="3.575" y="3.656" dx="0.348" dy="1.397" layer="1"/>
<smd name="15" x="4.225" y="3.656" dx="0.348" dy="1.397" layer="1"/>
<smd name="1" x="-4.225" y="-3.656" dx="0.348" dy="1.397" layer="1"/>
<smd name="2" x="-3.575" y="-3.656" dx="0.348" dy="1.397" layer="1"/>
<smd name="3" x="-2.925" y="-3.656" dx="0.348" dy="1.397" layer="1"/>
<smd name="4" x="-2.275" y="-3.656" dx="0.348" dy="1.397" layer="1"/>
<smd name="5" x="-1.625" y="-3.656" dx="0.348" dy="1.397" layer="1"/>
<smd name="6" x="-0.975" y="-3.656" dx="0.348" dy="1.397" layer="1"/>
<smd name="7" x="-0.325" y="-3.656" dx="0.348" dy="1.397" layer="1"/>
<smd name="8" x="0.325" y="-3.656" dx="0.348" dy="1.397" layer="1"/>
<smd name="9" x="0.975" y="-3.656" dx="0.348" dy="1.397" layer="1"/>
<smd name="10" x="1.625" y="-3.656" dx="0.348" dy="1.397" layer="1"/>
<smd name="11" x="2.275" y="-3.656" dx="0.348" dy="1.397" layer="1"/>
<smd name="12" x="2.925" y="-3.656" dx="0.348" dy="1.397" layer="1"/>
<smd name="13" x="3.575" y="-3.656" dx="0.348" dy="1.397" layer="1"/>
<smd name="14" x="4.225" y="-3.656" dx="0.348" dy="1.397" layer="1"/>
<rectangle x1="-4.3875" y1="2.9656" x2="-4.0625" y2="3.9" layer="51"/>
<rectangle x1="-4.3875" y1="-3.9" x2="-4.0625" y2="-2.9656" layer="51"/>
<rectangle x1="-3.7375" y1="-3.9" x2="-3.4125" y2="-2.9656" layer="51"/>
<rectangle x1="-3.0875" y1="-3.9" x2="-2.7625" y2="-2.9656" layer="51"/>
<rectangle x1="-3.7375" y1="2.9656" x2="-3.4125" y2="3.9" layer="51"/>
<rectangle x1="-3.0875" y1="2.9656" x2="-2.7625" y2="3.9" layer="51"/>
<rectangle x1="-2.4375" y1="2.9656" x2="-2.1125" y2="3.9" layer="51"/>
<rectangle x1="-1.7875" y1="2.9656" x2="-1.4625" y2="3.9" layer="51"/>
<rectangle x1="-1.1375" y1="2.9656" x2="-0.8125" y2="3.9" layer="51"/>
<rectangle x1="-0.4875" y1="2.9656" x2="-0.1625" y2="3.9" layer="51"/>
<rectangle x1="0.1625" y1="2.9656" x2="0.4875" y2="3.9" layer="51"/>
<rectangle x1="0.8125" y1="2.9656" x2="1.1375" y2="3.9" layer="51"/>
<rectangle x1="1.4625" y1="2.9656" x2="1.7875" y2="3.9" layer="51"/>
<rectangle x1="2.1125" y1="2.9656" x2="2.4375" y2="3.9" layer="51"/>
<rectangle x1="2.7625" y1="2.9656" x2="3.0875" y2="3.9" layer="51"/>
<rectangle x1="3.4125" y1="2.9656" x2="3.7375" y2="3.9" layer="51"/>
<rectangle x1="4.0625" y1="2.9656" x2="4.3875" y2="3.9" layer="51"/>
<rectangle x1="-2.4375" y1="-3.9" x2="-2.1125" y2="-2.9656" layer="51"/>
<rectangle x1="-1.7875" y1="-3.9" x2="-1.4625" y2="-2.9656" layer="51"/>
<rectangle x1="-1.1375" y1="-3.9" x2="-0.8125" y2="-2.9656" layer="51"/>
<rectangle x1="-0.4875" y1="-3.9" x2="-0.1625" y2="-2.9656" layer="51"/>
<rectangle x1="0.1625" y1="-3.9" x2="0.4875" y2="-2.9656" layer="51"/>
<rectangle x1="0.8125" y1="-3.9" x2="1.1375" y2="-2.9656" layer="51"/>
<rectangle x1="1.4625" y1="-3.9" x2="1.7875" y2="-2.9656" layer="51"/>
<rectangle x1="2.1125" y1="-3.9" x2="2.4375" y2="-2.9656" layer="51"/>
<rectangle x1="2.7625" y1="-3.9" x2="3.0875" y2="-2.9656" layer="51"/>
<rectangle x1="3.4125" y1="-3.9" x2="3.7375" y2="-2.9656" layer="51"/>
<rectangle x1="4.0625" y1="-3.9" x2="4.3875" y2="-2.9656" layer="51"/>
<circle x="-5" y="-3.6" radius="0.3592" width="0" layer="21"/>
<wire x1="-5.2" y1="2.925" x2="-4.6" y2="2.925" width="0.1524" layer="21"/>
<wire x1="5.2" y1="2.925" x2="4.6" y2="2.925" width="0.1524" layer="21"/>
<wire x1="-5.2" y1="-2.925" x2="-4.6" y2="-2.925" width="0.1524" layer="21"/>
<wire x1="5.2" y1="-2.925" x2="4.6" y2="-2.925" width="0.1524" layer="21"/>
<text x="-5.55625" y="0" size="0.6096" layer="25" font="vector" ratio="20" rot="R90" align="bottom-center">&gt;NAME</text>
<text x="6.19125" y="0" size="0.6096" layer="27" font="vector" ratio="20" rot="R90" align="bottom-center">&gt;VALUE</text>
</package>
</packages>
<symbols>
<symbol name="FT232R-BASIC">
<wire x1="-10.16" y1="15.24" x2="10.16" y2="15.24" width="0.254" layer="94"/>
<wire x1="10.16" y1="15.24" x2="10.16" y2="-17.78" width="0.254" layer="94"/>
<wire x1="10.16" y1="-17.78" x2="-10.16" y2="-17.78" width="0.254" layer="94"/>
<wire x1="-10.16" y1="-17.78" x2="-10.16" y2="15.24" width="0.254" layer="94"/>
<text x="-7.62" y="15.748" size="1.778" layer="95">&gt;NAME</text>
<text x="-7.62" y="-20.32" size="1.778" layer="96">&gt;VALUE</text>
<pin name="3V3OUT" x="-15.24" y="2.54" length="middle" direction="out"/>
<pin name="USBDM" x="-15.24" y="12.7" length="middle"/>
<pin name="USBDP" x="-15.24" y="10.16" length="middle"/>
<pin name="GND1" x="-15.24" y="-10.16" length="middle" direction="pwr"/>
<pin name="GND2" x="-15.24" y="-12.7" length="middle" direction="pwr"/>
<pin name="GND3" x="-15.24" y="-15.24" length="middle" direction="pwr"/>
<pin name="TXD" x="15.24" y="12.7" length="middle" direction="out" rot="R180"/>
<pin name="RXD" x="15.24" y="10.16" length="middle" direction="in" rot="R180"/>
<pin name="VCCIO" x="-15.24" y="0" length="middle" direction="pwr"/>
<pin name="AGND" x="-15.24" y="-7.62" length="middle" direction="pwr"/>
<pin name="TEST" x="-15.24" y="-5.08" length="middle" direction="in"/>
<pin name="VCC" x="-15.24" y="5.08" length="middle" direction="pwr"/>
<pin name="TXLED" x="15.24" y="-12.7" length="middle" function="dot" rot="R180"/>
<pin name="RXLED" x="15.24" y="-15.24" length="middle" function="dot" rot="R180"/>
<pin name="RTS" x="15.24" y="2.54" length="middle" function="dot" rot="R180"/>
<pin name="CTS" x="15.24" y="5.08" length="middle" function="dot" rot="R180"/>
<pin name="DTR" x="15.24" y="0" length="middle" function="dot" rot="R180"/>
</symbol>
</symbols>
<devicesets>
<deviceset name="FT232RL-BASIC" prefix="U">
<description>&lt;h3&gt;FT232RL USB UART&lt;/h3&gt;
&lt;p&gt;This is the simplified version of the FT232RL unit. Only what you need, nothing you don't.&lt;/p&gt;
&lt;p&gt;FT232RL 4&lt;sup&gt;th&lt;/sup&gt; Generation USB UART (USB &amp;lt;-&amp;gt; Serial) Controller.&lt;/p&gt;
&lt;p&gt;&lt;a href="http://www.sparkfun.com/datasheets/IC/FT232R_v104.pdf"&gt;Datasheet&lt;/a&gt;&lt;/p&gt;
&lt;h4&gt;SparkFun Products&lt;/h4&gt;
&lt;ul&gt;
&lt;li&gt;&lt;a href="https://www.sparkfun.com/products/650"&gt;Component&lt;/a&gt; (COM-00650)&lt;/li&gt;
&lt;li&gt;&lt;a href="https://www.sparkfun.com/products/12097"&gt;SparkFun RedBot Mainboard&lt;/a&gt; (ROB-12097)&lt;/li&gt;
&lt;li&gt;&lt;a href="https://www.sparkfun.com/products/9716"&gt;SparkFun FTDI Basic Breakout - 5V&lt;/a&gt; (DEV-09716)&lt;/li&gt;
&lt;li&gt;&lt;a href="https://www.sparkfun.com/products/9873"&gt;SparkFun FTDI Basic Breakout - 3.3V&lt;/a&gt; (DEV-09873)&lt;/li&gt;
&lt;li&gt;&lt;a href="https://www.sparkfun.com/products/12942"&gt;Bus Pirate - v3.6a&lt;/a&gt; (TOL-12942)&lt;/li&gt;
&lt;li&gt;&lt;a href="https://www.sparkfun.com/products/12731"&gt;SparkFun USB to Serial Breakout - FT232RL&lt;/a&gt; (BOB-12731)&lt;/li&gt;
&lt;li&gt;&lt;a href="https://www.sparkfun.com/products/11888"&gt;SparkFun PicoBoard&lt;/a&gt; (WIG-11888)&lt;/li&gt;
&lt;li&gt;&lt;a href="https://www.sparkfun.com/products/9963"&gt;SparkFun RFID USB Reader&lt;/a&gt; (SEN-09963)&lt;/li&gt;
&lt;li&gt;&lt;a href="https://www.sparkfun.com/products/10275"&gt;LilyPad FTDI Basic Breakout - 5V&lt;/a&gt; (DEV-10275)&lt;/li&gt;
&lt;li&gt;&lt;a href="https://www.sparkfun.com/products/13899"&gt;SparkFun Stepoko&lt;/a&gt; (ROB-13899)&lt;/li&gt;
&lt;/ul&gt;</description>
<gates>
<gate name="G$1" symbol="FT232R-BASIC" x="0" y="0"/>
</gates>
<devices>
<device name="SSOP" package="SSOP28DB">
<connects>
<connect gate="G$1" pin="3V3OUT" pad="17"/>
<connect gate="G$1" pin="AGND" pad="25"/>
<connect gate="G$1" pin="CTS" pad="11"/>
<connect gate="G$1" pin="DTR" pad="2"/>
<connect gate="G$1" pin="GND1" pad="7"/>
<connect gate="G$1" pin="GND2" pad="18"/>
<connect gate="G$1" pin="GND3" pad="21"/>
<connect gate="G$1" pin="RTS" pad="3"/>
<connect gate="G$1" pin="RXD" pad="5"/>
<connect gate="G$1" pin="RXLED" pad="22"/>
<connect gate="G$1" pin="TEST" pad="26"/>
<connect gate="G$1" pin="TXD" pad="1"/>
<connect gate="G$1" pin="TXLED" pad="23"/>
<connect gate="G$1" pin="USBDM" pad="16"/>
<connect gate="G$1" pin="USBDP" pad="15"/>
<connect gate="G$1" pin="VCC" pad="20"/>
<connect gate="G$1" pin="VCCIO" pad="4"/>
</connects>
<technologies>
<technology name="">
<attribute name="PROD_ID" value="IC-00870"/>
<attribute name="VALUE" value="FT232RL" constant="no"/>
</technology>
</technologies>
</device>
</devices>
</deviceset>
</devicesets>
</library>
<library name="SparkFun-IC-Microcontroller">
<description>&lt;h3&gt;SparkFun Microcontrollers&lt;/h3&gt;
This library contains microcontrollers.
&lt;br&gt;
&lt;br&gt;
We've spent an enormous amount of time creating and checking these footprints and parts, but it is &lt;b&gt; the end user's responsibility&lt;/b&gt; to ensure correctness and suitablity for a given componet or application. 
&lt;br&gt;
&lt;br&gt;If you enjoy using this library, please buy one of our products at &lt;a href=" www.sparkfun.com"&gt;SparkFun.com&lt;/a&gt;.
&lt;br&gt;
&lt;br&gt;
&lt;b&gt;Licensing:&lt;/b&gt; Creative Commons ShareAlike 4.0 International - https://creativecommons.org/licenses/by-sa/4.0/ 
&lt;br&gt;
&lt;br&gt;
You are welcome to use this library for commercial purposes. For attribution, we ask that when you begin to sell your device using our footprint, you email us with a link to the product being sold. We want bragging rights that we helped (in a very small part) to create your 8th world wonder. We would like the opportunity to feature your device on our homepage.</description>
<packages>
<package name="TQFP32-08">
<description>&lt;B&gt;Thin Plasic Quad Flat Package&lt;/B&gt; Grid 0.8 mm</description>
<wire x1="3.505" y1="3.505" x2="3.505" y2="-3.505" width="0.2032" layer="21"/>
<wire x1="3.505" y1="-3.505" x2="-3.505" y2="-3.505" width="0.2032" layer="21"/>
<wire x1="-3.505" y1="-3.505" x2="-3.505" y2="3.15" width="0.2032" layer="21"/>
<wire x1="-3.15" y1="3.505" x2="3.505" y2="3.505" width="0.2032" layer="21"/>
<wire x1="-3.15" y1="3.505" x2="-3.505" y2="3.15" width="0.2032" layer="21"/>
<circle x="-3.6576" y="3.683" radius="0.1524" width="0.2032" layer="21"/>
<smd name="1" x="-4.2926" y="2.8" dx="1.27" dy="0.5588" layer="1"/>
<smd name="2" x="-4.2926" y="2" dx="1.27" dy="0.5588" layer="1"/>
<smd name="3" x="-4.2926" y="1.2" dx="1.27" dy="0.5588" layer="1"/>
<smd name="4" x="-4.2926" y="0.4" dx="1.27" dy="0.5588" layer="1"/>
<smd name="5" x="-4.2926" y="-0.4" dx="1.27" dy="0.5588" layer="1"/>
<smd name="6" x="-4.2926" y="-1.2" dx="1.27" dy="0.5588" layer="1"/>
<smd name="7" x="-4.2926" y="-2" dx="1.27" dy="0.5588" layer="1"/>
<smd name="8" x="-4.2926" y="-2.8" dx="1.27" dy="0.5588" layer="1"/>
<smd name="9" x="-2.8" y="-4.2926" dx="0.5588" dy="1.27" layer="1"/>
<smd name="10" x="-2" y="-4.2926" dx="0.5588" dy="1.27" layer="1"/>
<smd name="11" x="-1.2" y="-4.2926" dx="0.5588" dy="1.27" layer="1"/>
<smd name="12" x="-0.4" y="-4.2926" dx="0.5588" dy="1.27" layer="1"/>
<smd name="13" x="0.4" y="-4.2926" dx="0.5588" dy="1.27" layer="1"/>
<smd name="14" x="1.2" y="-4.2926" dx="0.5588" dy="1.27" layer="1"/>
<smd name="15" x="2" y="-4.2926" dx="0.5588" dy="1.27" layer="1"/>
<smd name="16" x="2.8" y="-4.2926" dx="0.5588" dy="1.27" layer="1"/>
<smd name="17" x="4.2926" y="-2.8" dx="1.27" dy="0.5588" layer="1"/>
<smd name="18" x="4.2926" y="-2" dx="1.27" dy="0.5588" layer="1"/>
<smd name="19" x="4.2926" y="-1.2" dx="1.27" dy="0.5588" layer="1"/>
<smd name="20" x="4.2926" y="-0.4" dx="1.27" dy="0.5588" layer="1"/>
<smd name="21" x="4.2926" y="0.4" dx="1.27" dy="0.5588" layer="1"/>
<smd name="22" x="4.2926" y="1.2" dx="1.27" dy="0.5588" layer="1"/>
<smd name="23" x="4.2926" y="2" dx="1.27" dy="0.5588" layer="1"/>
<smd name="24" x="4.2926" y="2.8" dx="1.27" dy="0.5588" layer="1"/>
<smd name="25" x="2.8" y="4.2926" dx="0.5588" dy="1.27" layer="1"/>
<smd name="26" x="2" y="4.2926" dx="0.5588" dy="1.27" layer="1"/>
<smd name="27" x="1.2" y="4.2926" dx="0.5588" dy="1.27" layer="1"/>
<smd name="28" x="0.4" y="4.2926" dx="0.5588" dy="1.27" layer="1"/>
<smd name="29" x="-0.4" y="4.2926" dx="0.5588" dy="1.27" layer="1"/>
<smd name="30" x="-1.2" y="4.2926" dx="0.5588" dy="1.27" layer="1"/>
<smd name="31" x="-2" y="4.2926" dx="0.5588" dy="1.27" layer="1"/>
<smd name="32" x="-2.8" y="4.2926" dx="0.5588" dy="1.27" layer="1"/>
<rectangle x1="-4.5466" y1="2.5714" x2="-3.556" y2="3.0286" layer="51"/>
<rectangle x1="-4.5466" y1="1.7714" x2="-3.556" y2="2.2286" layer="51"/>
<rectangle x1="-4.5466" y1="0.9714" x2="-3.556" y2="1.4286" layer="51"/>
<rectangle x1="-4.5466" y1="0.1714" x2="-3.556" y2="0.6286" layer="51"/>
<rectangle x1="-4.5466" y1="-0.6286" x2="-3.556" y2="-0.1714" layer="51"/>
<rectangle x1="-4.5466" y1="-1.4286" x2="-3.556" y2="-0.9714" layer="51"/>
<rectangle x1="-4.5466" y1="-2.2286" x2="-3.556" y2="-1.7714" layer="51"/>
<rectangle x1="-4.5466" y1="-3.0286" x2="-3.556" y2="-2.5714" layer="51"/>
<rectangle x1="-3.0286" y1="-4.5466" x2="-2.5714" y2="-3.556" layer="51"/>
<rectangle x1="-2.2286" y1="-4.5466" x2="-1.7714" y2="-3.556" layer="51"/>
<rectangle x1="-1.4286" y1="-4.5466" x2="-0.9714" y2="-3.556" layer="51"/>
<rectangle x1="-0.6286" y1="-4.5466" x2="-0.1714" y2="-3.556" layer="51"/>
<rectangle x1="0.1714" y1="-4.5466" x2="0.6286" y2="-3.556" layer="51"/>
<rectangle x1="0.9714" y1="-4.5466" x2="1.4286" y2="-3.556" layer="51"/>
<rectangle x1="1.7714" y1="-4.5466" x2="2.2286" y2="-3.556" layer="51"/>
<rectangle x1="2.5714" y1="-4.5466" x2="3.0286" y2="-3.556" layer="51"/>
<rectangle x1="3.556" y1="-3.0286" x2="4.5466" y2="-2.5714" layer="51"/>
<rectangle x1="3.556" y1="-2.2286" x2="4.5466" y2="-1.7714" layer="51"/>
<rectangle x1="3.556" y1="-1.4286" x2="4.5466" y2="-0.9714" layer="51"/>
<rectangle x1="3.556" y1="-0.6286" x2="4.5466" y2="-0.1714" layer="51"/>
<rectangle x1="3.556" y1="0.1714" x2="4.5466" y2="0.6286" layer="51"/>
<rectangle x1="3.556" y1="0.9714" x2="4.5466" y2="1.4286" layer="51"/>
<rectangle x1="3.556" y1="1.7714" x2="4.5466" y2="2.2286" layer="51"/>
<rectangle x1="3.556" y1="2.5714" x2="4.5466" y2="3.0286" layer="51"/>
<rectangle x1="2.5714" y1="3.556" x2="3.0286" y2="4.5466" layer="51"/>
<rectangle x1="1.7714" y1="3.556" x2="2.2286" y2="4.5466" layer="51"/>
<rectangle x1="0.9714" y1="3.556" x2="1.4286" y2="4.5466" layer="51"/>
<rectangle x1="0.1714" y1="3.556" x2="0.6286" y2="4.5466" layer="51"/>
<rectangle x1="-0.6286" y1="3.556" x2="-0.1714" y2="4.5466" layer="51"/>
<rectangle x1="-1.4286" y1="3.556" x2="-0.9714" y2="4.5466" layer="51"/>
<rectangle x1="-2.2286" y1="3.556" x2="-1.7714" y2="4.5466" layer="51"/>
<rectangle x1="-3.0286" y1="3.556" x2="-2.5714" y2="4.5466" layer="51"/>
<text x="0" y="5.715" size="0.6096" layer="25" font="vector" ratio="20" align="bottom-center">&gt;NAME</text>
<text x="0" y="-6.35" size="0.6096" layer="27" font="vector" ratio="20" align="bottom-center">&gt;VALUE</text>
</package>
</packages>
<symbols>
<symbol name="ATMEGAXX8-32PIN_NOPAD">
<wire x1="-20.32" y1="33.02" x2="17.78" y2="33.02" width="0.254" layer="94"/>
<wire x1="17.78" y1="33.02" x2="17.78" y2="-30.48" width="0.254" layer="94"/>
<wire x1="17.78" y1="-30.48" x2="-20.32" y2="-30.48" width="0.254" layer="94"/>
<wire x1="-20.32" y1="-30.48" x2="-20.32" y2="33.02" width="0.254" layer="94"/>
<text x="-20.32" y="33.782" size="1.778" layer="95">&gt;NAME</text>
<text x="-20.32" y="-33.02" size="1.778" layer="96">&gt;VALUE</text>
<pin name="PB5(SCK)" x="22.86" y="-27.94" length="middle" rot="R180"/>
<pin name="PB7(XTAL2/TOSC2)" x="-25.4" y="0" length="middle"/>
<pin name="PB6(XTAL1/TOSC1)" x="-25.4" y="5.08" length="middle"/>
<pin name="GND@3" x="-25.4" y="-22.86" length="middle"/>
<pin name="GND@5" x="-25.4" y="-25.4" length="middle"/>
<pin name="VCC@4" x="-25.4" y="22.86" length="middle"/>
<pin name="VCC@6" x="-25.4" y="20.32" length="middle"/>
<pin name="AGND" x="-25.4" y="-20.32" length="middle"/>
<pin name="AREF" x="-25.4" y="15.24" length="middle"/>
<pin name="AVCC" x="-25.4" y="25.4" length="middle"/>
<pin name="PB4(MISO)" x="22.86" y="-25.4" length="middle" rot="R180"/>
<pin name="PB3(MOSI/OC2)" x="22.86" y="-22.86" length="middle" rot="R180"/>
<pin name="PB2(SS/OC1B)" x="22.86" y="-20.32" length="middle" rot="R180"/>
<pin name="PB1(OC1A)" x="22.86" y="-17.78" length="middle" rot="R180"/>
<pin name="PB0(ICP)" x="22.86" y="-15.24" length="middle" rot="R180"/>
<pin name="PD7(AIN1)" x="22.86" y="-10.16" length="middle" rot="R180"/>
<pin name="PD6(AIN0)" x="22.86" y="-7.62" length="middle" rot="R180"/>
<pin name="PD5(T1)" x="22.86" y="-5.08" length="middle" rot="R180"/>
<pin name="PD4(XCK/T0)" x="22.86" y="-2.54" length="middle" rot="R180"/>
<pin name="PD3(INT1)" x="22.86" y="0" length="middle" rot="R180"/>
<pin name="PD2(INT0)" x="22.86" y="2.54" length="middle" rot="R180"/>
<pin name="PD1(TXD)" x="22.86" y="5.08" length="middle" rot="R180"/>
<pin name="PD0(RXD)" x="22.86" y="7.62" length="middle" rot="R180"/>
<pin name="ADC7" x="22.86" y="12.7" length="middle" rot="R180"/>
<pin name="ADC6" x="22.86" y="15.24" length="middle" rot="R180"/>
<pin name="PC5(ADC5/SCL)" x="22.86" y="17.78" length="middle" rot="R180"/>
<pin name="PC4(ADC4/SDA)" x="22.86" y="20.32" length="middle" rot="R180"/>
<pin name="PC3(ADC3)" x="22.86" y="22.86" length="middle" rot="R180"/>
<pin name="PC2(ADC2)" x="22.86" y="25.4" length="middle" rot="R180"/>
<pin name="PC1(ADC1)" x="22.86" y="27.94" length="middle" rot="R180"/>
<pin name="PC0(ADC0)" x="22.86" y="30.48" length="middle" rot="R180"/>
<pin name="PC6(/RESET)" x="-25.4" y="30.48" length="middle" function="dot"/>
</symbol>
</symbols>
<devicesets>
<deviceset name="ATMEGA328P_TQFP" prefix="U">
<description>&lt;h3&gt;Popular 328P in QFP&lt;/h3&gt;
&lt;p&gt;&lt;/p&gt;
&lt;p&gt;&lt;a href="https://www.sparkfun.com/products/13448"&gt;Storefront component: ATmega328 - TQFP&lt;/a&gt; (COM-13448)&lt;/p&gt;
&lt;p&gt;&lt;a href="http://www.sparkfun.com/datasheets/Components/SMD/ATMega328.pdf"&gt;Datasheet&lt;/a&gt;&lt;/p&gt;
&lt;h4&gt;SparkFun Products&lt;/h4&gt;
&lt;ul&gt;
&lt;li&gt;&lt;a href="https://www.sparkfun.com/products/12757"&gt;SparkFun RedBoard - Programmed with Arduino&lt;/a&gt; (DEV-12757)&lt;/li&gt;
&lt;li&gt;&lt;a href="https://www.sparkfun.com/products/11113"&gt;Arduino Pro Mini 328 - 5V/16MHz&lt;/a&gt; (DEV-11113)&lt;/li&gt;
&lt;li&gt;&lt;a href="https://www.sparkfun.com/products/11114"&gt;Arduino Pro Mini 328 - 3.3V/8MHz&lt;/a&gt; (DEV-11114)&lt;/li&gt;
&lt;li&gt;&lt;a href="https://www.sparkfun.com/products/13712"&gt;SparkFun OpenLog&lt;/a&gt; (DEV-13712)&lt;/li&gt;
&lt;li&gt;&lt;a href="https://www.sparkfun.com/products/12923"&gt;SparkFun MicroView - OLED Arduino Module&lt;/a&gt; (DEV-12923)&lt;/li&gt;
&lt;li&gt;&lt;a href="https://www.sparkfun.com/products/12651"&gt;SparkFun Digital Sandbox&lt;/a&gt; (DEV-12651)&lt;/li&gt;
&lt;li&gt;&lt;a href="https://www.sparkfun.com/products/11888"&gt;SparkFun PicoBoard&lt;/a&gt; (WIG-11888)&lt;/li&gt;
&lt;li&gt;&lt;a href="https://www.sparkfun.com/products/10116"&gt;Arduino Fio&lt;/a&gt; (DEV-10116)&lt;/li&gt;
&lt;li&gt;&lt;a href="https://www.sparkfun.com/products/13342"&gt;LilyPad Arduino 328 Main Board&lt;/a&gt; (DEV-13342)&lt;/li&gt;
&lt;li&gt;&lt;a href="https://www.sparkfun.com/products/13741"&gt;SparkFun RedStick&lt;/a&gt; (DEV-13741)&lt;/li&gt;
&lt;li&gt;&lt;a href="https://www.sparkfun.com/products/11013"&gt;LilyPad MP3&lt;/a&gt; (DEV-11013)&lt;/li&gt;
&lt;li&gt;&lt;a href="https://www.sparkfun.com/products/10941"&gt;LilyPad Arduino SimpleSnap&lt;/a&gt; (DEV-10941)&lt;/li&gt;
&lt;li&gt;&lt;a href="https://www.sparkfun.com/products/13899"&gt;SparkFun Stepoko&lt;/a&gt; (ROB-13899)&lt;/li&gt;
&lt;li&gt;&lt;a href="https://www.sparkfun.com/products/11345"&gt;SparkFun Geiger Counter&lt;/a&gt; (SEN-11345)&lt;/li&gt;
&lt;li&gt;&lt;a href="https://www.sparkfun.com/products/12781"&gt;SparkFun EL Sequencer&lt;/a&gt; (COM-12781)&lt;/li&gt;
&lt;li&gt;&lt;a href="https://www.sparkfun.com/products/10915"&gt;Arduino Pro 328 - 5V/16MHz&lt;/a&gt; (DEV-10915)&lt;/li&gt;
&lt;li&gt;&lt;a href="https://www.sparkfun.com/products/12773"&gt;CryptoCape&lt;/a&gt; (DEV-12773)&lt;/li&gt;
&lt;li&gt;&lt;a href="https://www.sparkfun.com/products/10740"&gt;SparkFun IR Thermometer Evaluation Board - MLX90614&lt;/a&gt; (SEN-10740)&lt;/li&gt;
&lt;li&gt;&lt;a href="https://www.sparkfun.com/products/12097"&gt;SparkFun RedBot Mainboard&lt;/a&gt; (ROB-12097)&lt;/li&gt;
&lt;li&gt;&lt;a href="https://www.sparkfun.com/products/10914"&gt;Arduino Pro 328 - 3.3V/8MHz&lt;/a&gt; (DEV-10914)&lt;/li&gt;
&lt;li&gt;&lt;a href="https://www.sparkfun.com/products/13036"&gt;SparkFun Block for Intel® Edison - Arduino&lt;/a&gt; (DEV-13036)&lt;/li&gt;
&lt;li&gt;&lt;a href="https://www.sparkfun.com/products/10935"&gt;SparkFun Simon Says - Surface Mount Soldering Kit&lt;/a&gt; (KIT-10935)&lt;/li&gt;
&lt;li&gt;&lt;a href="https://www.sparkfun.com/products/11441"&gt;SparkFun 7-Segment Serial Display - Red&lt;/a&gt; (COM-11441)&lt;/li&gt;
&lt;li&gt;&lt;a href="https://www.sparkfun.com/products/11629"&gt;SparkFun 7-Segment Serial Display - White&lt;/a&gt; (COM-11629)&lt;/li&gt;
&lt;li&gt;&lt;a href="https://www.sparkfun.com/products/11443"&gt;SparkFun 7-Segment Serial Display - Yellow&lt;/a&gt; (COM-11443)&lt;/li&gt;
&lt;li&gt;&lt;a href="https://www.sparkfun.com/products/11440"&gt;SparkFun 7-Segment Serial Display - Kelly Green&lt;/a&gt; (COM-11440)&lt;/li&gt;
&lt;li&gt;&lt;a href="https://www.sparkfun.com/products/11442"&gt;SparkFun 7-Segment Serial Display - Blue&lt;/a&gt; (COM-11442)&lt;/li&gt;
&lt;li&gt;&lt;a href="https://www.sparkfun.com/products/11647"&gt;SparkFun OpenSegment Serial Display - 20mm (Blue)&lt;/a&gt; (COM-11647)&lt;/li&gt;
&lt;li&gt;&lt;a href="https://www.sparkfun.com/products/11646"&gt;SparkFun OpenSegment Serial Display - 20mm (Green)&lt;/a&gt; (COM-11646)&lt;/li&gt;
&lt;li&gt;&lt;a href="https://www.sparkfun.com/products/11648"&gt;SparkFun OpenSegment Serial Display - 20mm (White)&lt;/a&gt; (COM-11648)&lt;/li&gt;
&lt;li&gt;&lt;a href="https://www.sparkfun.com/products/11644"&gt;SparkFun OpenSegment Serial Display - 20mm (Red)&lt;/a&gt; (COM-11644)&lt;/li&gt;
&lt;li&gt;&lt;a href="https://www.sparkfun.com/products/11645"&gt;SparkFun OpenSegment Serial Display - 20mm (Yellow)&lt;/a&gt; (COM-11645)&lt;/li&gt;
&lt;li&gt;&lt;a href="https://www.sparkfun.com/products/13190"&gt;SparkFun OpenSegment Shield&lt;/a&gt; (DEV-13190)&lt;/li&gt;
&lt;/ul&gt;</description>
<gates>
<gate name="U$1" symbol="ATMEGAXX8-32PIN_NOPAD" x="0" y="0"/>
</gates>
<devices>
<device name="" package="TQFP32-08">
<connects>
<connect gate="U$1" pin="ADC6" pad="19"/>
<connect gate="U$1" pin="ADC7" pad="22"/>
<connect gate="U$1" pin="AGND" pad="21"/>
<connect gate="U$1" pin="AREF" pad="20"/>
<connect gate="U$1" pin="AVCC" pad="18"/>
<connect gate="U$1" pin="GND@3" pad="3"/>
<connect gate="U$1" pin="GND@5" pad="5"/>
<connect gate="U$1" pin="PB0(ICP)" pad="12"/>
<connect gate="U$1" pin="PB1(OC1A)" pad="13"/>
<connect gate="U$1" pin="PB2(SS/OC1B)" pad="14"/>
<connect gate="U$1" pin="PB3(MOSI/OC2)" pad="15"/>
<connect gate="U$1" pin="PB4(MISO)" pad="16"/>
<connect gate="U$1" pin="PB5(SCK)" pad="17"/>
<connect gate="U$1" pin="PB6(XTAL1/TOSC1)" pad="7"/>
<connect gate="U$1" pin="PB7(XTAL2/TOSC2)" pad="8"/>
<connect gate="U$1" pin="PC0(ADC0)" pad="23"/>
<connect gate="U$1" pin="PC1(ADC1)" pad="24"/>
<connect gate="U$1" pin="PC2(ADC2)" pad="25"/>
<connect gate="U$1" pin="PC3(ADC3)" pad="26"/>
<connect gate="U$1" pin="PC4(ADC4/SDA)" pad="27"/>
<connect gate="U$1" pin="PC5(ADC5/SCL)" pad="28"/>
<connect gate="U$1" pin="PC6(/RESET)" pad="29"/>
<connect gate="U$1" pin="PD0(RXD)" pad="30"/>
<connect gate="U$1" pin="PD1(TXD)" pad="31"/>
<connect gate="U$1" pin="PD2(INT0)" pad="32"/>
<connect gate="U$1" pin="PD3(INT1)" pad="1"/>
<connect gate="U$1" pin="PD4(XCK/T0)" pad="2"/>
<connect gate="U$1" pin="PD5(T1)" pad="9"/>
<connect gate="U$1" pin="PD6(AIN0)" pad="10"/>
<connect gate="U$1" pin="PD7(AIN1)" pad="11"/>
<connect gate="U$1" pin="VCC@4" pad="4"/>
<connect gate="U$1" pin="VCC@6" pad="6"/>
</connects>
<technologies>
<technology name="">
<attribute name="PROD_ID" value="IC-09069" constant="no"/>
<attribute name="VALUE" value="ATMEGA328P_TQFP" constant="no"/>
</technology>
</technologies>
</device>
</devices>
</deviceset>
</devicesets>
</library>
<library name="led" urn="urn:adsk.eagle:library:259">
<description>&lt;b&gt;LEDs&lt;/b&gt;&lt;p&gt;
&lt;author&gt;Created by librarian@cadsoft.de&lt;/author&gt;&lt;br&gt;
Extended by Federico Battaglin &lt;author&gt;&amp;lt;federico.rd@fdpinternational.com&amp;gt;&lt;/author&gt; with DUOLED</description>
<packages>
<package name="1206" library_version="1">
<description>&lt;b&gt;CHICAGO MINIATURE LAMP, INC.&lt;/b&gt;&lt;p&gt;
7022X Series SMT LEDs 1206 Package Size</description>
<wire x1="1.55" y1="-0.75" x2="-1.55" y2="-0.75" width="0.1016" layer="51"/>
<wire x1="-1.55" y1="-0.75" x2="-1.55" y2="0.75" width="0.1016" layer="51"/>
<wire x1="-1.55" y1="0.75" x2="1.55" y2="0.75" width="0.1016" layer="51"/>
<wire x1="1.55" y1="0.75" x2="1.55" y2="-0.75" width="0.1016" layer="51"/>
<wire x1="-0.55" y1="-0.5" x2="0.55" y2="-0.5" width="0.1016" layer="21" curve="95.452622"/>
<wire x1="-0.55" y1="-0.5" x2="-0.55" y2="0.5" width="0.1016" layer="51" curve="-84.547378"/>
<wire x1="-0.55" y1="0.5" x2="0.55" y2="0.5" width="0.1016" layer="21" curve="-95.452622"/>
<wire x1="0.55" y1="0.5" x2="0.55" y2="-0.5" width="0.1016" layer="51" curve="-84.547378"/>
<smd name="A" x="-1.422" y="0" dx="1.6" dy="1.803" layer="1"/>
<smd name="C" x="1.422" y="0" dx="1.6" dy="1.803" layer="1"/>
<text x="-1.27" y="1.27" size="1.27" layer="25">&gt;NAME</text>
<text x="-1.27" y="-2.54" size="1.27" layer="27">&gt;VALUE</text>
<rectangle x1="-0.1" y1="-0.1" x2="0.1" y2="0.1" layer="21"/>
<rectangle x1="0.45" y1="-0.7" x2="0.8" y2="-0.45" layer="51"/>
<rectangle x1="0.8" y1="-0.7" x2="0.9" y2="0.5" layer="51"/>
<rectangle x1="0.8" y1="0.55" x2="0.9" y2="0.7" layer="51"/>
<rectangle x1="-0.9" y1="-0.7" x2="-0.8" y2="0.5" layer="51"/>
<rectangle x1="-0.9" y1="0.55" x2="-0.8" y2="0.7" layer="51"/>
<rectangle x1="0.45" y1="-0.7" x2="0.6" y2="-0.45" layer="21"/>
</package>
<package name="LD260" library_version="1">
<description>&lt;B&gt;LED&lt;/B&gt;&lt;p&gt;
5 mm, square, Siemens</description>
<wire x1="-1.27" y1="-1.27" x2="0" y2="-1.27" width="0.1524" layer="21"/>
<wire x1="0" y1="-1.27" x2="1.27" y2="-1.27" width="0.1524" layer="21"/>
<wire x1="1.27" y1="1.27" x2="0" y2="1.27" width="0.1524" layer="21"/>
<wire x1="0" y1="1.27" x2="-1.27" y2="1.27" width="0.1524" layer="21"/>
<wire x1="1.27" y1="-1.27" x2="1.27" y2="-0.889" width="0.1524" layer="21"/>
<wire x1="1.27" y1="1.27" x2="1.27" y2="0.889" width="0.1524" layer="21"/>
<wire x1="1.27" y1="0.889" x2="1.27" y2="0" width="0.1524" layer="51"/>
<wire x1="1.27" y1="0" x2="1.27" y2="-0.889" width="0.1524" layer="51"/>
<wire x1="-1.27" y1="1.27" x2="-1.27" y2="0.889" width="0.1524" layer="21"/>
<wire x1="-1.27" y1="-1.27" x2="-1.27" y2="-0.889" width="0.1524" layer="21"/>
<wire x1="-1.27" y1="-0.889" x2="-1.27" y2="0" width="0.1524" layer="51"/>
<wire x1="-1.27" y1="0" x2="-1.27" y2="0.889" width="0.1524" layer="51"/>
<wire x1="0" y1="1.27" x2="0.9917" y2="0.7934" width="0.1524" layer="21" curve="-51.33923"/>
<wire x1="-0.9917" y1="0.7934" x2="0" y2="1.27" width="0.1524" layer="21" curve="-51.33923"/>
<wire x1="0" y1="-1.27" x2="0.9917" y2="-0.7934" width="0.1524" layer="21" curve="51.33923"/>
<wire x1="-0.9917" y1="-0.7934" x2="0" y2="-1.27" width="0.1524" layer="21" curve="51.33923"/>
<wire x1="0.9558" y1="-0.8363" x2="1.27" y2="0" width="0.1524" layer="51" curve="41.185419"/>
<wire x1="0.9756" y1="0.813" x2="1.2699" y2="0" width="0.1524" layer="51" curve="-39.806332"/>
<wire x1="-1.27" y1="0" x2="-0.9643" y2="-0.8265" width="0.1524" layer="51" curve="40.600331"/>
<wire x1="-1.27" y1="0" x2="-0.9643" y2="0.8265" width="0.1524" layer="51" curve="-40.600331"/>
<wire x1="-0.889" y1="0" x2="0" y2="0.889" width="0.1524" layer="51" curve="-90"/>
<wire x1="-0.508" y1="0" x2="0" y2="0.508" width="0.1524" layer="51" curve="-90"/>
<wire x1="0" y1="-0.508" x2="0.508" y2="0" width="0.1524" layer="21" curve="90"/>
<wire x1="0" y1="-0.889" x2="0.889" y2="0" width="0.1524" layer="51" curve="90"/>
<pad name="A" x="-1.27" y="0" drill="0.8128" shape="octagon"/>
<pad name="K" x="1.27" y="0" drill="0.8128" shape="octagon"/>
<text x="-1.2954" y="1.4732" size="1.016" layer="25" ratio="10">&gt;NAME</text>
<text x="-1.27" y="-2.4892" size="1.016" layer="27" ratio="10">&gt;VALUE</text>
<rectangle x1="1.27" y1="-0.635" x2="2.032" y2="0.635" layer="51"/>
<rectangle x1="1.905" y1="-0.635" x2="2.032" y2="0.635" layer="21"/>
</package>
<package name="LED2X5" library_version="1">
<description>&lt;B&gt;LED&lt;/B&gt;&lt;p&gt;
2 x 5 mm, rectangle</description>
<wire x1="-2.54" y1="-1.27" x2="2.54" y2="-1.27" width="0.1524" layer="21"/>
<wire x1="2.54" y1="1.27" x2="2.54" y2="-1.27" width="0.1524" layer="21"/>
<wire x1="2.54" y1="1.27" x2="-2.54" y2="1.27" width="0.1524" layer="21"/>
<wire x1="-2.54" y1="-1.27" x2="-2.54" y2="1.27" width="0.1524" layer="21"/>
<wire x1="-1.905" y1="0" x2="0.508" y2="0" width="0.1524" layer="51"/>
<wire x1="-0.508" y1="0.381" x2="-0.508" y2="-0.381" width="0.1524" layer="51"/>
<wire x1="-0.508" y1="0.381" x2="0.508" y2="0" width="0.1524" layer="51"/>
<wire x1="0.508" y1="0" x2="1.778" y2="0" width="0.1524" layer="51"/>
<wire x1="0.508" y1="0" x2="-0.508" y2="-0.381" width="0.1524" layer="51"/>
<wire x1="0.508" y1="0.381" x2="0.508" y2="0" width="0.1524" layer="51"/>
<wire x1="0.508" y1="0" x2="0.508" y2="-0.381" width="0.1524" layer="51"/>
<wire x1="0.889" y1="-0.254" x2="1.143" y2="-0.762" width="0.1524" layer="51"/>
<wire x1="1.143" y1="-0.762" x2="1.143" y2="-0.508" width="0.1524" layer="51"/>
<wire x1="1.143" y1="-0.762" x2="0.9398" y2="-0.6096" width="0.1524" layer="51"/>
<wire x1="0.9398" y1="-0.6096" x2="1.143" y2="-0.508" width="0.1524" layer="51"/>
<wire x1="1.397" y1="-0.254" x2="1.651" y2="-0.762" width="0.1524" layer="51"/>
<wire x1="1.651" y1="-0.762" x2="1.651" y2="-0.508" width="0.1524" layer="51"/>
<wire x1="1.651" y1="-0.762" x2="1.4478" y2="-0.6096" width="0.1524" layer="51"/>
<wire x1="1.4478" y1="-0.6096" x2="1.651" y2="-0.508" width="0.1524" layer="51"/>
<pad name="A" x="-1.27" y="0" drill="0.8128" shape="octagon"/>
<pad name="K" x="1.27" y="0" drill="0.8128" shape="octagon"/>
<text x="-2.54" y="1.397" size="1.016" layer="25" ratio="10">&gt;NAME</text>
<text x="-2.54" y="-2.413" size="1.016" layer="27" ratio="10">&gt;VALUE</text>
<rectangle x1="2.159" y1="-1.27" x2="2.413" y2="1.27" layer="21"/>
</package>
<package name="LED3MM" library_version="1">
<description>&lt;B&gt;LED&lt;/B&gt;&lt;p&gt;
3 mm, round</description>
<wire x1="1.5748" y1="-1.27" x2="1.5748" y2="1.27" width="0.254" layer="51"/>
<wire x1="-1.524" y1="0" x2="-1.1708" y2="0.9756" width="0.1524" layer="51" curve="-39.80361"/>
<wire x1="-1.524" y1="0" x2="-1.1391" y2="-1.0125" width="0.1524" layer="51" curve="41.633208"/>
<wire x1="1.1571" y1="0.9918" x2="1.524" y2="0" width="0.1524" layer="51" curve="-40.601165"/>
<wire x1="1.1708" y1="-0.9756" x2="1.524" y2="0" width="0.1524" layer="51" curve="39.80361"/>
<wire x1="0" y1="1.524" x2="1.2401" y2="0.8858" width="0.1524" layer="21" curve="-54.461337"/>
<wire x1="-1.2192" y1="0.9144" x2="0" y2="1.524" width="0.1524" layer="21" curve="-53.130102"/>
<wire x1="0" y1="-1.524" x2="1.203" y2="-0.9356" width="0.1524" layer="21" curve="52.126876"/>
<wire x1="-1.203" y1="-0.9356" x2="0" y2="-1.524" width="0.1524" layer="21" curve="52.126876"/>
<wire x1="-0.635" y1="0" x2="0" y2="0.635" width="0.1524" layer="51" curve="-90"/>
<wire x1="-1.016" y1="0" x2="0" y2="1.016" width="0.1524" layer="51" curve="-90"/>
<wire x1="0" y1="-0.635" x2="0.635" y2="0" width="0.1524" layer="51" curve="90"/>
<wire x1="0" y1="-1.016" x2="1.016" y2="0" width="0.1524" layer="51" curve="90"/>
<wire x1="0" y1="2.032" x2="1.561" y2="1.3009" width="0.254" layer="21" curve="-50.193108"/>
<wire x1="-1.7929" y1="0.9562" x2="0" y2="2.032" width="0.254" layer="21" curve="-61.926949"/>
<wire x1="0" y1="-2.032" x2="1.5512" y2="-1.3126" width="0.254" layer="21" curve="49.763022"/>
<wire x1="-1.7643" y1="-1.0082" x2="0" y2="-2.032" width="0.254" layer="21" curve="60.255215"/>
<wire x1="-2.032" y1="0" x2="-1.7891" y2="0.9634" width="0.254" layer="51" curve="-28.301701"/>
<wire x1="-2.032" y1="0" x2="-1.7306" y2="-1.065" width="0.254" layer="51" curve="31.60822"/>
<pad name="A" x="-1.27" y="0" drill="0.8128" shape="octagon"/>
<pad name="K" x="1.27" y="0" drill="0.8128" shape="octagon"/>
<text x="1.905" y="0.381" size="1.27" layer="25" ratio="10">&gt;NAME</text>
<text x="1.905" y="-1.651" size="1.27" layer="27" ratio="10">&gt;VALUE</text>
</package>
<package name="LED5MM" library_version="1">
<description>&lt;B&gt;LED&lt;/B&gt;&lt;p&gt;
5 mm, round</description>
<wire x1="2.54" y1="-1.905" x2="2.54" y2="1.905" width="0.2032" layer="21"/>
<wire x1="2.54" y1="-1.905" x2="2.54" y2="1.905" width="0.254" layer="21" curve="-286.260205"/>
<wire x1="-1.143" y1="0" x2="0" y2="1.143" width="0.1524" layer="51" curve="-90"/>
<wire x1="0" y1="-1.143" x2="1.143" y2="0" width="0.1524" layer="51" curve="90"/>
<wire x1="-1.651" y1="0" x2="0" y2="1.651" width="0.1524" layer="51" curve="-90"/>
<wire x1="0" y1="-1.651" x2="1.651" y2="0" width="0.1524" layer="51" curve="90"/>
<wire x1="-2.159" y1="0" x2="0" y2="2.159" width="0.1524" layer="51" curve="-90"/>
<wire x1="0" y1="-2.159" x2="2.159" y2="0" width="0.1524" layer="51" curve="90"/>
<circle x="0" y="0" radius="2.54" width="0.1524" layer="21"/>
<pad name="A" x="-1.27" y="0" drill="0.8128" shape="octagon"/>
<pad name="K" x="1.27" y="0" drill="0.8128" shape="octagon"/>
<text x="3.175" y="0.5334" size="1.27" layer="25" ratio="10">&gt;NAME</text>
<text x="3.2004" y="-1.8034" size="1.27" layer="27" ratio="10">&gt;VALUE</text>
</package>
<package name="LSU260" library_version="1">
<description>&lt;B&gt;LED&lt;/B&gt;&lt;p&gt;
1 mm, round, Siemens</description>
<wire x1="0" y1="-0.508" x2="-1.143" y2="-0.508" width="0.1524" layer="51"/>
<wire x1="-1.143" y1="-0.508" x2="-1.143" y2="-0.254" width="0.1524" layer="51"/>
<wire x1="-1.143" y1="0.508" x2="0" y2="0.508" width="0.1524" layer="51"/>
<wire x1="-1.143" y1="-0.254" x2="-1.397" y2="-0.254" width="0.1524" layer="51"/>
<wire x1="-1.143" y1="-0.254" x2="-1.143" y2="0.254" width="0.1524" layer="51"/>
<wire x1="-1.397" y1="-0.254" x2="-1.397" y2="0.254" width="0.1524" layer="51"/>
<wire x1="-1.397" y1="0.254" x2="-1.143" y2="0.254" width="0.1524" layer="51"/>
<wire x1="-1.143" y1="0.254" x2="-1.143" y2="0.508" width="0.1524" layer="51"/>
<wire x1="0.508" y1="-0.254" x2="1.397" y2="-0.254" width="0.1524" layer="51"/>
<wire x1="1.397" y1="-0.254" x2="1.397" y2="0.254" width="0.1524" layer="51"/>
<wire x1="1.397" y1="0.254" x2="0.508" y2="0.254" width="0.1524" layer="51"/>
<wire x1="0.381" y1="-0.381" x2="0.254" y2="-0.508" width="0.1524" layer="21"/>
<wire x1="0.254" y1="-0.508" x2="-0.254" y2="-0.508" width="0.1524" layer="21"/>
<wire x1="-0.381" y1="-0.381" x2="-0.254" y2="-0.508" width="0.1524" layer="21"/>
<wire x1="0.381" y1="0.381" x2="0.254" y2="0.508" width="0.1524" layer="21"/>
<wire x1="0.254" y1="0.508" x2="-0.254" y2="0.508" width="0.1524" layer="21"/>
<wire x1="-0.381" y1="0.381" x2="-0.254" y2="0.508" width="0.1524" layer="21"/>
<wire x1="0" y1="-0.254" x2="0.254" y2="0" width="0.1524" layer="21" curve="90"/>
<wire x1="-0.254" y1="0" x2="0" y2="0.254" width="0.1524" layer="21" curve="-90"/>
<wire x1="0.381" y1="-0.381" x2="0.381" y2="0.381" width="0.1524" layer="21" curve="90"/>
<circle x="0" y="0" radius="0.508" width="0.1524" layer="51"/>
<pad name="A" x="-1.27" y="0" drill="0.8128" shape="octagon"/>
<pad name="K" x="1.27" y="0" drill="0.8128" shape="octagon"/>
<text x="-1.2954" y="0.8382" size="1.016" layer="25" ratio="10">&gt;NAME</text>
<text x="-1.27" y="-1.8542" size="1.016" layer="27" ratio="10">&gt;VALUE</text>
<rectangle x1="-1.397" y1="-0.254" x2="-1.143" y2="0.254" layer="51"/>
<rectangle x1="0.508" y1="-0.254" x2="1.397" y2="0.254" layer="51"/>
</package>
<package name="LZR181" library_version="1">
<description>&lt;B&gt;LED BLOCK&lt;/B&gt;&lt;p&gt;
1 LED, Siemens</description>
<wire x1="-1.27" y1="-1.27" x2="1.27" y2="-1.27" width="0.1524" layer="21"/>
<wire x1="1.27" y1="-1.27" x2="1.27" y2="-0.889" width="0.1524" layer="21"/>
<wire x1="1.27" y1="1.27" x2="1.27" y2="0.889" width="0.1524" layer="21"/>
<wire x1="1.27" y1="0.889" x2="1.27" y2="-0.889" width="0.1524" layer="51"/>
<wire x1="-1.27" y1="1.27" x2="-1.27" y2="0.889" width="0.1524" layer="21"/>
<wire x1="-1.27" y1="-1.27" x2="-1.27" y2="-0.889" width="0.1524" layer="21"/>
<wire x1="-1.27" y1="-0.889" x2="-1.27" y2="0.889" width="0.1524" layer="51"/>
<wire x1="-0.889" y1="0" x2="0" y2="0.889" width="0.1524" layer="51" curve="-90"/>
<wire x1="-0.508" y1="0" x2="0" y2="0.508" width="0.1524" layer="51" curve="-90"/>
<wire x1="0" y1="-0.508" x2="0.508" y2="0" width="0.1524" layer="21" curve="90"/>
<wire x1="0" y1="-0.889" x2="0.889" y2="0" width="0.1524" layer="51" curve="90"/>
<wire x1="-0.8678" y1="0.7439" x2="0" y2="1.143" width="0.1524" layer="21" curve="-49.396139"/>
<wire x1="0" y1="1.143" x2="0.8678" y2="0.7439" width="0.1524" layer="21" curve="-49.396139"/>
<wire x1="-0.8678" y1="-0.7439" x2="0" y2="-1.143" width="0.1524" layer="21" curve="49.396139"/>
<wire x1="0" y1="-1.143" x2="0.8678" y2="-0.7439" width="0.1524" layer="21" curve="49.396139"/>
<wire x1="0.8678" y1="0.7439" x2="1.143" y2="0" width="0.1524" layer="51" curve="-40.604135"/>
<wire x1="0.8678" y1="-0.7439" x2="1.143" y2="0" width="0.1524" layer="51" curve="40.604135"/>
<wire x1="-1.143" y1="0" x2="-0.8678" y2="0.7439" width="0.1524" layer="51" curve="-40.604135"/>
<wire x1="-1.143" y1="0" x2="-0.8678" y2="-0.7439" width="0.1524" layer="51" curve="40.604135"/>
<wire x1="-1.27" y1="1.27" x2="1.27" y2="1.27" width="0.1524" layer="21"/>
<pad name="A" x="-1.27" y="0" drill="0.8128" shape="octagon"/>
<pad name="K" x="1.27" y="0" drill="0.8128" shape="octagon"/>
<text x="-1.2954" y="1.4732" size="1.016" layer="25" ratio="10">&gt;NAME</text>
<text x="-1.27" y="-2.4892" size="1.016" layer="27" ratio="10">&gt;VALUE</text>
<rectangle x1="1.27" y1="-0.889" x2="1.524" y2="0.254" layer="51"/>
<rectangle x1="-1.524" y1="-0.254" x2="-1.27" y2="0.254" layer="51"/>
</package>
<package name="Q62902-B152" library_version="1">
<description>&lt;b&gt;LED HOLDER&lt;/b&gt;&lt;p&gt;
Siemens</description>
<wire x1="-2.9718" y1="-1.8542" x2="-2.9718" y2="-0.254" width="0.1524" layer="21"/>
<wire x1="-2.9718" y1="-0.254" x2="-2.9718" y2="0.254" width="0.1524" layer="21"/>
<wire x1="-2.9718" y1="0.254" x2="-2.9718" y2="1.8542" width="0.1524" layer="21"/>
<wire x1="2.9718" y1="-1.8542" x2="-2.1082" y2="-1.8542" width="0.1524" layer="21"/>
<wire x1="-2.1082" y1="-1.8542" x2="-2.54" y2="-1.8542" width="0.1524" layer="21"/>
<wire x1="-2.54" y1="1.8542" x2="-2.1082" y2="1.8542" width="0.1524" layer="21"/>
<wire x1="-2.1082" y1="1.8542" x2="2.9718" y2="1.8542" width="0.1524" layer="21"/>
<wire x1="-2.54" y1="-1.8542" x2="-2.54" y2="1.8542" width="0.1524" layer="21"/>
<wire x1="-2.54" y1="-1.8542" x2="-2.9718" y2="-1.8542" width="0.1524" layer="21"/>
<wire x1="-2.54" y1="1.8542" x2="-2.9718" y2="1.8542" width="0.1524" layer="21"/>
<wire x1="-2.9718" y1="0.254" x2="-2.9718" y2="-0.254" width="0.1524" layer="21" curve="180"/>
<wire x1="-1.1486" y1="0.8814" x2="0" y2="1.4478" width="0.1524" layer="21" curve="-52.498642"/>
<wire x1="0" y1="1.4478" x2="1.1476" y2="0.8827" width="0.1524" layer="21" curve="-52.433716"/>
<wire x1="-1.1351" y1="-0.8987" x2="0" y2="-1.4478" width="0.1524" layer="21" curve="51.629985"/>
<wire x1="0" y1="-1.4478" x2="1.1305" y2="-0.9044" width="0.1524" layer="21" curve="51.339172"/>
<wire x1="1.1281" y1="-0.9074" x2="1.4478" y2="0" width="0.1524" layer="51" curve="38.811177"/>
<wire x1="1.1401" y1="0.8923" x2="1.4478" y2="0" width="0.1524" layer="51" curve="-38.048073"/>
<wire x1="-1.4478" y1="0" x2="-1.1305" y2="-0.9044" width="0.1524" layer="51" curve="38.659064"/>
<wire x1="-1.4478" y1="0" x2="-1.1456" y2="0.8853" width="0.1524" layer="51" curve="-37.696376"/>
<wire x1="0" y1="1.7018" x2="1.4674" y2="0.8618" width="0.1524" layer="21" curve="-59.573488"/>
<wire x1="-1.4618" y1="0.8714" x2="0" y2="1.7018" width="0.1524" layer="21" curve="-59.200638"/>
<wire x1="0" y1="-1.7018" x2="1.4571" y2="-0.8793" width="0.1524" layer="21" curve="58.891781"/>
<wire x1="-1.4571" y1="-0.8793" x2="0" y2="-1.7018" width="0.1524" layer="21" curve="58.891781"/>
<wire x1="-1.7018" y1="0" x2="-1.4447" y2="0.8995" width="0.1524" layer="51" curve="-31.907626"/>
<wire x1="-1.7018" y1="0" x2="-1.4502" y2="-0.8905" width="0.1524" layer="51" curve="31.551992"/>
<wire x1="1.4521" y1="0.8874" x2="1.7018" y2="0" width="0.1524" layer="51" curve="-31.429586"/>
<wire x1="1.4459" y1="-0.8975" x2="1.7018" y2="0" width="0.1524" layer="51" curve="31.828757"/>
<wire x1="-2.1082" y1="1.8542" x2="-2.1082" y2="-1.8542" width="0.1524" layer="21"/>
<wire x1="-0.635" y1="0" x2="0" y2="0.635" width="0.1524" layer="21" curve="-90"/>
<wire x1="-1.016" y1="0" x2="0" y2="1.016" width="0.1524" layer="51" curve="-90"/>
<wire x1="0" y1="-0.635" x2="0.635" y2="0" width="0.1524" layer="51" curve="90"/>
<wire x1="0.0539" y1="-1.0699" x2="1.0699" y2="-0.0539" width="0.1524" layer="51" curve="90"/>
<wire x1="2.9718" y1="1.8542" x2="2.9718" y2="-1.8542" width="0.1524" layer="21"/>
<pad name="K" x="-1.27" y="0" drill="0.8128" shape="long" rot="R90"/>
<pad name="A" x="1.27" y="0" drill="0.8128" shape="long" rot="R90"/>
<text x="-1.905" y="2.286" size="1.27" layer="25" ratio="10">&gt;NAME</text>
<text x="-1.905" y="-3.556" size="1.27" layer="27" ratio="10">&gt;VALUE</text>
</package>
<package name="Q62902-B153" library_version="1">
<description>&lt;b&gt;LED HOLDER&lt;/b&gt;&lt;p&gt;
Siemens</description>
<wire x1="-5.5118" y1="-3.5052" x2="-5.5118" y2="-0.254" width="0.1524" layer="21"/>
<wire x1="-5.5118" y1="-0.254" x2="-5.5118" y2="0.254" width="0.1524" layer="21"/>
<wire x1="-5.5118" y1="0.254" x2="-5.5118" y2="3.5052" width="0.1524" layer="21"/>
<wire x1="5.5118" y1="-3.5052" x2="-4.6482" y2="-3.5052" width="0.1524" layer="21"/>
<wire x1="-4.6482" y1="-3.5052" x2="-5.08" y2="-3.5052" width="0.1524" layer="21"/>
<wire x1="-5.08" y1="3.5052" x2="-4.6482" y2="3.5052" width="0.1524" layer="21"/>
<wire x1="-4.6482" y1="3.5052" x2="5.5118" y2="3.5052" width="0.1524" layer="21"/>
<wire x1="-5.08" y1="-3.5052" x2="-5.08" y2="3.5052" width="0.1524" layer="21"/>
<wire x1="-5.08" y1="-3.5052" x2="-5.5118" y2="-3.5052" width="0.1524" layer="21"/>
<wire x1="-5.08" y1="3.5052" x2="-5.5118" y2="3.5052" width="0.1524" layer="21"/>
<wire x1="-5.5118" y1="0.254" x2="-5.5118" y2="-0.254" width="0.1524" layer="21" curve="180"/>
<wire x1="-4.6482" y1="3.5052" x2="-4.6482" y2="-3.5052" width="0.1524" layer="21"/>
<wire x1="5.5118" y1="3.5052" x2="5.5118" y2="-3.5052" width="0.1524" layer="21"/>
<wire x1="-2.54" y1="1.905" x2="-2.54" y2="-1.905" width="0.254" layer="21"/>
<wire x1="0" y1="-1.143" x2="1.143" y2="0" width="0.1524" layer="51" curve="90"/>
<wire x1="-1.143" y1="0" x2="0" y2="1.143" width="0.1524" layer="51" curve="-90"/>
<wire x1="0" y1="-1.651" x2="1.651" y2="0" width="0.1524" layer="51" curve="90"/>
<wire x1="-1.651" y1="0" x2="0" y2="1.651" width="0.1524" layer="51" curve="-90"/>
<wire x1="0" y1="-2.159" x2="2.159" y2="0" width="0.1524" layer="51" curve="90"/>
<wire x1="-2.2129" y1="0.0539" x2="-0.0539" y2="2.2129" width="0.1524" layer="51" curve="-90.010616"/>
<circle x="0" y="0" radius="2.54" width="0.1524" layer="21"/>
<circle x="0" y="0" radius="3.175" width="0.254" layer="21"/>
<pad name="A" x="1.27" y="0" drill="0.8128" shape="long" rot="R90"/>
<pad name="K" x="-1.27" y="0" drill="0.8128" shape="long" rot="R90"/>
<text x="-4.191" y="3.937" size="1.27" layer="25" ratio="10">&gt;NAME</text>
<text x="-4.318" y="-5.08" size="1.27" layer="27" ratio="10">&gt;VALUE</text>
</package>
<package name="Q62902-B155" library_version="1">
<description>&lt;b&gt;LED HOLDER&lt;/b&gt;&lt;p&gt;
Siemens</description>
<wire x1="-1.27" y1="-3.048" x2="-1.27" y2="-2.54" width="0.1524" layer="21"/>
<wire x1="10.033" y1="3.048" x2="2.921" y2="3.048" width="0.1524" layer="21"/>
<wire x1="10.033" y1="3.048" x2="10.033" y2="-3.048" width="0.1524" layer="21"/>
<wire x1="-1.27" y1="-3.048" x2="2.921" y2="-3.048" width="0.1524" layer="21"/>
<wire x1="2.921" y1="-3.048" x2="2.921" y2="3.048" width="0.1524" layer="21"/>
<wire x1="2.921" y1="-3.048" x2="10.033" y2="-3.048" width="0.1524" layer="21"/>
<wire x1="2.921" y1="3.048" x2="-1.27" y2="3.048" width="0.1524" layer="21"/>
<wire x1="-1.27" y1="2.54" x2="-5.207" y2="2.54" width="0.1524" layer="21"/>
<wire x1="-1.27" y1="2.54" x2="-1.27" y2="3.048" width="0.1524" layer="21"/>
<wire x1="-5.207" y1="-2.54" x2="-1.27" y2="-2.54" width="0.1524" layer="21"/>
<wire x1="-1.27" y1="-2.54" x2="-1.27" y2="2.54" width="0.1524" layer="21"/>
<wire x1="-5.207" y1="2.54" x2="-5.207" y2="-2.54" width="0.1524" layer="21" curve="180"/>
<wire x1="-6.985" y1="0.635" x2="-6.985" y2="-0.635" width="0.1524" layer="21"/>
<wire x1="-6.096" y1="1.397" x2="-6.096" y2="-1.397" width="0.1524" layer="21"/>
<wire x1="-5.207" y1="1.905" x2="-5.207" y2="-1.905" width="0.1524" layer="21"/>
<pad name="K" x="7.62" y="1.27" drill="0.8128" shape="long"/>
<pad name="A" x="7.62" y="-1.27" drill="0.8128" shape="long"/>
<text x="3.302" y="-2.794" size="1.016" layer="21" ratio="14">A+</text>
<text x="3.302" y="1.778" size="1.016" layer="21" ratio="14">K-</text>
<text x="11.684" y="-2.794" size="1.27" layer="25" ratio="10" rot="R90">&gt;NAME</text>
<text x="0.635" y="-4.445" size="1.27" layer="27" ratio="10">&gt;VALUE</text>
<rectangle x1="2.921" y1="1.016" x2="6.731" y2="1.524" layer="21"/>
<rectangle x1="2.921" y1="-1.524" x2="6.731" y2="-1.016" layer="21"/>
<hole x="0" y="0" drill="0.8128"/>
</package>
<package name="Q62902-B156" library_version="1">
<description>&lt;b&gt;LED HOLDER&lt;/b&gt;&lt;p&gt;
Siemens</description>
<wire x1="2.54" y1="-1.905" x2="2.54" y2="1.905" width="0.1524" layer="21"/>
<wire x1="-1.143" y1="0" x2="0" y2="1.143" width="0.1524" layer="51" curve="-90"/>
<wire x1="0" y1="-1.143" x2="1.143" y2="0" width="0.1524" layer="51" curve="90"/>
<wire x1="-1.651" y1="0" x2="0" y2="1.651" width="0.1524" layer="51" curve="-90"/>
<wire x1="0" y1="-1.651" x2="1.651" y2="0" width="0.1524" layer="51" curve="90"/>
<wire x1="-2.159" y1="0" x2="0" y2="2.159" width="0.1524" layer="51" curve="-90"/>
<wire x1="0.0539" y1="-2.2129" x2="2.2129" y2="-0.0539" width="0.1524" layer="51" curve="90.005308"/>
<wire x1="2.54" y1="3.81" x2="3.81" y2="2.54" width="0.1524" layer="21"/>
<wire x1="2.54" y1="3.81" x2="-3.81" y2="3.81" width="0.1524" layer="21"/>
<wire x1="-3.81" y1="-3.81" x2="-3.81" y2="3.81" width="0.1524" layer="21"/>
<wire x1="3.81" y1="2.54" x2="3.81" y2="-3.81" width="0.1524" layer="21"/>
<wire x1="-3.81" y1="-3.81" x2="-2.54" y2="-3.81" width="0.1524" layer="21"/>
<wire x1="-2.54" y1="-3.302" x2="-2.54" y2="-3.81" width="0.1524" layer="21"/>
<wire x1="3.81" y1="-3.81" x2="2.54" y2="-3.81" width="0.1524" layer="21"/>
<wire x1="2.54" y1="-3.302" x2="2.54" y2="-3.81" width="0.1524" layer="21"/>
<wire x1="2.54" y1="-3.302" x2="-2.54" y2="-3.302" width="0.1524" layer="21"/>
<circle x="0" y="0" radius="2.54" width="0.1524" layer="21"/>
<circle x="0" y="0" radius="3.175" width="0.254" layer="21"/>
<pad name="A" x="-1.27" y="0" drill="1.016" shape="long" rot="R90"/>
<pad name="K" x="1.27" y="0" drill="1.016" shape="long" rot="R90"/>
<text x="-3.81" y="4.0894" size="1.27" layer="25" ratio="10">&gt;NAME</text>
<text x="-3.7846" y="-5.3594" size="1.27" layer="27" ratio="10">&gt;VALUE</text>
<text x="-3.556" y="-3.302" size="1.016" layer="21" ratio="14">+</text>
<text x="2.794" y="-3.302" size="1.016" layer="21" ratio="14">-</text>
</package>
<package name="SFH480" library_version="1">
<description>&lt;B&gt;IR LED&lt;/B&gt;&lt;p&gt;
infrared emitting diode, Infineon
TO-18, lead spacing 2.54 mm, cathode marking&lt;p&gt;
Inifineon</description>
<wire x1="-2.159" y1="1.524" x2="-2.794" y2="2.159" width="0.1524" layer="21"/>
<wire x1="-2.794" y1="2.159" x2="-2.159" y2="2.794" width="0.1524" layer="21"/>
<wire x1="-1.524" y1="2.159" x2="-2.159" y2="2.794" width="0.1524" layer="21"/>
<wire x1="0" y1="1.778" x2="1.5358" y2="0.8959" width="0.1524" layer="21" curve="-59.743278"/>
<wire x1="-1.5358" y1="0.8959" x2="0" y2="1.778" width="0.1524" layer="21" curve="-59.743278"/>
<wire x1="-1.5358" y1="-0.8959" x2="0" y2="-1.778" width="0.1524" layer="21" curve="59.743278"/>
<wire x1="0" y1="-1.778" x2="1.5358" y2="-0.8959" width="0.1524" layer="21" curve="59.743278"/>
<wire x1="1.5142" y1="0.9318" x2="1.778" y2="0" width="0.1524" layer="51" curve="-31.606487"/>
<wire x1="1.5" y1="-0.9546" x2="1.778" y2="0" width="0.1524" layer="51" curve="32.472615"/>
<wire x1="-1.778" y1="0" x2="-1.5142" y2="-0.9318" width="0.1524" layer="51" curve="31.606487"/>
<wire x1="-1.778" y1="0" x2="-1.5" y2="0.9546" width="0.1524" layer="51" curve="-32.472615"/>
<wire x1="-0.635" y1="0" x2="0" y2="0.635" width="0.1524" layer="51" curve="-90"/>
<wire x1="-1.016" y1="0" x2="0" y2="1.016" width="0.1524" layer="51" curve="-90"/>
<wire x1="0" y1="-0.635" x2="0.635" y2="0" width="0.1524" layer="51" curve="90"/>
<wire x1="0.0539" y1="-1.0699" x2="1.0699" y2="-0.0539" width="0.1524" layer="51" curve="90"/>
<circle x="0" y="0" radius="2.667" width="0.1524" layer="21"/>
<circle x="0" y="0" radius="2.413" width="0.254" layer="21"/>
<pad name="K" x="-1.27" y="0" drill="0.8128" shape="long" rot="R90"/>
<pad name="A" x="1.27" y="0" drill="0.8128" shape="long" rot="R90"/>
<text x="-1.27" y="3.048" size="1.27" layer="25" ratio="10">&gt;NAME</text>
<text x="-1.27" y="-4.318" size="1.27" layer="27" ratio="10">&gt;VALUE</text>
</package>
<package name="SFH482" library_version="1">
<description>&lt;B&gt;IR LED&lt;/B&gt;&lt;p&gt;
infrared emitting diode, Infineon
TO-18, lead spacing 2.54 mm, cathode marking&lt;p&gt;
Inifineon</description>
<wire x1="-2.159" y1="1.524" x2="-2.794" y2="2.159" width="0.1524" layer="21"/>
<wire x1="-2.794" y1="2.159" x2="-2.159" y2="2.794" width="0.1524" layer="21"/>
<wire x1="-1.524" y1="2.159" x2="-2.159" y2="2.794" width="0.1524" layer="21"/>
<wire x1="0" y1="1.778" x2="1.5358" y2="0.8959" width="0.1524" layer="21" curve="-59.743278"/>
<wire x1="-1.5358" y1="0.8959" x2="0" y2="1.778" width="0.1524" layer="21" curve="-59.743278"/>
<wire x1="-1.5358" y1="-0.8959" x2="0" y2="-1.778" width="0.1524" layer="21" curve="59.743278"/>
<wire x1="0" y1="-1.778" x2="1.5358" y2="-0.8959" width="0.1524" layer="21" curve="59.743278"/>
<wire x1="1.5142" y1="0.9318" x2="1.778" y2="0" width="0.1524" layer="51" curve="-31.606487"/>
<wire x1="1.5" y1="-0.9546" x2="1.778" y2="0" width="0.1524" layer="51" curve="32.472615"/>
<wire x1="-1.778" y1="0" x2="-1.5142" y2="-0.9318" width="0.1524" layer="51" curve="31.606487"/>
<wire x1="-1.778" y1="0" x2="-1.5" y2="0.9546" width="0.1524" layer="51" curve="-32.472615"/>
<wire x1="-0.635" y1="0" x2="0" y2="0.635" width="0.1524" layer="51" curve="-90"/>
<wire x1="-1.016" y1="0" x2="0" y2="1.016" width="0.1524" layer="51" curve="-90"/>
<wire x1="0" y1="-0.635" x2="0.635" y2="0" width="0.1524" layer="51" curve="90"/>
<wire x1="0.0539" y1="-1.0699" x2="1.0699" y2="-0.0539" width="0.1524" layer="51" curve="90"/>
<circle x="0" y="0" radius="2.667" width="0.1524" layer="21"/>
<circle x="0" y="0" radius="2.413" width="0.254" layer="21"/>
<pad name="K" x="1.27" y="0" drill="0.8128" shape="long" rot="R90"/>
<pad name="A" x="-1.27" y="0" drill="0.8128" shape="long" rot="R90"/>
<text x="-1.27" y="3.048" size="1.27" layer="25" ratio="10">&gt;NAME</text>
<text x="-1.27" y="-4.318" size="1.27" layer="27" ratio="10">&gt;VALUE</text>
</package>
<package name="U57X32" library_version="1">
<description>&lt;B&gt;LED&lt;/B&gt;&lt;p&gt;
rectangle, 5.7 x 3.2 mm</description>
<wire x1="-3.175" y1="1.905" x2="3.175" y2="1.905" width="0.1524" layer="21"/>
<wire x1="3.175" y1="-1.905" x2="3.175" y2="1.905" width="0.1524" layer="21"/>
<wire x1="3.175" y1="-1.905" x2="-3.175" y2="-1.905" width="0.1524" layer="21"/>
<wire x1="-3.175" y1="1.905" x2="-3.175" y2="-1.905" width="0.1524" layer="21"/>
<wire x1="-2.667" y1="1.397" x2="2.667" y2="1.397" width="0.1524" layer="21"/>
<wire x1="2.667" y1="-1.397" x2="2.667" y2="1.397" width="0.1524" layer="21"/>
<wire x1="2.667" y1="-1.397" x2="-2.667" y2="-1.397" width="0.1524" layer="21"/>
<wire x1="-2.667" y1="1.397" x2="-2.667" y2="-1.397" width="0.1524" layer="21"/>
<wire x1="-2.54" y1="1.016" x2="2.54" y2="1.016" width="0.1524" layer="51"/>
<wire x1="2.286" y1="1.27" x2="2.286" y2="-1.27" width="0.1524" layer="51"/>
<wire x1="-2.54" y1="0.508" x2="2.54" y2="0.508" width="0.1524" layer="51"/>
<wire x1="-2.54" y1="0" x2="2.54" y2="0" width="0.1524" layer="51"/>
<wire x1="-2.54" y1="-0.508" x2="2.54" y2="-0.508" width="0.1524" layer="51"/>
<wire x1="-2.54" y1="-1.016" x2="2.54" y2="-1.016" width="0.1524" layer="51"/>
<wire x1="-2.286" y1="1.27" x2="-2.286" y2="-1.27" width="0.1524" layer="51"/>
<wire x1="-1.778" y1="1.27" x2="-1.778" y2="-1.27" width="0.1524" layer="51"/>
<wire x1="-1.27" y1="1.27" x2="-1.27" y2="-1.27" width="0.1524" layer="51"/>
<wire x1="-0.762" y1="1.27" x2="-0.762" y2="-1.27" width="0.1524" layer="51"/>
<wire x1="-0.254" y1="1.27" x2="-0.254" y2="-1.27" width="0.1524" layer="51"/>
<wire x1="0.254" y1="1.27" x2="0.254" y2="-1.27" width="0.1524" layer="51"/>
<wire x1="0.762" y1="1.27" x2="0.762" y2="-1.27" width="0.1524" layer="51"/>
<wire x1="1.27" y1="1.27" x2="1.27" y2="-1.27" width="0.1524" layer="51"/>
<wire x1="1.778" y1="1.27" x2="1.778" y2="-1.27" width="0.1524" layer="51"/>
<pad name="A" x="-1.27" y="0" drill="0.8128" shape="long" rot="R90"/>
<pad name="K" x="1.27" y="0" drill="0.8128" shape="long" rot="R90"/>
<text x="3.683" y="0.254" size="1.27" layer="25" ratio="10">&gt;NAME</text>
<text x="3.683" y="-1.524" size="1.27" layer="27" ratio="10">&gt;VALUE</text>
</package>
<package name="IRL80A" library_version="1">
<description>&lt;B&gt;IR LED&lt;/B&gt;&lt;p&gt;
IR transmitter Siemens</description>
<wire x1="0.889" y1="2.286" x2="0.889" y2="1.778" width="0.1524" layer="21"/>
<wire x1="0.889" y1="1.778" x2="0.889" y2="0.762" width="0.1524" layer="51"/>
<wire x1="0.889" y1="0.762" x2="0.889" y2="-0.635" width="0.1524" layer="21"/>
<wire x1="0.889" y1="-0.635" x2="0.889" y2="-1.778" width="0.1524" layer="51"/>
<wire x1="0.889" y1="-1.778" x2="0.889" y2="-2.286" width="0.1524" layer="21"/>
<wire x1="0.889" y1="-2.286" x2="-0.889" y2="-2.286" width="0.1524" layer="21"/>
<wire x1="-0.889" y1="2.286" x2="-0.889" y2="1.778" width="0.1524" layer="21"/>
<wire x1="-0.889" y1="1.778" x2="-0.889" y2="0.762" width="0.1524" layer="51"/>
<wire x1="-0.889" y1="0.762" x2="-0.889" y2="-0.762" width="0.1524" layer="21"/>
<wire x1="-0.889" y1="-0.762" x2="-0.889" y2="-1.778" width="0.1524" layer="51"/>
<wire x1="-0.889" y1="-1.778" x2="-0.889" y2="-2.286" width="0.1524" layer="21"/>
<wire x1="-0.889" y1="2.286" x2="0.889" y2="2.286" width="0.1524" layer="21"/>
<wire x1="-0.889" y1="-0.762" x2="-0.889" y2="0.762" width="0.1524" layer="21" curve="-180"/>
<wire x1="-1.397" y1="0.254" x2="-1.397" y2="-0.254" width="0.0508" layer="21"/>
<wire x1="-1.143" y1="0.508" x2="-1.143" y2="-0.508" width="0.0508" layer="21"/>
<pad name="K" x="0" y="1.27" drill="0.8128" shape="octagon"/>
<pad name="A" x="0" y="-1.27" drill="0.8128" shape="octagon"/>
<text x="1.27" y="0.381" size="1.27" layer="25" ratio="10">&gt;NAME</text>
<text x="1.27" y="-1.651" size="1.27" layer="27" ratio="10">&gt;VALUE</text>
</package>
<package name="P-LCC-2" library_version="1">
<description>&lt;b&gt;TOPLED® High-optical Power LED (HOP)&lt;/b&gt;&lt;p&gt;
Source: http://www.osram.convergy.de/ ... ls_t675.pdf</description>
<wire x1="-1.4" y1="-1.05" x2="-1.4" y2="-1.6" width="0.2032" layer="51"/>
<wire x1="-1.4" y1="-1.6" x2="-1.1" y2="-1.6" width="0.2032" layer="51"/>
<wire x1="-1.1" y1="-1.6" x2="-0.85" y2="-1.6" width="0.2032" layer="51"/>
<wire x1="-0.85" y1="-1.6" x2="1.1" y2="-1.6" width="0.2032" layer="51"/>
<wire x1="1.1" y1="-1.6" x2="1.4" y2="-1.6" width="0.2032" layer="51"/>
<wire x1="1.4" y1="-1.6" x2="1.4" y2="1.6" width="0.2032" layer="51"/>
<wire x1="1.4" y1="1.6" x2="1.1" y2="1.6" width="0.2032" layer="51"/>
<wire x1="1.1" y1="1.6" x2="-1.1" y2="1.6" width="0.2032" layer="51"/>
<wire x1="-1.1" y1="1.6" x2="-1.4" y2="1.6" width="0.2032" layer="51"/>
<wire x1="-1.1" y1="1.6" x2="-1.1" y2="1.8" width="0.1016" layer="51"/>
<wire x1="-1.1" y1="1.8" x2="1.1" y2="1.8" width="0.1016" layer="51"/>
<wire x1="1.1" y1="1.8" x2="1.1" y2="1.6" width="0.1016" layer="51"/>
<wire x1="-1.1" y1="-1.6" x2="-1.1" y2="-1.8" width="0.1016" layer="51"/>
<wire x1="-1.1" y1="-1.8" x2="1.1" y2="-1.8" width="0.1016" layer="51"/>
<wire x1="1.1" y1="-1.8" x2="1.1" y2="-1.6" width="0.1016" layer="51"/>
<wire x1="-0.85" y1="-1.6" x2="-1.4" y2="-1.05" width="0.2032" layer="51"/>
<wire x1="-1.4" y1="1.6" x2="-1.4" y2="-1.05" width="0.2032" layer="51"/>
<circle x="0" y="0" radius="1.1" width="0.2032" layer="51"/>
<smd name="C" x="0" y="-2.75" dx="4" dy="4" layer="1" stop="no" cream="no"/>
<smd name="A" x="0" y="2.75" dx="4" dy="4" layer="1" stop="no" cream="no"/>
<text x="-2.54" y="-1.905" size="1.27" layer="25" rot="R90">&gt;NAME</text>
<text x="3.81" y="-1.905" size="1.27" layer="27" rot="R90">&gt;VALUE</text>
<text x="-0.635" y="2.54" size="1.27" layer="21">A</text>
<text x="-0.635" y="-3.81" size="1.27" layer="21">C</text>
<rectangle x1="-1.3" y1="-2.25" x2="1.3" y2="-0.75" layer="31"/>
<rectangle x1="-1.3" y1="0.75" x2="1.3" y2="2.25" layer="31"/>
<rectangle x1="-0.25" y1="-0.25" x2="0.25" y2="0.25" layer="21"/>
<rectangle x1="-1.4" y1="0.65" x2="1.4" y2="2.35" layer="29"/>
<rectangle x1="-1.4" y1="-2.35" x2="1.4" y2="-0.65" layer="29"/>
</package>
<package name="OSRAM-MINI-TOP-LED" library_version="1">
<description>&lt;b&gt;BLUE LINETM Hyper Mini TOPLED® Hyper-Bright LED&lt;/b&gt;&lt;p&gt;
Source: http://www.osram.convergy.de/ ... LB M676.pdf</description>
<wire x1="-0.6" y1="0.9" x2="-0.6" y2="-0.7" width="0.1016" layer="51"/>
<wire x1="-0.45" y1="-0.9" x2="-0.4" y2="-0.9" width="0.1016" layer="51"/>
<wire x1="-0.4" y1="-0.9" x2="0.6" y2="-0.9" width="0.1016" layer="51"/>
<wire x1="0.6" y1="-0.9" x2="0.6" y2="0.9" width="0.1016" layer="51"/>
<wire x1="0.6" y1="0.9" x2="-0.6" y2="0.9" width="0.1016" layer="51"/>
<wire x1="-0.45" y1="0.95" x2="-0.45" y2="1.1" width="0.1016" layer="51"/>
<wire x1="-0.45" y1="1.1" x2="0.45" y2="1.1" width="0.1016" layer="51"/>
<wire x1="0.45" y1="1.1" x2="0.45" y2="0.95" width="0.1016" layer="51"/>
<wire x1="-0.6" y1="-0.7" x2="-0.4" y2="-0.9" width="0.1016" layer="51"/>
<wire x1="-0.45" y1="-0.9" x2="-0.45" y2="-1.1" width="0.1016" layer="51"/>
<wire x1="-0.45" y1="-1.1" x2="0.45" y2="-1.1" width="0.1016" layer="51"/>
<wire x1="0.45" y1="-1.1" x2="0.45" y2="-0.95" width="0.1016" layer="51"/>
<smd name="A" x="0" y="2.6" dx="4" dy="4" layer="1" stop="no" cream="no"/>
<smd name="C" x="0" y="-2.6" dx="4" dy="4" layer="1" stop="no" cream="no"/>
<text x="-0.635" y="1.905" size="1.27" layer="21">A</text>
<text x="-0.635" y="-3.175" size="1.27" layer="21">C</text>
<text x="-2.54" y="-1.905" size="1.27" layer="25" rot="R90">&gt;NAME</text>
<text x="3.81" y="-1.905" size="1.27" layer="27" rot="R90">&gt;VALUE</text>
<rectangle x1="-0.5" y1="0.6" x2="0.5" y2="1.4" layer="29"/>
<rectangle x1="-0.5" y1="-1.4" x2="0.5" y2="-0.6" layer="29"/>
<rectangle x1="-0.15" y1="-0.6" x2="0.15" y2="-0.3" layer="51"/>
<rectangle x1="-0.45" y1="0.65" x2="0.45" y2="1.35" layer="31"/>
<rectangle x1="-0.45" y1="-1.35" x2="0.45" y2="-0.65" layer="31"/>
</package>
<package name="OSRAM-SIDELED" library_version="1">
<description>&lt;b&gt;Super SIDELED® High-Current LED&lt;/b&gt;&lt;p&gt;
LG A672, LP A672 &lt;br&gt;
Source: http://www.osram.convergy.de/ ... LG_LP_A672.pdf (2004.05.13)</description>
<wire x1="-1.85" y1="-2.05" x2="-1.85" y2="-0.75" width="0.1016" layer="51"/>
<wire x1="-1.85" y1="-0.75" x2="-1.7" y2="-0.75" width="0.1016" layer="51"/>
<wire x1="-1.7" y1="-0.75" x2="-1.7" y2="0.75" width="0.1016" layer="51"/>
<wire x1="-1.7" y1="0.75" x2="-1.85" y2="0.75" width="0.1016" layer="51"/>
<wire x1="-1.85" y1="0.75" x2="-1.85" y2="2.05" width="0.1016" layer="51"/>
<wire x1="-1.85" y1="2.05" x2="0.9" y2="2.05" width="0.1016" layer="51"/>
<wire x1="0.9" y1="2.05" x2="0.9" y2="-2.05" width="0.1016" layer="51"/>
<wire x1="0.9" y1="-2.05" x2="-1.85" y2="-2.05" width="0.1016" layer="51"/>
<wire x1="0.9" y1="-2.05" x2="1.05" y2="-2.05" width="0.1016" layer="51"/>
<wire x1="1.05" y1="-2.05" x2="1.85" y2="-1.85" width="0.1016" layer="51"/>
<wire x1="1.85" y1="-1.85" x2="1.85" y2="1.85" width="0.1016" layer="51"/>
<wire x1="1.85" y1="1.85" x2="1.05" y2="2.05" width="0.1016" layer="51"/>
<wire x1="1.05" y1="2.05" x2="0.9" y2="2.05" width="0.1016" layer="51"/>
<wire x1="1.05" y1="2.05" x2="1.05" y2="-2.05" width="0.1016" layer="51"/>
<wire x1="-0.55" y1="-0.9" x2="-0.55" y2="0.9" width="0.1016" layer="51" curve="-167.319617"/>
<wire x1="-0.55" y1="-0.9" x2="0.85" y2="-1.2" width="0.1016" layer="51" style="shortdash"/>
<wire x1="-0.55" y1="0.9" x2="0.85" y2="1.2" width="0.1016" layer="51" style="shortdash"/>
<smd name="C" x="0" y="-2.5" dx="4" dy="4" layer="1" stop="no" cream="no"/>
<smd name="A" x="0" y="2.5" dx="4" dy="4" layer="1" stop="no" cream="no"/>
<text x="0.635" y="-3.175" size="1.27" layer="21" rot="R90">C</text>
<text x="0.635" y="2.54" size="1.27" layer="21" rot="R90">A</text>
<text x="-2.54" y="-2.54" size="1.27" layer="25" rot="R90">&gt;NAME</text>
<text x="3.81" y="-2.54" size="1.27" layer="27" rot="R90">&gt;VALUE</text>
<rectangle x1="-2.1" y1="-2.2" x2="2.1" y2="-0.4" layer="29"/>
<rectangle x1="-2.1" y1="0.4" x2="2.1" y2="2.2" layer="29"/>
<rectangle x1="-1.9" y1="-2.1" x2="1.9" y2="-0.6" layer="31"/>
<rectangle x1="-1.9" y1="0.6" x2="1.9" y2="2.1" layer="31"/>
<rectangle x1="-1.85" y1="-2.05" x2="-0.7" y2="-1" layer="51"/>
</package>
<package name="SMART-LED" library_version="1">
<description>&lt;b&gt;SmartLEDTM Hyper-Bright LED&lt;/b&gt;&lt;p&gt;
Source: http://www.osram.convergy.de/ ... LA_LO_LS_LY L896.pdf</description>
<wire x1="-0.35" y1="0.6" x2="0.35" y2="0.6" width="0.1016" layer="51" style="shortdash"/>
<wire x1="0.35" y1="0.6" x2="0.35" y2="-0.6" width="0.1016" layer="21" style="shortdash"/>
<wire x1="0.35" y1="-0.6" x2="0.15" y2="-0.6" width="0.1016" layer="51" style="shortdash"/>
<wire x1="0.15" y1="-0.6" x2="-0.35" y2="-0.6" width="0.1016" layer="51" style="shortdash"/>
<wire x1="-0.35" y1="-0.6" x2="-0.35" y2="0.6" width="0.1016" layer="21" style="shortdash"/>
<wire x1="0.35" y1="-0.4" x2="0.15" y2="-0.6" width="0.1016" layer="51" style="shortdash"/>
<smd name="A" x="0" y="0.725" dx="0.35" dy="0.35" layer="1"/>
<smd name="B" x="0" y="-0.725" dx="0.35" dy="0.35" layer="1"/>
<text x="-0.635" y="-0.635" size="1.016" layer="25" rot="R90">&gt;NAME</text>
<text x="1.905" y="-0.635" size="1.016" layer="27" rot="R90">&gt;VALUE</text>
<rectangle x1="-0.15" y1="-0.35" x2="0.15" y2="-0.05" layer="21"/>
<rectangle x1="-0.15" y1="0.6" x2="0.15" y2="0.85" layer="51"/>
<rectangle x1="-0.15" y1="-0.85" x2="0.15" y2="-0.6" layer="51"/>
</package>
<package name="P-LCC-2-TOPLED-RG" library_version="1">
<description>&lt;b&gt;Hyper TOPLED® RG Hyper-Bright LED&lt;/b&gt;&lt;p&gt;
Source: http://www.osram.convergy.de/ ... LA_LO_LS_LY T776.pdf</description>
<wire x1="-1.4" y1="-1.05" x2="-1.4" y2="-1.6" width="0.2032" layer="51"/>
<wire x1="-1.4" y1="-1.6" x2="-1.1" y2="-1.6" width="0.2032" layer="51"/>
<wire x1="-1.1" y1="-1.6" x2="-0.85" y2="-1.6" width="0.2032" layer="51"/>
<wire x1="-0.85" y1="-1.6" x2="1.1" y2="-1.6" width="0.2032" layer="51"/>
<wire x1="1.1" y1="-1.6" x2="1.4" y2="-1.6" width="0.2032" layer="51"/>
<wire x1="1.4" y1="-1.6" x2="1.4" y2="1.6" width="0.2032" layer="51"/>
<wire x1="1.4" y1="1.6" x2="1.1" y2="1.6" width="0.2032" layer="51"/>
<wire x1="1.1" y1="1.6" x2="-1.1" y2="1.6" width="0.2032" layer="51"/>
<wire x1="-1.1" y1="1.6" x2="-1.4" y2="1.6" width="0.2032" layer="51"/>
<wire x1="-1.1" y1="1.6" x2="-1.1" y2="2.45" width="0.1016" layer="51"/>
<wire x1="1.1" y1="2.45" x2="1.1" y2="1.6" width="0.1016" layer="51"/>
<wire x1="-1.1" y1="-1.6" x2="-1.1" y2="-2.45" width="0.1016" layer="51"/>
<wire x1="1.1" y1="-2.45" x2="1.1" y2="-1.6" width="0.1016" layer="51"/>
<wire x1="-0.85" y1="-1.6" x2="-1.4" y2="-1.05" width="0.2032" layer="51"/>
<wire x1="-1.4" y1="1.6" x2="-1.4" y2="-1.05" width="0.2032" layer="51"/>
<circle x="0" y="0" radius="1.1" width="0.2032" layer="21"/>
<smd name="C" x="0" y="-3.5" dx="4" dy="4" layer="1" stop="no" cream="no"/>
<smd name="A" x="0" y="3.5" dx="4" dy="4" layer="1" stop="no" cream="no"/>
<text x="-2.54" y="-1.905" size="1.27" layer="25" rot="R90">&gt;NAME</text>
<text x="3.81" y="-1.905" size="1.27" layer="27" rot="R90">&gt;VALUE</text>
<text x="-0.635" y="3.29" size="1.27" layer="21">A</text>
<text x="-0.635" y="-4.56" size="1.27" layer="21">C</text>
<rectangle x1="-1.3" y1="-3" x2="1.3" y2="-1.5" layer="31"/>
<rectangle x1="-1.3" y1="1.5" x2="1.3" y2="3" layer="31"/>
<rectangle x1="-0.25" y1="-0.25" x2="0.25" y2="0.25" layer="21"/>
<rectangle x1="-1.15" y1="2.4" x2="1.15" y2="2.7" layer="51"/>
<rectangle x1="-1.15" y1="-2.7" x2="1.15" y2="-2.4" layer="51"/>
<rectangle x1="-1.5" y1="1.5" x2="1.5" y2="3.2" layer="29"/>
<rectangle x1="-1.5" y1="-3.2" x2="1.5" y2="-1.5" layer="29"/>
<hole x="0" y="0" drill="2.8"/>
</package>
<package name="MICRO-SIDELED" library_version="1">
<description>&lt;b&gt;Hyper Micro SIDELED®&lt;/b&gt;&lt;p&gt;
Source: http://www.osram.convergy.de/ ... LA_LO_LS_LY Y876.pdf</description>
<wire x1="0.65" y1="1.1" x2="-0.1" y2="1.1" width="0.1016" layer="51"/>
<wire x1="-0.1" y1="1.1" x2="-0.35" y2="1" width="0.1016" layer="51"/>
<wire x1="-0.35" y1="1" x2="-0.35" y2="-0.9" width="0.1016" layer="21"/>
<wire x1="-0.35" y1="-0.9" x2="-0.1" y2="-1.1" width="0.1016" layer="51"/>
<wire x1="-0.1" y1="-1.1" x2="0.65" y2="-1.1" width="0.1016" layer="51"/>
<wire x1="0.65" y1="-1.1" x2="0.65" y2="1.1" width="0.1016" layer="21"/>
<wire x1="0.6" y1="0.9" x2="0.25" y2="0.7" width="0.0508" layer="21"/>
<wire x1="0.25" y1="0.7" x2="0.25" y2="-0.7" width="0.0508" layer="21"/>
<wire x1="0.25" y1="-0.7" x2="0.6" y2="-0.9" width="0.0508" layer="21"/>
<smd name="A" x="0" y="1.95" dx="1.6" dy="1.6" layer="1" stop="no" cream="no"/>
<smd name="C" x="0" y="-1.95" dx="1.6" dy="1.6" layer="1" stop="no" cream="no"/>
<text x="-1.27" y="-1.905" size="1.27" layer="25" rot="R90">&gt;NAME</text>
<text x="2.54" y="-1.905" size="1.27" layer="27" rot="R90">&gt;VALUE</text>
<rectangle x1="-0.4" y1="1.1" x2="0.4" y2="1.8" layer="29"/>
<rectangle x1="-0.4" y1="-1.8" x2="0.4" y2="-1.1" layer="29"/>
<rectangle x1="-0.35" y1="-1.75" x2="0.35" y2="-1.15" layer="31"/>
<rectangle x1="-0.35" y1="1.15" x2="0.35" y2="1.75" layer="31"/>
<rectangle x1="-0.125" y1="1.125" x2="0.125" y2="1.75" layer="51"/>
<rectangle x1="-0.125" y1="-1.75" x2="0.125" y2="-1.125" layer="51"/>
</package>
<package name="P-LCC-4" library_version="1">
<description>&lt;b&gt;Power TOPLED®&lt;/b&gt;&lt;p&gt;
Source: http://www.osram.convergy.de/ ... LA_LO_LA_LY E67B.pdf</description>
<wire x1="-1.4" y1="-1.05" x2="-1.4" y2="-1.6" width="0.2032" layer="51"/>
<wire x1="-1.4" y1="-1.6" x2="-1" y2="-1.6" width="0.2032" layer="51"/>
<wire x1="-1" y1="-1.6" x2="-0.85" y2="-1.6" width="0.2032" layer="51"/>
<wire x1="-0.85" y1="-1.6" x2="1" y2="-1.6" width="0.2032" layer="51"/>
<wire x1="1" y1="-1.6" x2="1.4" y2="-1.6" width="0.2032" layer="51"/>
<wire x1="1.4" y1="-1.6" x2="1.4" y2="1.6" width="0.2032" layer="51"/>
<wire x1="1.4" y1="1.6" x2="1.1" y2="1.6" width="0.2032" layer="51"/>
<wire x1="1.1" y1="1.6" x2="-1" y2="1.6" width="0.2032" layer="51"/>
<wire x1="-1" y1="1.6" x2="-1.4" y2="1.6" width="0.2032" layer="51"/>
<wire x1="-1" y1="1.6" x2="-1" y2="1.8" width="0.1016" layer="51"/>
<wire x1="-1" y1="1.8" x2="-0.5" y2="1.8" width="0.1016" layer="51"/>
<wire x1="-0.5" y1="1.8" x2="-0.5" y2="1.65" width="0.1016" layer="51"/>
<wire x1="0.5" y1="1.65" x2="0.5" y2="1.8" width="0.1016" layer="51"/>
<wire x1="0.5" y1="1.8" x2="1.1" y2="1.8" width="0.1016" layer="51"/>
<wire x1="1.1" y1="1.8" x2="1.1" y2="1.6" width="0.1016" layer="51"/>
<wire x1="-1" y1="-1.6" x2="-1" y2="-1.8" width="0.1016" layer="51"/>
<wire x1="-1" y1="-1.8" x2="-0.5" y2="-1.8" width="0.1016" layer="51"/>
<wire x1="-0.5" y1="-1.8" x2="-0.5" y2="-1.65" width="0.1016" layer="51"/>
<wire x1="0.5" y1="-1.65" x2="0.5" y2="-1.8" width="0.1016" layer="51"/>
<wire x1="0.5" y1="-1.8" x2="1" y2="-1.8" width="0.1016" layer="51"/>
<wire x1="1" y1="-1.8" x2="1" y2="-1.6" width="0.1016" layer="51"/>
<wire x1="-0.85" y1="-1.6" x2="-1.4" y2="-1.05" width="0.2032" layer="51"/>
<wire x1="-1.4" y1="1.6" x2="-1.4" y2="-1.05" width="0.2032" layer="51"/>
<circle x="0" y="0" radius="1.1" width="0.2032" layer="51"/>
<smd name="A" x="-2" y="3.15" dx="3.3" dy="4.8" layer="1" stop="no" cream="no"/>
<smd name="C@3" x="2" y="3.15" dx="3.3" dy="4.8" layer="1" stop="no" cream="no"/>
<smd name="C@4" x="2" y="-3.15" dx="3.3" dy="4.8" layer="1" stop="no" cream="no"/>
<smd name="C@1" x="-2" y="-3.15" dx="3.3" dy="4.8" layer="1" stop="no" cream="no"/>
<text x="-3.81" y="-2.54" size="1.27" layer="25" rot="R90">&gt;NAME</text>
<text x="5.08" y="-2.54" size="1.27" layer="27" rot="R90">&gt;VALUE</text>
<text x="-1.905" y="-3.81" size="1.27" layer="21">C</text>
<text x="-1.905" y="2.54" size="1.27" layer="21">A</text>
<text x="1.27" y="2.54" size="1.27" layer="21">C</text>
<text x="1.27" y="-3.81" size="1.27" layer="21">C</text>
<rectangle x1="-1.15" y1="0.75" x2="-0.35" y2="1.85" layer="29"/>
<rectangle x1="0.35" y1="0.75" x2="1.15" y2="1.85" layer="29"/>
<rectangle x1="0.35" y1="-1.85" x2="1.15" y2="-0.75" layer="29"/>
<rectangle x1="-1.15" y1="-1.85" x2="-0.35" y2="-0.75" layer="29"/>
<rectangle x1="-1.1" y1="-1.8" x2="-0.4" y2="-0.8" layer="31"/>
<rectangle x1="0.4" y1="-1.8" x2="1.1" y2="-0.8" layer="31"/>
<rectangle x1="0.4" y1="0.8" x2="1.1" y2="1.8" layer="31"/>
<rectangle x1="-1.1" y1="0.8" x2="-0.4" y2="1.8" layer="31"/>
<rectangle x1="-0.2" y1="-0.2" x2="0.2" y2="0.2" layer="21"/>
</package>
<package name="CHIP-LED0603" library_version="1">
<description>&lt;b&gt;Hyper CHIPLED Hyper-Bright LED&lt;/b&gt;&lt;p&gt;
LB Q993&lt;br&gt;
Source: http://www.osram.convergy.de/ ... Lb_q993.pdf</description>
<wire x1="-0.4" y1="0.45" x2="-0.4" y2="-0.45" width="0.1016" layer="51"/>
<wire x1="0.4" y1="0.45" x2="0.4" y2="-0.45" width="0.1016" layer="51"/>
<smd name="C" x="0" y="0.75" dx="0.8" dy="0.8" layer="1"/>
<smd name="A" x="0" y="-0.75" dx="0.8" dy="0.8" layer="1"/>
<text x="-0.635" y="-0.635" size="1.27" layer="25" rot="R90">&gt;NAME</text>
<text x="1.905" y="-0.635" size="1.27" layer="27" rot="R90">&gt;VALUE</text>
<rectangle x1="-0.45" y1="0.45" x2="0.45" y2="0.85" layer="51"/>
<rectangle x1="-0.45" y1="-0.85" x2="0.45" y2="-0.45" layer="51"/>
<rectangle x1="-0.45" y1="0" x2="-0.3" y2="0.3" layer="21"/>
<rectangle x1="0.3" y1="0" x2="0.45" y2="0.3" layer="21"/>
<rectangle x1="-0.15" y1="0" x2="0.15" y2="0.3" layer="21"/>
</package>
<package name="CHIP-LED0805" library_version="1">
<description>&lt;b&gt;Hyper CHIPLED Hyper-Bright LED&lt;/b&gt;&lt;p&gt;
LB R99A&lt;br&gt;
Source: http://www.osram.convergy.de/ ... lb_r99a.pdf</description>
<wire x1="-0.625" y1="0.45" x2="-0.625" y2="-0.45" width="0.1016" layer="51"/>
<wire x1="0.625" y1="0.45" x2="0.625" y2="-0.475" width="0.1016" layer="51"/>
<smd name="C" x="0" y="1.05" dx="1.2" dy="1.2" layer="1"/>
<smd name="A" x="0" y="-1.05" dx="1.2" dy="1.2" layer="1"/>
<text x="-1.27" y="-1.27" size="1.27" layer="25" rot="R90">&gt;NAME</text>
<text x="2.54" y="-1.27" size="1.27" layer="27" rot="R90">&gt;VALUE</text>
<rectangle x1="-0.675" y1="0" x2="-0.525" y2="0.3" layer="21"/>
<rectangle x1="0.525" y1="0" x2="0.675" y2="0.3" layer="21"/>
<rectangle x1="-0.15" y1="0" x2="0.15" y2="0.3" layer="21"/>
<rectangle x1="-0.675" y1="0.45" x2="0.675" y2="1.05" layer="51"/>
<rectangle x1="-0.675" y1="-1.05" x2="0.675" y2="-0.45" layer="51"/>
</package>
<package name="MINI-TOPLED-SANTANA" library_version="1">
<description>&lt;b&gt;Mini TOPLED Santana®&lt;/b&gt;&lt;p&gt;
Source: http://www.osram.convergy.de/ ... LG M470.pdf</description>
<wire x1="0.7" y1="-1" x2="0.35" y2="-1" width="0.1016" layer="21"/>
<wire x1="0.35" y1="-1" x2="-0.7" y2="-1" width="0.1016" layer="21"/>
<wire x1="-0.7" y1="-1" x2="-0.7" y2="1" width="0.1016" layer="21"/>
<wire x1="-0.7" y1="1" x2="0.7" y2="1" width="0.1016" layer="21"/>
<wire x1="0.7" y1="1" x2="0.7" y2="-0.65" width="0.1016" layer="21"/>
<wire x1="0.7" y1="-0.65" x2="0.7" y2="-1" width="0.1016" layer="21"/>
<wire x1="0.45" y1="-0.7" x2="-0.45" y2="-0.7" width="0.1016" layer="21"/>
<wire x1="-0.45" y1="-0.7" x2="-0.45" y2="0.7" width="0.1016" layer="21"/>
<wire x1="-0.45" y1="0.7" x2="0.45" y2="0.7" width="0.1016" layer="21"/>
<wire x1="0.45" y1="0.7" x2="0.45" y2="-0.7" width="0.1016" layer="21"/>
<wire x1="0.7" y1="-0.65" x2="0.35" y2="-1" width="0.1016" layer="21"/>
<smd name="C" x="0" y="-2.2" dx="1.6" dy="1.6" layer="1" stop="no" cream="no"/>
<smd name="A" x="0" y="2.2" dx="1.6" dy="1.6" layer="1" stop="no" cream="no"/>
<text x="-1.27" y="-1.905" size="1.27" layer="25" rot="R90">&gt;NAME</text>
<text x="2.54" y="-1.905" size="1.27" layer="27" rot="R90">&gt;VALUE</text>
<rectangle x1="-0.55" y1="1.5" x2="0.55" y2="2.1" layer="29"/>
<rectangle x1="-0.55" y1="-2.1" x2="0.55" y2="-1.5" layer="29"/>
<rectangle x1="-0.5" y1="-2.05" x2="0.5" y2="-1.55" layer="31"/>
<rectangle x1="-0.5" y1="1.55" x2="0.5" y2="2.05" layer="31"/>
<rectangle x1="-0.2" y1="-0.4" x2="0.15" y2="-0.05" layer="21"/>
<rectangle x1="-0.5" y1="-2.1" x2="0.5" y2="-1.4" layer="51"/>
<rectangle x1="-0.5" y1="1.4" x2="0.5" y2="2.05" layer="51"/>
<rectangle x1="-0.5" y1="1" x2="0.5" y2="1.4" layer="21"/>
<rectangle x1="-0.5" y1="-1.4" x2="0.5" y2="-1.05" layer="21"/>
<hole x="0" y="0" drill="2.7"/>
</package>
<package name="CHIPLED_0805" library_version="1">
<description>&lt;b&gt;CHIPLED&lt;/b&gt;&lt;p&gt;
Source: http://www.osram.convergy.de/ ... LG_R971.pdf</description>
<wire x1="-0.35" y1="0.925" x2="0.35" y2="0.925" width="0.1016" layer="51" curve="162.394521"/>
<wire x1="-0.35" y1="-0.925" x2="0.35" y2="-0.925" width="0.1016" layer="51" curve="-162.394521"/>
<wire x1="0.575" y1="0.525" x2="0.575" y2="-0.525" width="0.1016" layer="51"/>
<wire x1="-0.575" y1="-0.5" x2="-0.575" y2="0.925" width="0.1016" layer="51"/>
<circle x="-0.45" y="0.85" radius="0.103" width="0.1016" layer="51"/>
<smd name="C" x="0" y="1.05" dx="1.2" dy="1.2" layer="1"/>
<smd name="A" x="0" y="-1.05" dx="1.2" dy="1.2" layer="1"/>
<text x="-1.27" y="-1.27" size="1.27" layer="25" rot="R90">&gt;NAME</text>
<text x="2.54" y="-1.27" size="1.27" layer="27" rot="R90">&gt;VALUE</text>
<rectangle x1="0.3" y1="0.5" x2="0.625" y2="1" layer="51"/>
<rectangle x1="-0.325" y1="0.5" x2="-0.175" y2="0.75" layer="51"/>
<rectangle x1="0.175" y1="0.5" x2="0.325" y2="0.75" layer="51"/>
<rectangle x1="-0.2" y1="0.5" x2="0.2" y2="0.675" layer="51"/>
<rectangle x1="0.3" y1="-1" x2="0.625" y2="-0.5" layer="51"/>
<rectangle x1="-0.625" y1="-1" x2="-0.3" y2="-0.5" layer="51"/>
<rectangle x1="0.175" y1="-0.75" x2="0.325" y2="-0.5" layer="51"/>
<rectangle x1="-0.325" y1="-0.75" x2="-0.175" y2="-0.5" layer="51"/>
<rectangle x1="-0.2" y1="-0.675" x2="0.2" y2="-0.5" layer="51"/>
<rectangle x1="-0.1" y1="0" x2="0.1" y2="0.2" layer="21"/>
<rectangle x1="-0.6" y1="0.5" x2="-0.3" y2="0.8" layer="51"/>
<rectangle x1="-0.625" y1="0.925" x2="-0.3" y2="1" layer="51"/>
</package>
<package name="CHIPLED_1206" library_version="1">
<description>&lt;b&gt;CHIPLED&lt;/b&gt;&lt;p&gt;
Source: http://www.osram.convergy.de/ ... LG_LY N971.pdf</description>
<wire x1="-0.4" y1="1.6" x2="0.4" y2="1.6" width="0.1016" layer="51" curve="172.619069"/>
<wire x1="-0.8" y1="-0.95" x2="-0.8" y2="0.95" width="0.1016" layer="51"/>
<wire x1="0.8" y1="0.95" x2="0.8" y2="-0.95" width="0.1016" layer="51"/>
<circle x="-0.55" y="1.425" radius="0.1" width="0.1016" layer="51"/>
<smd name="C" x="0" y="1.75" dx="1.5" dy="1.5" layer="1"/>
<smd name="A" x="0" y="-1.75" dx="1.5" dy="1.5" layer="1"/>
<text x="-1.27" y="-1.27" size="1.27" layer="25" rot="R90">&gt;NAME</text>
<text x="2.54" y="-1.27" size="1.27" layer="27" rot="R90">&gt;VALUE</text>
<rectangle x1="-0.85" y1="1.525" x2="-0.35" y2="1.65" layer="51"/>
<rectangle x1="-0.85" y1="1.225" x2="-0.625" y2="1.55" layer="51"/>
<rectangle x1="-0.45" y1="1.225" x2="-0.325" y2="1.45" layer="51"/>
<rectangle x1="-0.65" y1="1.225" x2="-0.225" y2="1.35" layer="51"/>
<rectangle x1="0.35" y1="1.3" x2="0.85" y2="1.65" layer="51"/>
<rectangle x1="0.25" y1="1.225" x2="0.85" y2="1.35" layer="51"/>
<rectangle x1="-0.85" y1="0.95" x2="0.85" y2="1.25" layer="51"/>
<rectangle x1="-0.85" y1="-1.65" x2="0.85" y2="-0.95" layer="51"/>
<rectangle x1="-0.85" y1="0.35" x2="-0.525" y2="0.775" layer="21"/>
<rectangle x1="0.525" y1="0.35" x2="0.85" y2="0.775" layer="21"/>
<rectangle x1="-0.175" y1="0" x2="0.175" y2="0.35" layer="21"/>
</package>
<package name="CHIPLED_0603" library_version="1">
<description>&lt;b&gt;CHIPLED&lt;/b&gt;&lt;p&gt;
Source: http://www.osram.convergy.de/ ... LG_LY Q971.pdf</description>
<wire x1="-0.3" y1="0.8" x2="0.3" y2="0.8" width="0.1016" layer="51" curve="170.055574"/>
<wire x1="-0.275" y1="-0.825" x2="0.275" y2="-0.825" width="0.0508" layer="51" curve="-180"/>
<wire x1="-0.4" y1="0.375" x2="-0.4" y2="-0.35" width="0.1016" layer="51"/>
<wire x1="0.4" y1="0.35" x2="0.4" y2="-0.35" width="0.1016" layer="51"/>
<circle x="-0.35" y="0.625" radius="0.075" width="0.0508" layer="51"/>
<smd name="C" x="0" y="0.75" dx="0.8" dy="0.8" layer="1"/>
<smd name="A" x="0" y="-0.75" dx="0.8" dy="0.8" layer="1"/>
<text x="-0.635" y="-1.27" size="1.27" layer="25" rot="R90">&gt;NAME</text>
<text x="1.905" y="-1.27" size="1.27" layer="27" rot="R90">&gt;VALUE</text>
<rectangle x1="-0.45" y1="0.7" x2="-0.25" y2="0.85" layer="51"/>
<rectangle x1="-0.275" y1="0.55" x2="-0.225" y2="0.6" layer="51"/>
<rectangle x1="-0.45" y1="0.35" x2="-0.4" y2="0.725" layer="51"/>
<rectangle x1="0.25" y1="0.55" x2="0.45" y2="0.85" layer="51"/>
<rectangle x1="-0.45" y1="0.35" x2="0.45" y2="0.575" layer="51"/>
<rectangle x1="-0.45" y1="-0.85" x2="-0.25" y2="-0.35" layer="51"/>
<rectangle x1="0.25" y1="-0.85" x2="0.45" y2="-0.35" layer="51"/>
<rectangle x1="-0.275" y1="-0.575" x2="0.275" y2="-0.35" layer="51"/>
<rectangle x1="-0.275" y1="-0.65" x2="-0.175" y2="-0.55" layer="51"/>
<rectangle x1="0.175" y1="-0.65" x2="0.275" y2="-0.55" layer="51"/>
<rectangle x1="-0.125" y1="0" x2="0.125" y2="0.25" layer="21"/>
</package>
<package name="CHIPLED-0603-TTW" library_version="1">
<description>&lt;b&gt;CHIPLED-0603&lt;/b&gt;&lt;p&gt;
Recommended Solder Pad useable for SmartLEDTM and Chipled - Package 0603&lt;br&gt;
Package able to withstand TTW-soldering heat&lt;br&gt;
Package suitable for TTW-soldering&lt;br&gt;
Source: http://www.osram.convergy.de/ ... LO_LS_LY L89K.pdf</description>
<wire x1="-0.3" y1="0.8" x2="0.3" y2="0.8" width="0.1016" layer="51" curve="170.055574"/>
<wire x1="-0.275" y1="-0.825" x2="0.275" y2="-0.825" width="0.0508" layer="51" curve="-180"/>
<wire x1="-0.4" y1="0.375" x2="-0.4" y2="-0.35" width="0.1016" layer="51"/>
<wire x1="0.4" y1="0.35" x2="0.4" y2="-0.35" width="0.1016" layer="51"/>
<circle x="-0.35" y="0.625" radius="0.075" width="0.0508" layer="51"/>
<smd name="C" x="0" y="0.875" dx="0.8" dy="0.5" layer="1" stop="no" cream="no"/>
<smd name="A" x="0" y="-0.875" dx="0.8" dy="0.5" layer="1" stop="no" cream="no"/>
<smd name="A@1" x="0" y="-0.5" dx="0.35" dy="0.35" layer="1"/>
<smd name="C@1" x="0" y="0.5" dx="0.35" dy="0.35" layer="1"/>
<text x="-0.635" y="-1.27" size="1.27" layer="25" rot="R90">&gt;NAME</text>
<text x="1.905" y="-1.27" size="1.27" layer="27" rot="R90">&gt;VALUE</text>
<rectangle x1="-0.45" y1="0.7" x2="-0.25" y2="0.85" layer="51"/>
<rectangle x1="-0.275" y1="0.55" x2="-0.225" y2="0.6" layer="51"/>
<rectangle x1="-0.45" y1="0.35" x2="-0.4" y2="0.725" layer="51"/>
<rectangle x1="0.25" y1="0.55" x2="0.45" y2="0.85" layer="51"/>
<rectangle x1="-0.45" y1="0.35" x2="0.45" y2="0.575" layer="51"/>
<rectangle x1="-0.45" y1="-0.85" x2="-0.25" y2="-0.35" layer="51"/>
<rectangle x1="0.25" y1="-0.85" x2="0.45" y2="-0.35" layer="51"/>
<rectangle x1="-0.275" y1="-0.575" x2="0.275" y2="-0.35" layer="51"/>
<rectangle x1="-0.275" y1="-0.65" x2="-0.175" y2="-0.55" layer="51"/>
<rectangle x1="0.175" y1="-0.65" x2="0.275" y2="-0.55" layer="51"/>
<rectangle x1="-0.125" y1="0" x2="0.125" y2="0.25" layer="21"/>
<rectangle x1="-0.175" y1="0.325" x2="0.175" y2="0.7" layer="29"/>
<rectangle x1="-0.4" y1="0.625" x2="0.4" y2="1.125" layer="29"/>
<rectangle x1="-0.4" y1="-1.125" x2="0.4" y2="-0.625" layer="29"/>
<rectangle x1="-0.175" y1="-0.675" x2="0.175" y2="-0.325" layer="29"/>
</package>
<package name="SMARTLED-TTW" library_version="1">
<description>&lt;b&gt;SmartLED TTW&lt;/b&gt;&lt;p&gt;
Recommended Solder Pad useable for SmartLEDTM and Chipled - Package 0603&lt;br&gt;
Package able to withstand TTW-soldering heat&lt;br&gt;
Package suitable for TTW-soldering&lt;br&gt;
Source: http://www.osram.convergy.de/ ... LO_LS_LY L89K.pdf</description>
<wire x1="-0.35" y1="0.6" x2="0.35" y2="0.6" width="0.1016" layer="51" style="shortdash"/>
<wire x1="0.35" y1="0.6" x2="0.35" y2="-0.6" width="0.1016" layer="21" style="shortdash"/>
<wire x1="0.35" y1="-0.6" x2="0.15" y2="-0.6" width="0.1016" layer="51" style="shortdash"/>
<wire x1="0.15" y1="-0.6" x2="-0.35" y2="-0.6" width="0.1016" layer="51" style="shortdash"/>
<wire x1="-0.35" y1="-0.6" x2="-0.35" y2="0.6" width="0.1016" layer="21" style="shortdash"/>
<wire x1="0.35" y1="-0.4" x2="0.15" y2="-0.6" width="0.1016" layer="51" style="shortdash"/>
<smd name="C" x="0" y="0.875" dx="0.8" dy="0.5" layer="1" stop="no" cream="no"/>
<smd name="A" x="0" y="-0.875" dx="0.8" dy="0.5" layer="1" stop="no" cream="no"/>
<smd name="A@1" x="0" y="-0.5" dx="0.35" dy="0.35" layer="1" stop="no" cream="no"/>
<smd name="C@1" x="0" y="0.5" dx="0.35" dy="0.35" layer="1" stop="no" cream="no"/>
<text x="-0.635" y="-1.27" size="1.27" layer="25" rot="R90">&gt;NAME</text>
<text x="1.905" y="-1.27" size="1.27" layer="27" rot="R90">&gt;VALUE</text>
<rectangle x1="-0.175" y1="0.325" x2="0.175" y2="0.7" layer="29"/>
<rectangle x1="-0.15" y1="-0.35" x2="0.15" y2="-0.05" layer="21"/>
<rectangle x1="-0.15" y1="0.6" x2="0.15" y2="0.85" layer="51"/>
<rectangle x1="-0.15" y1="-0.85" x2="0.15" y2="-0.6" layer="51"/>
<rectangle x1="-0.225" y1="0.3" x2="0.225" y2="0.975" layer="31"/>
<rectangle x1="-0.175" y1="-0.7" x2="0.175" y2="-0.325" layer="29" rot="R180"/>
<rectangle x1="-0.225" y1="-0.975" x2="0.225" y2="-0.3" layer="31" rot="R180"/>
</package>
<package name="LUMILED+" library_version="1">
<description>&lt;b&gt;Lumileds Lighting. LUXEON®&lt;/b&gt; with cool pad&lt;p&gt;
Source: K2.pdf</description>
<wire x1="-3.575" y1="2.3375" x2="-2.3375" y2="3.575" width="0.2032" layer="21"/>
<wire x1="-2.3375" y1="3.575" x2="2.3375" y2="3.575" width="0.2032" layer="21"/>
<wire x1="3.575" y1="2.3375" x2="3.575" y2="-3.575" width="0.2032" layer="21"/>
<wire x1="3.575" y1="-3.575" x2="-2.3375" y2="-3.575" width="0.2032" layer="21"/>
<wire x1="-2.3375" y1="-3.575" x2="-2.5" y2="-3.4125" width="0.2032" layer="21"/>
<wire x1="-2.5" y1="-3.4125" x2="-3.4125" y2="-2.5" width="0.2032" layer="21" curve="167.429893"/>
<wire x1="-3.4125" y1="-2.5" x2="-3.575" y2="-2.3375" width="0.2032" layer="21"/>
<wire x1="-3.575" y1="-2.3375" x2="-3.575" y2="2.3375" width="0.2032" layer="21"/>
<wire x1="2.3375" y1="3.575" x2="2.5" y2="3.4125" width="0.2032" layer="21"/>
<wire x1="2.5" y1="3.4125" x2="3.4125" y2="2.5" width="0.2032" layer="21" curve="167.429893"/>
<wire x1="3.4125" y1="2.5" x2="3.575" y2="2.3375" width="0.2032" layer="21"/>
<wire x1="-1.725" y1="2.225" x2="-1.0625" y2="2.5625" width="0.2032" layer="21" curve="-255.44999"/>
<wire x1="1.725" y1="-2.225" x2="1.0625" y2="-2.5625" width="0.2032" layer="21" curve="-255.44999"/>
<circle x="0" y="0" radius="2.725" width="0.2032" layer="51"/>
<smd name="1NC" x="-5.2" y="1.15" dx="2.9" dy="1.7" layer="1"/>
<smd name="2+" x="-5.2" y="-1.15" dx="2.9" dy="1.7" layer="1"/>
<smd name="3NC" x="5.2" y="-1.15" dx="2.9" dy="1.7" layer="1" rot="R180"/>
<smd name="4-" x="5.2" y="1.15" dx="2.9" dy="1.7" layer="1" rot="R180"/>
<text x="-3.175" y="3.81" size="1.27" layer="25">&gt;NAME</text>
<text x="-3.175" y="-5.08" size="1.27" layer="27">&gt;VALUE</text>
<rectangle x1="-5.975" y1="0.575" x2="-3.625" y2="1.6" layer="51"/>
<rectangle x1="-5.975" y1="-1.6" x2="-3.625" y2="-0.575" layer="51"/>
<rectangle x1="3.625" y1="-1.6" x2="5.975" y2="-0.575" layer="51" rot="R180"/>
<rectangle x1="3.625" y1="0.575" x2="5.975" y2="1.6" layer="51" rot="R180"/>
<polygon width="0.4064" layer="1">
<vertex x="2.3383" y="1.35"/>
<vertex x="0" y="2.7"/>
<vertex x="-2.3383" y="1.35"/>
<vertex x="-2.3383" y="-1.35"/>
<vertex x="0" y="-2.7"/>
<vertex x="2.3383" y="-1.35"/>
</polygon>
<polygon width="0.4064" layer="29">
<vertex x="2.3383" y="1.35"/>
<vertex x="0" y="2.7"/>
<vertex x="-2.3383" y="1.35"/>
<vertex x="-2.3383" y="-1.35"/>
<vertex x="0" y="-2.7"/>
<vertex x="2.3383" y="-1.35"/>
</polygon>
<polygon width="0.4064" layer="31">
<vertex x="2.3383" y="1.35"/>
<vertex x="0" y="2.7"/>
<vertex x="-2.3383" y="1.35"/>
<vertex x="-2.3383" y="-1.35"/>
<vertex x="0" y="-2.7"/>
<vertex x="2.3383" y="-1.35"/>
</polygon>
</package>
<package name="LUMILED" library_version="1">
<description>&lt;b&gt;Lumileds Lighting. LUXEON®&lt;/b&gt; without cool pad&lt;p&gt;
Source: K2.pdf</description>
<wire x1="-3.575" y1="2.3375" x2="-2.3375" y2="3.575" width="0.2032" layer="21"/>
<wire x1="-2.3375" y1="3.575" x2="2.3375" y2="3.575" width="0.2032" layer="21"/>
<wire x1="3.575" y1="2.3375" x2="3.575" y2="-3.575" width="0.2032" layer="21"/>
<wire x1="3.575" y1="-3.575" x2="-2.3375" y2="-3.575" width="0.2032" layer="21"/>
<wire x1="-2.3375" y1="-3.575" x2="-2.5" y2="-3.4125" width="0.2032" layer="21"/>
<wire x1="-2.5" y1="-3.4125" x2="-3.4125" y2="-2.5" width="0.2032" layer="21" curve="167.429893"/>
<wire x1="-3.4125" y1="-2.5" x2="-3.575" y2="-2.3375" width="0.2032" layer="21"/>
<wire x1="-3.575" y1="-2.3375" x2="-3.575" y2="2.3375" width="0.2032" layer="21"/>
<wire x1="2.3375" y1="3.575" x2="2.5" y2="3.4125" width="0.2032" layer="21"/>
<wire x1="2.5" y1="3.4125" x2="3.4125" y2="2.5" width="0.2032" layer="21" curve="167.429893"/>
<wire x1="3.4125" y1="2.5" x2="3.575" y2="2.3375" width="0.2032" layer="21"/>
<wire x1="-1.725" y1="2.225" x2="-1.0625" y2="2.5625" width="0.2032" layer="21" curve="-255.44999"/>
<wire x1="1.725" y1="-2.225" x2="1.0625" y2="-2.5625" width="0.2032" layer="21" curve="-255.44999"/>
<circle x="0" y="0" radius="2.725" width="0.2032" layer="51"/>
<smd name="1NC" x="-5.2" y="1.15" dx="2.9" dy="1.7" layer="1"/>
<smd name="2+" x="-5.2" y="-1.15" dx="2.9" dy="1.7" layer="1"/>
<smd name="3NC" x="5.2" y="-1.15" dx="2.9" dy="1.7" layer="1" rot="R180"/>
<smd name="4-" x="5.2" y="1.15" dx="2.9" dy="1.7" layer="1" rot="R180"/>
<text x="-3.175" y="3.81" size="1.27" layer="25">&gt;NAME</text>
<text x="-3.175" y="-5.08" size="1.27" layer="27">&gt;VALUE</text>
<rectangle x1="-5.975" y1="0.575" x2="-3.625" y2="1.6" layer="51"/>
<rectangle x1="-5.975" y1="-1.6" x2="-3.625" y2="-0.575" layer="51"/>
<rectangle x1="3.625" y1="-1.6" x2="5.975" y2="-0.575" layer="51" rot="R180"/>
<rectangle x1="3.625" y1="0.575" x2="5.975" y2="1.6" layer="51" rot="R180"/>
<polygon width="0.4064" layer="29">
<vertex x="2.3383" y="1.35"/>
<vertex x="0" y="2.7"/>
<vertex x="-2.3383" y="1.35"/>
<vertex x="-2.3383" y="-1.35"/>
<vertex x="0" y="-2.7"/>
<vertex x="2.3383" y="-1.35"/>
</polygon>
<polygon width="0.4064" layer="31">
<vertex x="2.3383" y="1.35"/>
<vertex x="0" y="2.7"/>
<vertex x="-2.3383" y="1.35"/>
<vertex x="-2.3383" y="-1.35"/>
<vertex x="0" y="-2.7"/>
<vertex x="2.3383" y="-1.35"/>
</polygon>
</package>
<package name="LED10MM" library_version="1">
<description>&lt;B&gt;LED&lt;/B&gt;&lt;p&gt;
10 mm, round</description>
<wire x1="5.08" y1="-2.54" x2="5.08" y2="2.54" width="0.254" layer="21" curve="-306.869898"/>
<wire x1="4.445" y1="0" x2="0" y2="-4.445" width="0.127" layer="21" curve="-90"/>
<wire x1="3.81" y1="0" x2="0" y2="-3.81" width="0.127" layer="21" curve="-90"/>
<wire x1="3.175" y1="0" x2="0" y2="-3.175" width="0.127" layer="21" curve="-90"/>
<wire x1="2.54" y1="0" x2="0" y2="-2.54" width="0.127" layer="21" curve="-90"/>
<wire x1="-4.445" y1="0" x2="0" y2="4.445" width="0.127" layer="21" curve="-90"/>
<wire x1="-3.81" y1="0" x2="0" y2="3.81" width="0.127" layer="21" curve="-90"/>
<wire x1="-3.175" y1="0" x2="0" y2="3.175" width="0.127" layer="21" curve="-90"/>
<wire x1="-2.54" y1="0" x2="0" y2="2.54" width="0.127" layer="21" curve="-90"/>
<wire x1="5.08" y1="2.54" x2="5.08" y2="-2.54" width="0.254" layer="21"/>
<circle x="0" y="0" radius="5.08" width="0.127" layer="21"/>
<pad name="K" x="1.27" y="0" drill="0.8128" diameter="1.6764" shape="square"/>
<pad name="A" x="-1.27" y="0" drill="0.8128" diameter="1.6764" shape="octagon"/>
<text x="6.35" y="1.27" size="1.27" layer="25">&gt;NAME</text>
<text x="6.35" y="-1.27" size="1.27" layer="27">&gt;VALUE</text>
</package>
<package name="KA-3528ASYC" library_version="1">
<description>&lt;b&gt;SURFACE MOUNT LED LAMP&lt;/b&gt; 3.5x2.8mm&lt;p&gt;
Source: http://www.kingbright.com/manager/upload/pdf/KA-3528ASYC(Ver1189474662.1)</description>
<wire x1="-1.55" y1="1.35" x2="1.55" y2="1.35" width="0.1016" layer="21"/>
<wire x1="1.55" y1="1.35" x2="1.55" y2="-1.35" width="0.1016" layer="51"/>
<wire x1="1.55" y1="-1.35" x2="-1.55" y2="-1.35" width="0.1016" layer="21"/>
<wire x1="-1.55" y1="-1.35" x2="-1.55" y2="1.35" width="0.1016" layer="51"/>
<wire x1="-0.65" y1="0.95" x2="0.65" y2="0.95" width="0.1016" layer="21" curve="-68.40813"/>
<wire x1="0.65" y1="-0.95" x2="-0.65" y2="-0.95" width="0.1016" layer="21" curve="-68.40813"/>
<circle x="0" y="0" radius="1.15" width="0.1016" layer="51"/>
<smd name="A" x="-1.55" y="0" dx="1.5" dy="2.2" layer="1"/>
<smd name="C" x="1.55" y="0" dx="1.5" dy="2.2" layer="1"/>
<text x="-1.905" y="1.905" size="1.27" layer="25">&gt;NAME</text>
<text x="-1.905" y="-3.175" size="1.27" layer="27">&gt;VALUE</text>
<rectangle x1="-1.75" y1="0.6" x2="-1.6" y2="1.1" layer="51"/>
<rectangle x1="-1.75" y1="-1.1" x2="-1.6" y2="-0.6" layer="51"/>
<rectangle x1="1.6" y1="-1.1" x2="1.75" y2="-0.6" layer="51" rot="R180"/>
<rectangle x1="1.6" y1="0.6" x2="1.75" y2="1.1" layer="51" rot="R180"/>
<polygon width="0.1016" layer="51">
<vertex x="1.55" y="-1.35"/>
<vertex x="1.55" y="-0.625"/>
<vertex x="0.825" y="-1.35"/>
</polygon>
<polygon width="0.1016" layer="21">
<vertex x="1.55" y="-1.35"/>
<vertex x="1.55" y="-1.175"/>
<vertex x="1" y="-1.175"/>
<vertex x="0.825" y="-1.35"/>
</polygon>
</package>
<package name="SML0805" library_version="1">
<description>&lt;b&gt;SML0805-2CW-TR (0805 PROFILE)&lt;/b&gt; COOL WHITE&lt;p&gt;
Source: http://www.ledtronics.com/ds/smd-0603/Dstr0093.pdf</description>
<wire x1="-0.95" y1="-0.55" x2="0.95" y2="-0.55" width="0.1016" layer="51"/>
<wire x1="0.95" y1="-0.55" x2="0.95" y2="0.55" width="0.1016" layer="51"/>
<wire x1="0.95" y1="0.55" x2="-0.95" y2="0.55" width="0.1016" layer="51"/>
<wire x1="-0.95" y1="0.55" x2="-0.95" y2="-0.55" width="0.1016" layer="51"/>
<wire x1="-0.175" y1="-0.025" x2="0" y2="0.15" width="0.0634" layer="21"/>
<wire x1="0" y1="0.15" x2="0.15" y2="0" width="0.0634" layer="21"/>
<wire x1="0.15" y1="0" x2="-0.025" y2="-0.175" width="0.0634" layer="21"/>
<wire x1="-0.025" y1="-0.175" x2="-0.175" y2="-0.025" width="0.0634" layer="21"/>
<circle x="-0.275" y="0.4" radius="0.125" width="0" layer="21"/>
<smd name="C" x="-1.05" y="0" dx="1.2" dy="1.2" layer="1"/>
<smd name="A" x="1.05" y="0" dx="1.2" dy="1.2" layer="1"/>
<text x="-1.5" y="1" size="1.27" layer="25">&gt;NAME</text>
<text x="-1.5" y="-2" size="1.27" layer="27">&gt;VALUE</text>
</package>
<package name="SML1206" library_version="1">
<description>&lt;b&gt;SML10XXKH-TR (HIGH INTENSITY) LED&lt;/b&gt;&lt;p&gt;
&lt;table&gt;
&lt;tr&gt;&lt;td&gt;SML10R3KH-TR&lt;/td&gt;&lt;td&gt;ULTRA RED&lt;/td&gt;&lt;/tr&gt;
&lt;tr&gt;&lt;td&gt;SML10E3KH-TR&lt;/td&gt;&lt;td&gt;SUPER REDSUPER BLUE&lt;/td&gt;&lt;/tr&gt;
&lt;tr&gt;&lt;td&gt;SML10O3KH-TR&lt;/td&gt;&lt;td&gt;SUPER ORANGE&lt;/td&gt;&lt;/tr&gt;
&lt;tr&gt;&lt;td&gt;SML10PY3KH-TR&lt;/td&gt;&lt;td&gt;PURE YELLOW&lt;/td&gt;&lt;/tr&gt;
&lt;tr&gt;&lt;td&gt;SML10OY3KH-TR&lt;/td&gt;&lt;td&gt;ULTRA YELLOW&lt;/td&gt;&lt;/tr&gt;
&lt;tr&gt;&lt;td&gt;SML10AG3KH-TR&lt;/td&gt;&lt;td&gt;AQUA GREEN&lt;/td&gt;&lt;/tr&gt;
&lt;tr&gt;&lt;td&gt;SML10BG3KH-TR&lt;/td&gt;&lt;td&gt;BLUE GREEN&lt;/td&gt;&lt;/tr&gt;
&lt;tr&gt;&lt;td&gt;SML10PB1KH-TR&lt;/td&gt;&lt;td&gt;SUPER BLUE&lt;/td&gt;&lt;/tr&gt;
&lt;tr&gt;&lt;td&gt;SML10CW1KH-TR&lt;/td&gt;&lt;td&gt;WHITE&lt;/td&gt;&lt;/tr&gt;
&lt;/table&gt;

Source: http://www.ledtronics.com/ds/smd-1206/dstr0094.PDF</description>
<wire x1="-1.5" y1="0.5" x2="-1.5" y2="-0.5" width="0.2032" layer="51" curve="-180"/>
<wire x1="1.5" y1="-0.5" x2="1.5" y2="0.5" width="0.2032" layer="51" curve="-180"/>
<wire x1="-1.55" y1="0.75" x2="1.55" y2="0.75" width="0.1016" layer="51"/>
<wire x1="1.55" y1="-0.75" x2="-1.55" y2="-0.75" width="0.1016" layer="51"/>
<circle x="-0.725" y="0.525" radius="0.125" width="0" layer="21"/>
<smd name="C" x="-1.75" y="0" dx="1.5" dy="1.5" layer="1"/>
<smd name="A" x="1.75" y="0" dx="1.5" dy="1.5" layer="1"/>
<text x="-1.5" y="1" size="1.27" layer="25">&gt;NAME</text>
<text x="-1.5" y="-2.5" size="1.27" layer="27">&gt;VALUE</text>
<rectangle x1="-1.6" y1="0.4" x2="-1.15" y2="0.8" layer="51"/>
<rectangle x1="-1.6" y1="-0.8" x2="-1.15" y2="-0.4" layer="51"/>
<rectangle x1="-1.175" y1="-0.6" x2="-1" y2="-0.275" layer="51"/>
<rectangle x1="1.15" y1="-0.8" x2="1.6" y2="-0.4" layer="51" rot="R180"/>
<rectangle x1="1.15" y1="0.4" x2="1.6" y2="0.8" layer="51" rot="R180"/>
<rectangle x1="1" y1="0.275" x2="1.175" y2="0.6" layer="51" rot="R180"/>
<rectangle x1="-0.1" y1="-0.1" x2="0.1" y2="0.1" layer="21"/>
</package>
<package name="SML0603" library_version="1">
<description>&lt;b&gt;SML0603-XXX (HIGH INTENSITY) LED&lt;/b&gt;&lt;p&gt;
&lt;table&gt;
&lt;tr&gt;&lt;td&gt;AG3K&lt;/td&gt;&lt;td&gt;AQUA GREEN&lt;/td&gt;&lt;/tr&gt;
&lt;tr&gt;&lt;td&gt;B1K&lt;/td&gt;&lt;td&gt;SUPER BLUE&lt;/td&gt;&lt;/tr&gt;
&lt;tr&gt;&lt;td&gt;R1K&lt;/td&gt;&lt;td&gt;SUPER RED&lt;/td&gt;&lt;/tr&gt;
&lt;tr&gt;&lt;td&gt;R3K&lt;/td&gt;&lt;td&gt;ULTRA RED&lt;/td&gt;&lt;/tr&gt;
&lt;tr&gt;&lt;td&gt;O3K&lt;/td&gt;&lt;td&gt;SUPER ORANGE&lt;/td&gt;&lt;/tr&gt;
&lt;tr&gt;&lt;td&gt;O3KH&lt;/td&gt;&lt;td&gt;SOFT ORANGE&lt;/td&gt;&lt;/tr&gt;
&lt;tr&gt;&lt;td&gt;Y3KH&lt;/td&gt;&lt;td&gt;SUPER YELLOW&lt;/td&gt;&lt;/tr&gt;
&lt;tr&gt;&lt;td&gt;Y3K&lt;/td&gt;&lt;td&gt;SUPER YELLOW&lt;/td&gt;&lt;/tr&gt;
&lt;tr&gt;&lt;td&gt;2CW&lt;/td&gt;&lt;td&gt;WHITE&lt;/td&gt;&lt;/tr&gt;
&lt;/table&gt;
Source: http://www.ledtronics.com/ds/smd-0603/Dstr0092.pdf</description>
<wire x1="-0.75" y1="0.35" x2="0.75" y2="0.35" width="0.1016" layer="51"/>
<wire x1="0.75" y1="0.35" x2="0.75" y2="-0.35" width="0.1016" layer="51"/>
<wire x1="0.75" y1="-0.35" x2="-0.75" y2="-0.35" width="0.1016" layer="51"/>
<wire x1="-0.75" y1="-0.35" x2="-0.75" y2="0.35" width="0.1016" layer="51"/>
<wire x1="-0.45" y1="0.3" x2="-0.45" y2="-0.3" width="0.1016" layer="51"/>
<wire x1="0.45" y1="0.3" x2="0.45" y2="-0.3" width="0.1016" layer="51"/>
<wire x1="-0.2" y1="0.35" x2="0.2" y2="0.35" width="0.1016" layer="21"/>
<wire x1="-0.2" y1="-0.35" x2="0.2" y2="-0.35" width="0.1016" layer="21"/>
<smd name="C" x="-0.75" y="0" dx="0.8" dy="0.8" layer="1"/>
<smd name="A" x="0.75" y="0" dx="0.8" dy="0.8" layer="1"/>
<text x="-1" y="1" size="1.27" layer="25">&gt;NAME</text>
<text x="-1" y="-2" size="1.27" layer="27">&gt;VALUE</text>
<rectangle x1="-0.4" y1="0.175" x2="0" y2="0.4" layer="51"/>
<rectangle x1="-0.25" y1="0.175" x2="0" y2="0.4" layer="21"/>
</package>
</packages>
<symbols>
<symbol name="LED" library_version="1">
<wire x1="1.27" y1="0" x2="0" y2="-2.54" width="0.254" layer="94"/>
<wire x1="0" y1="-2.54" x2="-1.27" y2="0" width="0.254" layer="94"/>
<wire x1="1.27" y1="-2.54" x2="0" y2="-2.54" width="0.254" layer="94"/>
<wire x1="0" y1="-2.54" x2="-1.27" y2="-2.54" width="0.254" layer="94"/>
<wire x1="1.27" y1="0" x2="0" y2="0" width="0.254" layer="94"/>
<wire x1="0" y1="0" x2="-1.27" y2="0" width="0.254" layer="94"/>
<wire x1="0" y1="0" x2="0" y2="-2.54" width="0.1524" layer="94"/>
<wire x1="-2.032" y1="-0.762" x2="-3.429" y2="-2.159" width="0.1524" layer="94"/>
<wire x1="-1.905" y1="-1.905" x2="-3.302" y2="-3.302" width="0.1524" layer="94"/>
<text x="3.556" y="-4.572" size="1.778" layer="95" rot="R90">&gt;NAME</text>
<text x="5.715" y="-4.572" size="1.778" layer="96" rot="R90">&gt;VALUE</text>
<pin name="C" x="0" y="-5.08" visible="off" length="short" direction="pas" rot="R90"/>
<pin name="A" x="0" y="2.54" visible="off" length="short" direction="pas" rot="R270"/>
<polygon width="0.1524" layer="94">
<vertex x="-3.429" y="-2.159"/>
<vertex x="-3.048" y="-1.27"/>
<vertex x="-2.54" y="-1.778"/>
</polygon>
<polygon width="0.1524" layer="94">
<vertex x="-3.302" y="-3.302"/>
<vertex x="-2.921" y="-2.413"/>
<vertex x="-2.413" y="-2.921"/>
</polygon>
</symbol>
</symbols>
<devicesets>
<deviceset name="LED" prefix="LED" uservalue="yes" library_version="1">
<description>&lt;b&gt;LED&lt;/b&gt;&lt;p&gt;
&lt;u&gt;OSRAM&lt;/u&gt;:&lt;br&gt;

- &lt;u&gt;CHIPLED&lt;/u&gt;&lt;br&gt;
LG R971, LG N971, LY N971, LG Q971, LY Q971, LO R971, LY R971
LH N974, LH R974&lt;br&gt;
LS Q976, LO Q976, LY Q976&lt;br&gt;
LO Q996&lt;br&gt;

- &lt;u&gt;Hyper CHIPLED&lt;/u&gt;&lt;br&gt;
LW Q18S&lt;br&gt;
LB Q993, LB Q99A, LB R99A&lt;br&gt;

- &lt;u&gt;SideLED&lt;/u&gt;&lt;br&gt;
LS A670, LO A670, LY A670, LG A670, LP A670&lt;br&gt;
LB A673, LV A673, LT A673, LW A673&lt;br&gt;
LH A674&lt;br&gt;
LY A675&lt;br&gt;
LS A676, LA A676, LO A676, LY A676, LW A676&lt;br&gt;
LS A679, LY A679, LG A679&lt;br&gt;

-  &lt;u&gt;Hyper Micro SIDELED®&lt;/u&gt;&lt;br&gt;
LS Y876, LA Y876, LO Y876, LY Y876&lt;br&gt;
LT Y87S&lt;br&gt;

- &lt;u&gt;SmartLED&lt;/u&gt;&lt;br&gt;
LW L88C, LW L88S&lt;br&gt;
LB L89C, LB L89S, LG L890&lt;br&gt;
LS L89K, LO L89K, LY L89K&lt;br&gt;
LS L896, LA L896, LO L896, LY L896&lt;br&gt;

- &lt;u&gt;TOPLED&lt;/u&gt;&lt;br&gt;
LS T670, LO T670, LY T670, LG T670, LP T670&lt;br&gt;
LSG T670, LSP T670, LSY T670, LOP T670, LYG T670&lt;br&gt;
LG T671, LOG T671, LSG T671&lt;br&gt;
LB T673, LV T673, LT T673, LW T673&lt;br&gt;
LH T674&lt;br&gt;
LS T676, LA T676, LO T676, LY T676, LB T676, LH T676, LSB T676, LW T676&lt;br&gt;
LB T67C, LV T67C, LT T67C, LS T67K, LO T67K, LY T67K, LW E67C&lt;br&gt;
LS E67B, LA E67B, LO E67B, LY E67B, LB E67C, LV E67C, LT E67C&lt;br&gt;
LW T67C&lt;br&gt;
LS T679, LY T679, LG T679&lt;br&gt;
LS T770, LO T770, LY T770, LG T770, LP T770&lt;br&gt;
LB T773, LV T773, LT T773, LW T773&lt;br&gt;
LH T774&lt;br&gt;
LS E675, LA E675, LY E675, LS T675&lt;br&gt;
LS T776, LA T776, LO T776, LY T776, LB T776&lt;br&gt;
LHGB T686&lt;br&gt;
LT T68C, LB T68C&lt;br&gt;

- &lt;u&gt;Hyper Mini TOPLED®&lt;/u&gt;&lt;br&gt;
LB M676&lt;br&gt;

- &lt;u&gt;Mini TOPLED Santana®&lt;/u&gt;&lt;br&gt;
LG M470&lt;br&gt;
LS M47K, LO M47K, LY M47K
&lt;p&gt;
Source: http://www.osram.convergy.de&lt;p&gt;

&lt;u&gt;LUXEON:&lt;/u&gt;&lt;br&gt;
- &lt;u&gt;LUMILED®&lt;/u&gt;&lt;br&gt;
LXK2-PW12-R00, LXK2-PW12-S00, LXK2-PW14-U00, LXK2-PW14-V00&lt;br&gt;
LXK2-PM12-R00, LXK2-PM12-S00, LXK2-PM14-U00&lt;br&gt;
LXK2-PE12-Q00, LXK2-PE12-R00, LXK2-PE12-S00, LXK2-PE14-T00, LXK2-PE14-U00&lt;br&gt;
LXK2-PB12-K00, LXK2-PB12-L00, LXK2-PB12-M00, LXK2-PB14-N00, LXK2-PB14-P00, LXK2-PB14-Q00&lt;br&gt;
LXK2-PR12-L00, LXK2-PR12-M00, LXK2-PR14-Q00, LXK2-PR14-R00&lt;br&gt;
LXK2-PD12-Q00, LXK2-PD12-R00, LXK2-PD12-S00&lt;br&gt;
LXK2-PH12-R00, LXK2-PH12-S00&lt;br&gt;
LXK2-PL12-P00, LXK2-PL12-Q00, LXK2-PL12-R00
&lt;p&gt;
Source: www.luxeon.com&lt;p&gt;

&lt;u&gt;KINGBRIGHT:&lt;/U&gt;&lt;p&gt;
KA-3528ASYC&lt;br&gt;
Source: www.kingbright.com</description>
<gates>
<gate name="G$1" symbol="LED" x="0" y="0"/>
</gates>
<devices>
<device name="SMT1206" package="1206">
<connects>
<connect gate="G$1" pin="A" pad="A"/>
<connect gate="G$1" pin="C" pad="C"/>
</connects>
<technologies>
<technology name=""/>
</technologies>
</device>
<device name="LD260" package="LD260">
<connects>
<connect gate="G$1" pin="A" pad="A"/>
<connect gate="G$1" pin="C" pad="K"/>
</connects>
<technologies>
<technology name=""/>
</technologies>
</device>
<device name="SQR2X5" package="LED2X5">
<connects>
<connect gate="G$1" pin="A" pad="A"/>
<connect gate="G$1" pin="C" pad="K"/>
</connects>
<technologies>
<technology name=""/>
</technologies>
</device>
<device name="3MM" package="LED3MM">
<connects>
<connect gate="G$1" pin="A" pad="A"/>
<connect gate="G$1" pin="C" pad="K"/>
</connects>
<technologies>
<technology name=""/>
</technologies>
</device>
<device name="5MM" package="LED5MM">
<connects>
<connect gate="G$1" pin="A" pad="A"/>
<connect gate="G$1" pin="C" pad="K"/>
</connects>
<technologies>
<technology name=""/>
</technologies>
</device>
<device name="LSU260" package="LSU260">
<connects>
<connect gate="G$1" pin="A" pad="A"/>
<connect gate="G$1" pin="C" pad="K"/>
</connects>
<technologies>
<technology name=""/>
</technologies>
</device>
<device name="LZR181" package="LZR181">
<connects>
<connect gate="G$1" pin="A" pad="A"/>
<connect gate="G$1" pin="C" pad="K"/>
</connects>
<technologies>
<technology name=""/>
</technologies>
</device>
<device name="B152" package="Q62902-B152">
<connects>
<connect gate="G$1" pin="A" pad="A"/>
<connect gate="G$1" pin="C" pad="K"/>
</connects>
<technologies>
<technology name=""/>
</technologies>
</device>
<device name="B153" package="Q62902-B153">
<connects>
<connect gate="G$1" pin="A" pad="A"/>
<connect gate="G$1" pin="C" pad="K"/>
</connects>
<technologies>
<technology name=""/>
</technologies>
</device>
<device name="B155" package="Q62902-B155">
<connects>
<connect gate="G$1" pin="A" pad="A"/>
<connect gate="G$1" pin="C" pad="K"/>
</connects>
<technologies>
<technology name=""/>
</technologies>
</device>
<device name="B156" package="Q62902-B156">
<connects>
<connect gate="G$1" pin="A" pad="A"/>
<connect gate="G$1" pin="C" pad="K"/>
</connects>
<technologies>
<technology name=""/>
</technologies>
</device>
<device name="SFH480" package="SFH480">
<connects>
<connect gate="G$1" pin="A" pad="A"/>
<connect gate="G$1" pin="C" pad="K"/>
</connects>
<technologies>
<technology name=""/>
</technologies>
</device>
<device name="SFH482" package="SFH482">
<connects>
<connect gate="G$1" pin="A" pad="A"/>
<connect gate="G$1" pin="C" pad="K"/>
</connects>
<technologies>
<technology name=""/>
</technologies>
</device>
<device name="SQR5.7X3.2" package="U57X32">
<connects>
<connect gate="G$1" pin="A" pad="A"/>
<connect gate="G$1" pin="C" pad="K"/>
</connects>
<technologies>
<technology name=""/>
</technologies>
</device>
<device name="IRL80A" package="IRL80A">
<connects>
<connect gate="G$1" pin="A" pad="A"/>
<connect gate="G$1" pin="C" pad="K"/>
</connects>
<technologies>
<technology name=""/>
</technologies>
</device>
<device name="P-LCC-2" package="P-LCC-2">
<connects>
<connect gate="G$1" pin="A" pad="A"/>
<connect gate="G$1" pin="C" pad="C"/>
</connects>
<technologies>
<technology name=""/>
</technologies>
</device>
<device name="MINI-TOP" package="OSRAM-MINI-TOP-LED">
<connects>
<connect gate="G$1" pin="A" pad="A"/>
<connect gate="G$1" pin="C" pad="C"/>
</connects>
<technologies>
<technology name=""/>
</technologies>
</device>
<device name="SIDELED" package="OSRAM-SIDELED">
<connects>
<connect gate="G$1" pin="A" pad="A"/>
<connect gate="G$1" pin="C" pad="C"/>
</connects>
<technologies>
<technology name=""/>
</technologies>
</device>
<device name="SMART-LED" package="SMART-LED">
<connects>
<connect gate="G$1" pin="A" pad="A"/>
<connect gate="G$1" pin="C" pad="B"/>
</connects>
<technologies>
<technology name=""/>
</technologies>
</device>
<device name="P-LCC-2-BACK" package="P-LCC-2-TOPLED-RG">
<connects>
<connect gate="G$1" pin="A" pad="A"/>
<connect gate="G$1" pin="C" pad="C"/>
</connects>
<technologies>
<technology name=""/>
</technologies>
</device>
<device name="MICRO-SIDELED" package="MICRO-SIDELED">
<connects>
<connect gate="G$1" pin="A" pad="A"/>
<connect gate="G$1" pin="C" pad="C"/>
</connects>
<technologies>
<technology name=""/>
</technologies>
</device>
<device name="P-LCC-4" package="P-LCC-4">
<connects>
<connect gate="G$1" pin="A" pad="A"/>
<connect gate="G$1" pin="C" pad="C@4"/>
</connects>
<technologies>
<technology name=""/>
</technologies>
</device>
<device name="CHIP-LED0603" package="CHIP-LED0603">
<connects>
<connect gate="G$1" pin="A" pad="A"/>
<connect gate="G$1" pin="C" pad="C"/>
</connects>
<technologies>
<technology name=""/>
</technologies>
</device>
<device name="CHIP-LED0805" package="CHIP-LED0805">
<connects>
<connect gate="G$1" pin="A" pad="A"/>
<connect gate="G$1" pin="C" pad="C"/>
</connects>
<technologies>
<technology name=""/>
</technologies>
</device>
<device name="TOPLED-SANTANA" package="MINI-TOPLED-SANTANA">
<connects>
<connect gate="G$1" pin="A" pad="A"/>
<connect gate="G$1" pin="C" pad="C"/>
</connects>
<technologies>
<technology name=""/>
</technologies>
</device>
<device name="CHIPLED_0805" package="CHIPLED_0805">
<connects>
<connect gate="G$1" pin="A" pad="A"/>
<connect gate="G$1" pin="C" pad="C"/>
</connects>
<technologies>
<technology name=""/>
</technologies>
</device>
<device name="CHIPLED_1206" package="CHIPLED_1206">
<connects>
<connect gate="G$1" pin="A" pad="A"/>
<connect gate="G$1" pin="C" pad="C"/>
</connects>
<technologies>
<technology name=""/>
</technologies>
</device>
<device name="CHIPLED_0603" package="CHIPLED_0603">
<connects>
<connect gate="G$1" pin="A" pad="A"/>
<connect gate="G$1" pin="C" pad="C"/>
</connects>
<technologies>
<technology name=""/>
</technologies>
</device>
<device name="CHIPLED-0603-TTW" package="CHIPLED-0603-TTW">
<connects>
<connect gate="G$1" pin="A" pad="A@1"/>
<connect gate="G$1" pin="C" pad="C@1"/>
</connects>
<technologies>
<technology name=""/>
</technologies>
</device>
<device name="" package="SMARTLED-TTW">
<connects>
<connect gate="G$1" pin="A" pad="A@1"/>
<connect gate="G$1" pin="C" pad="C@1"/>
</connects>
<technologies>
<technology name=""/>
</technologies>
</device>
<device name="-LUMILED+" package="LUMILED+">
<connects>
<connect gate="G$1" pin="A" pad="2+"/>
<connect gate="G$1" pin="C" pad="4-"/>
</connects>
<technologies>
<technology name=""/>
</technologies>
</device>
<device name="-LUMILED" package="LUMILED">
<connects>
<connect gate="G$1" pin="A" pad="2+"/>
<connect gate="G$1" pin="C" pad="4-"/>
</connects>
<technologies>
<technology name=""/>
</technologies>
</device>
<device name="10MM" package="LED10MM">
<connects>
<connect gate="G$1" pin="A" pad="A"/>
<connect gate="G$1" pin="C" pad="K"/>
</connects>
<technologies>
<technology name=""/>
</technologies>
</device>
<device name="KA-3528ASYC" package="KA-3528ASYC">
<connects>
<connect gate="G$1" pin="A" pad="A"/>
<connect gate="G$1" pin="C" pad="C"/>
</connects>
<technologies>
<technology name=""/>
</technologies>
</device>
<device name="SML0805" package="SML0805">
<connects>
<connect gate="G$1" pin="A" pad="A"/>
<connect gate="G$1" pin="C" pad="C"/>
</connects>
<technologies>
<technology name=""/>
</technologies>
</device>
<device name="SML1206" package="SML1206">
<connects>
<connect gate="G$1" pin="A" pad="A"/>
<connect gate="G$1" pin="C" pad="C"/>
</connects>
<technologies>
<technology name=""/>
</technologies>
</device>
<device name="SML0603" package="SML0603">
<connects>
<connect gate="G$1" pin="A" pad="A"/>
<connect gate="G$1" pin="C" pad="C"/>
</connects>
<technologies>
<technology name=""/>
</technologies>
</device>
</devices>
</deviceset>
</devicesets>
</library>
<library name="rcl" urn="urn:adsk.eagle:library:334">
<description>&lt;b&gt;Resistors, Capacitors, Inductors&lt;/b&gt;&lt;p&gt;
Based on the previous libraries:
&lt;ul&gt;
&lt;li&gt;r.lbr
&lt;li&gt;cap.lbr 
&lt;li&gt;cap-fe.lbr
&lt;li&gt;captant.lbr
&lt;li&gt;polcap.lbr
&lt;li&gt;ipc-smd.lbr
&lt;/ul&gt;
All SMD packages are defined according to the IPC specifications and  CECC&lt;p&gt;
&lt;author&gt;Created by librarian@cadsoft.de&lt;/author&gt;&lt;p&gt;
&lt;p&gt;
for Electrolyt Capacitors see also :&lt;p&gt;
www.bccomponents.com &lt;p&gt;
www.panasonic.com&lt;p&gt;
www.kemet.com&lt;p&gt;
http://www.secc.co.jp/pdf/os_e/2004/e_os_all.pdf &lt;b&gt;(SANYO)&lt;/b&gt;
&lt;p&gt;
for trimmer refence see : &lt;u&gt;www.electrospec-inc.com/cross_references/trimpotcrossref.asp&lt;/u&gt;&lt;p&gt;

&lt;table border=0 cellspacing=0 cellpadding=0 width="100%" cellpaddding=0&gt;
&lt;tr valign="top"&gt;

&lt;! &lt;td width="10"&gt;&amp;nbsp;&lt;/td&gt;
&lt;td width="90%"&gt;

&lt;b&gt;&lt;font color="#0000FF" size="4"&gt;TRIM-POT CROSS REFERENCE&lt;/font&gt;&lt;/b&gt;
&lt;P&gt;
&lt;TABLE BORDER=0 CELLSPACING=1 CELLPADDING=2&gt;
  &lt;TR&gt;
    &lt;TD COLSPAN=8&gt;
      &lt;FONT SIZE=3 FACE=ARIAL&gt;&lt;B&gt;RECTANGULAR MULTI-TURN&lt;/B&gt;&lt;/FONT&gt;
    &lt;/TD&gt;
  &lt;/TR&gt;
  &lt;TR&gt;
    &lt;TD ALIGN=CENTER&gt;
      &lt;B&gt;
      &lt;FONT SIZE=3 FACE=ARIAL color="#FF0000"&gt;BOURNS&lt;/FONT&gt;
      &lt;/B&gt;
    &lt;/TD&gt;
    &lt;TD ALIGN=CENTER&gt;
      &lt;B&gt;
      &lt;FONT SIZE=3 FACE=ARIAL color="#FF0000"&gt;BI&amp;nbsp;TECH&lt;/FONT&gt;
      &lt;/B&gt;
    &lt;/TD&gt;
    &lt;TD ALIGN=CENTER&gt;
      &lt;B&gt;
      &lt;FONT SIZE=3 FACE=ARIAL color="#FF0000"&gt;DALE-VISHAY&lt;/FONT&gt;
      &lt;/B&gt;
    &lt;/TD&gt;
    &lt;TD ALIGN=CENTER&gt;
      &lt;B&gt;
      &lt;FONT SIZE=3 FACE=ARIAL color="#FF0000"&gt;PHILIPS/MEPCO&lt;/FONT&gt;
      &lt;/B&gt;
    &lt;/TD&gt;
    &lt;TD ALIGN=CENTER&gt;
      &lt;B&gt;
      &lt;FONT SIZE=3 FACE=ARIAL color="#FF0000"&gt;MURATA&lt;/FONT&gt;
      &lt;/B&gt;
    &lt;/TD&gt;
    &lt;TD ALIGN=CENTER&gt;
      &lt;B&gt;
      &lt;FONT SIZE=3 FACE=ARIAL color="#FF0000"&gt;PANASONIC&lt;/FONT&gt;
      &lt;/B&gt;
    &lt;/TD&gt;
    &lt;TD ALIGN=CENTER&gt;
      &lt;B&gt;
      &lt;FONT SIZE=3 FACE=ARIAL color="#FF0000"&gt;SPECTROL&lt;/FONT&gt;
      &lt;/B&gt;
    &lt;/TD&gt;
    &lt;TD ALIGN=CENTER&gt;
      &lt;B&gt;
      &lt;FONT SIZE=3 FACE=ARIAL color="#FF0000"&gt;MILSPEC&lt;/FONT&gt;
      &lt;/B&gt;
    &lt;/TD&gt;&lt;TD&gt;&amp;nbsp;&lt;/TD&gt;
  &lt;/TR&gt;
  &lt;TR&gt;
    &lt;TD BGCOLOR="#cccccc" ALIGN=CENTER&gt;&lt;FONT FACE=ARIAL SIZE=3 &gt;
      3005P&lt;BR&gt;
      3006P&lt;BR&gt;
      3006W&lt;BR&gt;
      3006Y&lt;BR&gt;
      3009P&lt;BR&gt;
      3009W&lt;BR&gt;
      3009Y&lt;BR&gt;
      3057J&lt;BR&gt;
      3057L&lt;BR&gt;
      3057P&lt;BR&gt;
      3057Y&lt;BR&gt;
      3059J&lt;BR&gt;
      3059L&lt;BR&gt;
      3059P&lt;BR&gt;
      3059Y&lt;BR&gt;&lt;/FONT&gt;
    &lt;/TD&gt;
    &lt;TD BGCOLOR="#cccccc" ALIGN=CENTER&gt;&lt;FONT FACE=ARIAL SIZE=3&gt;
      -&lt;BR&gt;
      89P&lt;BR&gt;
      89W&lt;BR&gt;
      89X&lt;BR&gt;
      89PH&lt;BR&gt;
      76P&lt;BR&gt;
      89XH&lt;BR&gt;
      78SLT&lt;BR&gt;
      78L&amp;nbsp;ALT&lt;BR&gt;
      56P&amp;nbsp;ALT&lt;BR&gt;
      78P&amp;nbsp;ALT&lt;BR&gt;
      T8S&lt;BR&gt;
      78L&lt;BR&gt;
      56P&lt;BR&gt;
      78P&lt;BR&gt;&lt;/FONT&gt;
    &lt;/TD&gt;
    &lt;TD BGCOLOR="#cccccc" ALIGN=CENTER&gt;&lt;FONT FACE=ARIAL SIZE=3&gt;
      -&lt;BR&gt;
      T18/784&lt;BR&gt;
      783&lt;BR&gt;
      781&lt;BR&gt;
      -&lt;BR&gt;
      -&lt;BR&gt;
      -&lt;BR&gt;
      2199&lt;BR&gt;
      1697/1897&lt;BR&gt;
      1680/1880&lt;BR&gt;
      2187&lt;BR&gt;
      -&lt;BR&gt;
      -&lt;BR&gt;
      -&lt;BR&gt;
      -&lt;BR&gt;&lt;/FONT&gt;
    &lt;/TD&gt;
    &lt;TD BGCOLOR="#cccccc" ALIGN=CENTER&gt;&lt;FONT FACE=ARIAL SIZE=3&gt;
      -&lt;BR&gt;
      8035EKP/CT20/RJ-20P&lt;BR&gt;
      -&lt;BR&gt;
      RJ-20X&lt;BR&gt;
      -&lt;BR&gt;
      -&lt;BR&gt;
      -&lt;BR&gt;
      1211L&lt;BR&gt;
      8012EKQ&amp;nbsp;ALT&lt;BR&gt;
      8012EKR&amp;nbsp;ALT&lt;BR&gt;
      1211P&lt;BR&gt;
      8012EKJ&lt;BR&gt;
      8012EKL&lt;BR&gt;
      8012EKQ&lt;BR&gt;
      8012EKR&lt;BR&gt;&lt;/FONT&gt;
    &lt;/TD&gt;
    &lt;TD BGCOLOR="#cccccc" ALIGN=CENTER&gt;&lt;FONT FACE=ARIAL SIZE=3&gt;
      -&lt;BR&gt;
      2101P&lt;BR&gt;
      2101W&lt;BR&gt;
      2101Y&lt;BR&gt;
      -&lt;BR&gt;
      -&lt;BR&gt;
      -&lt;BR&gt;
      -&lt;BR&gt;
      -&lt;BR&gt;
      -&lt;BR&gt;
      -&lt;BR&gt;
      -&lt;BR&gt;
      2102L&lt;BR&gt;
      2102S&lt;BR&gt;
      2102Y&lt;BR&gt;&lt;/FONT&gt;
    &lt;/TD&gt;
    &lt;TD BGCOLOR="#cccccc" ALIGN=CENTER&gt;&lt;FONT FACE=ARIAL SIZE=3&gt;
      -&lt;BR&gt;
      EVMCOG&lt;BR&gt;
      -&lt;BR&gt;
      -&lt;BR&gt;
      -&lt;BR&gt;
      -&lt;BR&gt;
      -&lt;BR&gt;
      -&lt;BR&gt;
      -&lt;BR&gt;
      -&lt;BR&gt;
      -&lt;BR&gt;
      -&lt;BR&gt;
      -&lt;BR&gt;
      -&lt;BR&gt;
      -&lt;BR&gt;&lt;/FONT&gt;
    &lt;/TD&gt;
    &lt;TD BGCOLOR="#cccccc" ALIGN=CENTER&gt;&lt;FONT FACE=ARIAL SIZE=3&gt;
      -&lt;BR&gt;
      43P&lt;BR&gt;
      43W&lt;BR&gt;
      43Y&lt;BR&gt;
      -&lt;BR&gt;
      -&lt;BR&gt;
      -&lt;BR&gt;
      -&lt;BR&gt;
      40L&lt;BR&gt;
      40P&lt;BR&gt;
      40Y&lt;BR&gt;
      70Y-T602&lt;BR&gt;
      70L&lt;BR&gt;
      70P&lt;BR&gt;
      70Y&lt;BR&gt;&lt;/FONT&gt;
    &lt;/TD&gt;
    &lt;TD BGCOLOR="#cccccc" ALIGN=CENTER&gt;&lt;FONT FACE=ARIAL SIZE=3&gt;
      -&lt;BR&gt;
      -&lt;BR&gt;
      -&lt;BR&gt;
      -&lt;BR&gt;
      -&lt;BR&gt;
      -&lt;BR&gt;
      -&lt;BR&gt;
      -&lt;BR&gt;
      RT/RTR12&lt;BR&gt;
      RT/RTR12&lt;BR&gt;
      RT/RTR12&lt;BR&gt;
      -&lt;BR&gt;
      RJ/RJR12&lt;BR&gt;
      RJ/RJR12&lt;BR&gt;
      RJ/RJR12&lt;BR&gt;&lt;/FONT&gt;
    &lt;/TD&gt;
  &lt;/TR&gt;
  &lt;TR&gt;
    &lt;TD COLSPAN=8&gt;&amp;nbsp;
    &lt;/TD&gt;
  &lt;/TR&gt;
  &lt;TR&gt;
    &lt;TD COLSPAN=8&gt;
      &lt;FONT SIZE=4 FACE=ARIAL&gt;&lt;B&gt;SQUARE MULTI-TURN&lt;/B&gt;&lt;/FONT&gt;
    &lt;/TD&gt;
  &lt;/TR&gt;
  &lt;TR&gt;
   &lt;TD ALIGN=CENTER&gt;
      &lt;FONT SIZE=3 FACE=ARIAL&gt;&lt;B&gt;BOURN&lt;/B&gt;&lt;/FONT&gt;
    &lt;/TD&gt;
    &lt;TD ALIGN=CENTER&gt;
      &lt;FONT SIZE=3 FACE=ARIAL&gt;&lt;B&gt;BI&amp;nbsp;TECH&lt;/B&gt;&lt;/FONT&gt;
    &lt;/TD&gt;
    &lt;TD ALIGN=CENTER&gt;
      &lt;FONT SIZE=3 FACE=ARIAL&gt;&lt;B&gt;DALE-VISHAY&lt;/B&gt;&lt;/FONT&gt;
    &lt;/TD&gt;
    &lt;TD ALIGN=CENTER&gt;
      &lt;FONT SIZE=3 FACE=ARIAL&gt;&lt;B&gt;PHILIPS/MEPCO&lt;/B&gt;&lt;/FONT&gt;
    &lt;/TD&gt;
    &lt;TD ALIGN=CENTER&gt;
      &lt;FONT SIZE=3 FACE=ARIAL&gt;&lt;B&gt;MURATA&lt;/B&gt;&lt;/FONT&gt;
    &lt;/TD&gt;
    &lt;TD ALIGN=CENTER&gt;
      &lt;FONT SIZE=3 FACE=ARIAL&gt;&lt;B&gt;PANASONIC&lt;/B&gt;&lt;/FONT&gt;
    &lt;/TD&gt;
    &lt;TD ALIGN=CENTER&gt;
      &lt;FONT SIZE=3 FACE=ARIAL&gt;&lt;B&gt;SPECTROL&lt;/B&gt;&lt;/FONT&gt;
    &lt;/TD&gt;
    &lt;TD ALIGN=CENTER&gt;
      &lt;FONT SIZE=3 FACE=ARIAL&gt;&lt;B&gt;MILSPEC&lt;/B&gt;&lt;/FONT&gt;
    &lt;/TD&gt;
  &lt;/TR&gt;
  &lt;TR&gt;
    &lt;TD BGCOLOR="#cccccc" ALIGN=CENTER&gt;&lt;FONT FACE=ARIAL SIZE=3&gt;
      3250L&lt;BR&gt;
      3250P&lt;BR&gt;
      3250W&lt;BR&gt;
      3250X&lt;BR&gt;
      3252P&lt;BR&gt;
      3252W&lt;BR&gt;
      3252X&lt;BR&gt;
      3260P&lt;BR&gt;
      3260W&lt;BR&gt;
      3260X&lt;BR&gt;
      3262P&lt;BR&gt;
      3262W&lt;BR&gt;
      3262X&lt;BR&gt;
      3266P&lt;BR&gt;
      3266W&lt;BR&gt;
      3266X&lt;BR&gt;
      3290H&lt;BR&gt;
      3290P&lt;BR&gt;
      3290W&lt;BR&gt;
      3292P&lt;BR&gt;
      3292W&lt;BR&gt;
      3292X&lt;BR&gt;
      3296P&lt;BR&gt;
      3296W&lt;BR&gt;
      3296X&lt;BR&gt;
      3296Y&lt;BR&gt;
      3296Z&lt;BR&gt;
      3299P&lt;BR&gt;
      3299W&lt;BR&gt;
      3299X&lt;BR&gt;
      3299Y&lt;BR&gt;
      3299Z&lt;BR&gt;&lt;/FONT&gt;
    &lt;/TD&gt;
    &lt;TD BGCOLOR="#cccccc" ALIGN=CENTER&gt;&lt;FONT FACE=ARIAL SIZE=3&gt;
      -&lt;BR&gt;
      66P&amp;nbsp;ALT&lt;BR&gt;
      66W&amp;nbsp;ALT&lt;BR&gt;
      66X&amp;nbsp;ALT&lt;BR&gt;
      66P&amp;nbsp;ALT&lt;BR&gt;
      66W&amp;nbsp;ALT&lt;BR&gt;
      66X&amp;nbsp;ALT&lt;BR&gt;
      -&lt;BR&gt;
      64W&amp;nbsp;ALT&lt;BR&gt;
      -&lt;BR&gt;
      64P&amp;nbsp;ALT&lt;BR&gt;
      64W&amp;nbsp;ALT&lt;BR&gt;
      64X&amp;nbsp;ALT&lt;BR&gt;
      64P&lt;BR&gt;
      64W&lt;BR&gt;
      64X&lt;BR&gt;
      66X&amp;nbsp;ALT&lt;BR&gt;
      66P&amp;nbsp;ALT&lt;BR&gt;
      66W&amp;nbsp;ALT&lt;BR&gt;
      66P&lt;BR&gt;
      66W&lt;BR&gt;
      66X&lt;BR&gt;
      67P&lt;BR&gt;
      67W&lt;BR&gt;
      67X&lt;BR&gt;
      67Y&lt;BR&gt;
      67Z&lt;BR&gt;
      68P&lt;BR&gt;
      68W&lt;BR&gt;
      68X&lt;BR&gt;
      67Y&amp;nbsp;ALT&lt;BR&gt;
      67Z&amp;nbsp;ALT&lt;BR&gt;&lt;/FONT&gt;
    &lt;/TD&gt;
    &lt;TD BGCOLOR="#cccccc" ALIGN=CENTER&gt;&lt;FONT FACE=ARIAL SIZE=3&gt;
      5050&lt;BR&gt;
      5091&lt;BR&gt;
      5080&lt;BR&gt;
      5087&lt;BR&gt;
      -&lt;BR&gt;
      -&lt;BR&gt;
      -&lt;BR&gt;
      -&lt;BR&gt;
      -&lt;BR&gt;
      -&lt;BR&gt;
      -&lt;BR&gt;
      T63YB&lt;BR&gt;
      T63XB&lt;BR&gt;
      -&lt;BR&gt;
      -&lt;BR&gt;
      -&lt;BR&gt;
      5887&lt;BR&gt;
      5891&lt;BR&gt;
      5880&lt;BR&gt;
      -&lt;BR&gt;
      -&lt;BR&gt;
      -&lt;BR&gt;
      T93Z&lt;BR&gt;
      T93YA&lt;BR&gt;
      T93XA&lt;BR&gt;
      T93YB&lt;BR&gt;
      T93XB&lt;BR&gt;
      -&lt;BR&gt;
      -&lt;BR&gt;
      -&lt;BR&gt;
      -&lt;BR&gt;
      -&lt;BR&gt;&lt;/FONT&gt;
    &lt;/TD&gt;
    &lt;TD BGCOLOR="#cccccc" ALIGN=CENTER&gt;&lt;FONT FACE=ARIAL SIZE=3&gt;
      -&lt;BR&gt;
      -&lt;BR&gt;
      -&lt;BR&gt;
      -&lt;BR&gt;
      -&lt;BR&gt;
      -&lt;BR&gt;
      -&lt;BR&gt;
      -&lt;BR&gt;
      -&lt;BR&gt;
      -&lt;BR&gt;
      8026EKP&lt;BR&gt;
      8026EKW&lt;BR&gt;
      8026EKM&lt;BR&gt;
      8026EKP&lt;BR&gt;
      8026EKB&lt;BR&gt;
      8026EKM&lt;BR&gt;
      1309X&lt;BR&gt;
      1309P&lt;BR&gt;
      1309W&lt;BR&gt;
      8024EKP&lt;BR&gt;
      8024EKW&lt;BR&gt;
      8024EKN&lt;BR&gt;
      RJ-9P/CT9P&lt;BR&gt;
      RJ-9W&lt;BR&gt;
      RJ-9X&lt;BR&gt;
      -&lt;BR&gt;
      -&lt;BR&gt;
      -&lt;BR&gt;
      -&lt;BR&gt;
      -&lt;BR&gt;
      -&lt;BR&gt;
      -&lt;BR&gt;&lt;/FONT&gt;
    &lt;/TD&gt;
    &lt;TD BGCOLOR="#cccccc" ALIGN=CENTER&gt;&lt;FONT FACE=ARIAL SIZE=3&gt;
      -&lt;BR&gt;
      -&lt;BR&gt;
      -&lt;BR&gt;
      -&lt;BR&gt;
      -&lt;BR&gt;
      -&lt;BR&gt;
      -&lt;BR&gt;
      -&lt;BR&gt;
      -&lt;BR&gt;
      -&lt;BR&gt;
      3103P&lt;BR&gt;
      3103Y&lt;BR&gt;
      3103Z&lt;BR&gt;
      3103P&lt;BR&gt;
      3103Y&lt;BR&gt;
      3103Z&lt;BR&gt;
      -&lt;BR&gt;
      -&lt;BR&gt;
      -&lt;BR&gt;
      -&lt;BR&gt;
      -&lt;BR&gt;
      -&lt;BR&gt;
      3105P/3106P&lt;BR&gt;
      3105W/3106W&lt;BR&gt;
      3105X/3106X&lt;BR&gt;
      3105Y/3106Y&lt;BR&gt;
      3105Z/3105Z&lt;BR&gt;
      3102P&lt;BR&gt;
      3102W&lt;BR&gt;
      3102X&lt;BR&gt;
      3102Y&lt;BR&gt;
      3102Z&lt;BR&gt;&lt;/FONT&gt;
    &lt;/TD&gt;
    &lt;TD BGCOLOR="#cccccc" ALIGN=CENTER&gt;&lt;FONT FACE=ARIAL SIZE=3&gt;
      -&lt;BR&gt;
      -&lt;BR&gt;
      -&lt;BR&gt;
      -&lt;BR&gt;
      -&lt;BR&gt;
      -&lt;BR&gt;
      -&lt;BR&gt;
      -&lt;BR&gt;
      -&lt;BR&gt;
      -&lt;BR&gt;
      -&lt;BR&gt;
      -&lt;BR&gt;
      -&lt;BR&gt;
      -&lt;BR&gt;
      -&lt;BR&gt;
      -&lt;BR&gt;
      -&lt;BR&gt;
      -&lt;BR&gt;
      -&lt;BR&gt;
      -&lt;BR&gt;
      -&lt;BR&gt;
      -&lt;BR&gt;
      EVMCBG&lt;BR&gt;
      EVMCCG&lt;BR&gt;
      -&lt;BR&gt;
      -&lt;BR&gt;
      -&lt;BR&gt;
      -&lt;BR&gt;
      -&lt;BR&gt;
      -&lt;BR&gt;
      -&lt;BR&gt;
      -&lt;BR&gt;&lt;/FONT&gt;
    &lt;/TD&gt;
    &lt;TD BGCOLOR="#cccccc" ALIGN=CENTER&gt;&lt;FONT FACE=ARIAL SIZE=3&gt;
      55-1-X&lt;BR&gt;
      55-4-X&lt;BR&gt;
      55-3-X&lt;BR&gt;
      55-2-X&lt;BR&gt;
      -&lt;BR&gt;
      -&lt;BR&gt;
      -&lt;BR&gt;
      -&lt;BR&gt;
      -&lt;BR&gt;
      -&lt;BR&gt;
      -&lt;BR&gt;
      -&lt;BR&gt;
      -&lt;BR&gt;
      -&lt;BR&gt;
      -&lt;BR&gt;
      -&lt;BR&gt;
      50-2-X&lt;BR&gt;
      50-4-X&lt;BR&gt;
      50-3-X&lt;BR&gt;
      -&lt;BR&gt;
      -&lt;BR&gt;
      -&lt;BR&gt;
      64P&lt;BR&gt;
      64W&lt;BR&gt;
      64X&lt;BR&gt;
      64Y&lt;BR&gt;
      64Z&lt;BR&gt;
      -&lt;BR&gt;
      -&lt;BR&gt;
      -&lt;BR&gt;
      -&lt;BR&gt;
      -&lt;BR&gt;&lt;/FONT&gt;
    &lt;/TD&gt;
    &lt;TD BGCOLOR="#cccccc" ALIGN=CENTER&gt;&lt;FONT FACE=ARIAL SIZE=3&gt;
      RT/RTR22&lt;BR&gt;
      RT/RTR22&lt;BR&gt;
      RT/RTR22&lt;BR&gt;
      RT/RTR22&lt;BR&gt;
      RJ/RJR22&lt;BR&gt;
      RJ/RJR22&lt;BR&gt;
      RJ/RJR22&lt;BR&gt;
      RT/RTR26&lt;BR&gt;
      RT/RTR26&lt;BR&gt;
      RT/RTR26&lt;BR&gt;
      RJ/RJR26&lt;BR&gt;
      RJ/RJR26&lt;BR&gt;
      RJ/RJR26&lt;BR&gt;
      RJ/RJR26&lt;BR&gt;
      RJ/RJR26&lt;BR&gt;
      RJ/RJR26&lt;BR&gt;
      RT/RTR24&lt;BR&gt;
      RT/RTR24&lt;BR&gt;
      RT/RTR24&lt;BR&gt;
      RJ/RJR24&lt;BR&gt;
      RJ/RJR24&lt;BR&gt;
      RJ/RJR24&lt;BR&gt;
      RJ/RJR24&lt;BR&gt;
      RJ/RJR24&lt;BR&gt;
      RJ/RJR24&lt;BR&gt;
      -&lt;BR&gt;
      -&lt;BR&gt;
      -&lt;BR&gt;
      -&lt;BR&gt;
      -&lt;BR&gt;
      -&lt;BR&gt;
      -&lt;BR&gt;&lt;/FONT&gt;
    &lt;/TD&gt;
  &lt;/TR&gt;
  &lt;TR&gt;
    &lt;TD COLSPAN=8&gt;&amp;nbsp;
    &lt;/TD&gt;
  &lt;/TR&gt;
  &lt;TR&gt;
    &lt;TD COLSPAN=8&gt;
      &lt;FONT SIZE=4 FACE=ARIAL&gt;&lt;B&gt;SINGLE TURN&lt;/B&gt;&lt;/FONT&gt;
    &lt;/TD&gt;
  &lt;/TR&gt;
  &lt;TR&gt;
    &lt;TD ALIGN=CENTER&gt;
      &lt;FONT SIZE=3 FACE=ARIAL&gt;&lt;B&gt;BOURN&lt;/B&gt;&lt;/FONT&gt;
    &lt;/TD&gt;
    &lt;TD ALIGN=CENTER&gt;
      &lt;FONT SIZE=3 FACE=ARIAL&gt;&lt;B&gt;BI&amp;nbsp;TECH&lt;/B&gt;&lt;/FONT&gt;
    &lt;/TD&gt;
    &lt;TD ALIGN=CENTER&gt;
      &lt;FONT SIZE=3 FACE=ARIAL&gt;&lt;B&gt;DALE-VISHAY&lt;/B&gt;&lt;/FONT&gt;
    &lt;/TD&gt;
    &lt;TD ALIGN=CENTER&gt;
      &lt;FONT SIZE=3 FACE=ARIAL&gt;&lt;B&gt;PHILIPS/MEPCO&lt;/B&gt;&lt;/FONT&gt;
    &lt;/TD&gt;
    &lt;TD ALIGN=CENTER&gt;
      &lt;FONT SIZE=3 FACE=ARIAL&gt;&lt;B&gt;MURATA&lt;/B&gt;&lt;/FONT&gt;
    &lt;/TD&gt;
    &lt;TD ALIGN=CENTER&gt;
      &lt;FONT SIZE=3 FACE=ARIAL&gt;&lt;B&gt;PANASONIC&lt;/B&gt;&lt;/FONT&gt;
    &lt;/TD&gt;
    &lt;TD ALIGN=CENTER&gt;
      &lt;FONT SIZE=3 FACE=ARIAL&gt;&lt;B&gt;SPECTROL&lt;/B&gt;&lt;/FONT&gt;
    &lt;/TD&gt;
    &lt;TD ALIGN=CENTER&gt;
      &lt;FONT SIZE=3 FACE=ARIAL&gt;&lt;B&gt;MILSPEC&lt;/B&gt;&lt;/FONT&gt;
    &lt;/TD&gt;
  &lt;/TR&gt;
  &lt;TR&gt;
    &lt;TD BGCOLOR="#cccccc" ALIGN=CENTER&gt;&lt;FONT FACE=ARIAL SIZE=3&gt;
      3323P&lt;BR&gt;
      3323S&lt;BR&gt;
      3323W&lt;BR&gt;
      3329H&lt;BR&gt;
      3329P&lt;BR&gt;
      3329W&lt;BR&gt;
      3339H&lt;BR&gt;
      3339P&lt;BR&gt;
      3339W&lt;BR&gt;
      3352E&lt;BR&gt;
      3352H&lt;BR&gt;
      3352K&lt;BR&gt;
      3352P&lt;BR&gt;
      3352T&lt;BR&gt;
      3352V&lt;BR&gt;
      3352W&lt;BR&gt;
      3362H&lt;BR&gt;
      3362M&lt;BR&gt;
      3362P&lt;BR&gt;
      3362R&lt;BR&gt;
      3362S&lt;BR&gt;
      3362U&lt;BR&gt;
      3362W&lt;BR&gt;
      3362X&lt;BR&gt;
      3386B&lt;BR&gt;
      3386C&lt;BR&gt;
      3386F&lt;BR&gt;
      3386H&lt;BR&gt;
      3386K&lt;BR&gt;
      3386M&lt;BR&gt;
      3386P&lt;BR&gt;
      3386S&lt;BR&gt;
      3386W&lt;BR&gt;
      3386X&lt;BR&gt;&lt;/FONT&gt;
    &lt;/TD&gt;
    &lt;TD BGCOLOR="#cccccc" ALIGN=CENTER&gt;&lt;FONT FACE=ARIAL SIZE=3&gt;
      25P&lt;BR&gt;
      25S&lt;BR&gt;
      25RX&lt;BR&gt;
      82P&lt;BR&gt;
      82M&lt;BR&gt;
      82PA&lt;BR&gt;
      -&lt;BR&gt;
      -&lt;BR&gt;
      -&lt;BR&gt;
      91E&lt;BR&gt;
      91X&lt;BR&gt;
      91T&lt;BR&gt;
      91B&lt;BR&gt;
      91A&lt;BR&gt;
      91V&lt;BR&gt;
      91W&lt;BR&gt;
      25W&lt;BR&gt;
      25V&lt;BR&gt;
      25P&lt;BR&gt;
      -&lt;BR&gt;
      25S&lt;BR&gt;
      25U&lt;BR&gt;
      25RX&lt;BR&gt;
      25X&lt;BR&gt;
      72XW&lt;BR&gt;
      72XL&lt;BR&gt;
      72PM&lt;BR&gt;
      72RX&lt;BR&gt;
      -&lt;BR&gt;
      72PX&lt;BR&gt;
      72P&lt;BR&gt;
      72RXW&lt;BR&gt;
      72RXL&lt;BR&gt;
      72X&lt;BR&gt;&lt;/FONT&gt;
    &lt;/TD&gt;
    &lt;TD BGCOLOR="#cccccc" ALIGN=CENTER&gt;&lt;FONT FACE=ARIAL SIZE=3&gt;
      -&lt;BR&gt;
      -&lt;BR&gt;
      -&lt;BR&gt;
      T7YB&lt;BR&gt;
      T7YA&lt;BR&gt;
      -&lt;BR&gt;
      -&lt;BR&gt;
      -&lt;BR&gt;
      -&lt;BR&gt;
      -&lt;BR&gt;
      -&lt;BR&gt;
      -&lt;BR&gt;
      -&lt;BR&gt;
      -&lt;BR&gt;
      -&lt;BR&gt;
      -&lt;BR&gt;
      -&lt;BR&gt;
      TXD&lt;BR&gt;
      TYA&lt;BR&gt;
      TYP&lt;BR&gt;
      -&lt;BR&gt;
      TYD&lt;BR&gt;
      TX&lt;BR&gt;
      -&lt;BR&gt;
      150SX&lt;BR&gt;
      100SX&lt;BR&gt;
      102T&lt;BR&gt;
      101S&lt;BR&gt;
      190T&lt;BR&gt;
      150TX&lt;BR&gt;
      101&lt;BR&gt;
      -&lt;BR&gt;
      -&lt;BR&gt;
      101SX&lt;BR&gt;&lt;/FONT&gt;
    &lt;/TD&gt;
    &lt;TD BGCOLOR="#cccccc" ALIGN=CENTER&gt;&lt;FONT FACE=ARIAL SIZE=3&gt;
      ET6P&lt;BR&gt;
      ET6S&lt;BR&gt;
      ET6X&lt;BR&gt;
      RJ-6W/8014EMW&lt;BR&gt;
      RJ-6P/8014EMP&lt;BR&gt;
      RJ-6X/8014EMX&lt;BR&gt;
      TM7W&lt;BR&gt;
      TM7P&lt;BR&gt;
      TM7X&lt;BR&gt;
      -&lt;BR&gt;
      8017SMS&lt;BR&gt;
      -&lt;BR&gt;
      8017SMB&lt;BR&gt;
      8017SMA&lt;BR&gt;
      -&lt;BR&gt;
      -&lt;BR&gt;
      CT-6W&lt;BR&gt;
      CT-6H&lt;BR&gt;
      CT-6P&lt;BR&gt;
      CT-6R&lt;BR&gt;
      -&lt;BR&gt;
      CT-6V&lt;BR&gt;
      CT-6X&lt;BR&gt;
      -&lt;BR&gt;
      -&lt;BR&gt;
      8038EKV&lt;BR&gt;
      -&lt;BR&gt;
      8038EKX&lt;BR&gt;
      -&lt;BR&gt;
      -&lt;BR&gt;
      8038EKP&lt;BR&gt;
      8038EKZ&lt;BR&gt;
      8038EKW&lt;BR&gt;
      -&lt;BR&gt;&lt;/FONT&gt;
    &lt;/TD&gt;
    &lt;TD BGCOLOR="#cccccc" ALIGN=CENTER&gt;&lt;FONT FACE=ARIAL SIZE=3&gt;
      -&lt;BR&gt;
      -&lt;BR&gt;
      -&lt;BR&gt;
      3321H&lt;BR&gt;
      3321P&lt;BR&gt;
      3321N&lt;BR&gt;
      1102H&lt;BR&gt;
      1102P&lt;BR&gt;
      1102T&lt;BR&gt;
      RVA0911V304A&lt;BR&gt;
      -&lt;BR&gt;
      RVA0911H413A&lt;BR&gt;
      RVG0707V100A&lt;BR&gt;
      RVA0607V(H)306A&lt;BR&gt;
      RVA1214H213A&lt;BR&gt;
      -&lt;BR&gt;
      -&lt;BR&gt;
      -&lt;BR&gt;
      -&lt;BR&gt;
      -&lt;BR&gt;
      -&lt;BR&gt;
      -&lt;BR&gt;
      -&lt;BR&gt;
      -&lt;BR&gt;
      3104B&lt;BR&gt;
      3104C&lt;BR&gt;
      3104F&lt;BR&gt;
      3104H&lt;BR&gt;
      -&lt;BR&gt;
      3104M&lt;BR&gt;
      3104P&lt;BR&gt;
      3104S&lt;BR&gt;
      3104W&lt;BR&gt;
      3104X&lt;BR&gt;&lt;/FONT&gt;
    &lt;/TD&gt;
    &lt;TD BGCOLOR="#cccccc" ALIGN=CENTER&gt;&lt;FONT FACE=ARIAL SIZE=3&gt;
      EVMQ0G&lt;BR&gt;
      EVMQIG&lt;BR&gt;
      EVMQ3G&lt;BR&gt;
      EVMS0G&lt;BR&gt;
      EVMQ0G&lt;BR&gt;
      EVMG0G&lt;BR&gt;
      -&lt;BR&gt;
      -&lt;BR&gt;
      -&lt;BR&gt;
      EVMK4GA00B&lt;BR&gt;
      EVM30GA00B&lt;BR&gt;
      EVMK0GA00B&lt;BR&gt;
      EVM38GA00B&lt;BR&gt;
      EVMB6&lt;BR&gt;
      EVLQ0&lt;BR&gt;
      -&lt;BR&gt;
      EVMMSG&lt;BR&gt;
      EVMMBG&lt;BR&gt;
      EVMMAG&lt;BR&gt;
      -&lt;BR&gt;
      -&lt;BR&gt;
      EVMMCS&lt;BR&gt;
      -&lt;BR&gt;
      -&lt;BR&gt;
      -&lt;BR&gt;
      -&lt;BR&gt;
      -&lt;BR&gt;
      EVMM1&lt;BR&gt;
      -&lt;BR&gt;
      -&lt;BR&gt;
      EVMM0&lt;BR&gt;
      -&lt;BR&gt;
      -&lt;BR&gt;
      EVMM3&lt;BR&gt;&lt;/FONT&gt;
    &lt;/TD&gt;
    &lt;TD BGCOLOR="#cccccc" ALIGN=CENTER&gt;&lt;FONT FACE=ARIAL SIZE=3&gt;
      -&lt;BR&gt;
      -&lt;BR&gt;
      -&lt;BR&gt;
      62-3-1&lt;BR&gt;
      62-1-2&lt;BR&gt;
      -&lt;BR&gt;
      -&lt;BR&gt;
      -&lt;BR&gt;
      -&lt;BR&gt;
      -&lt;BR&gt;
      -&lt;BR&gt;
      -&lt;BR&gt;
      -&lt;BR&gt;
      -&lt;BR&gt;
      -&lt;BR&gt;
      -&lt;BR&gt;
      67R&lt;BR&gt;
      -&lt;BR&gt;
      67P&lt;BR&gt;
      -&lt;BR&gt;
      -&lt;BR&gt;
      -&lt;BR&gt;
      -&lt;BR&gt;
      67X&lt;BR&gt;
      63V&lt;BR&gt;
      63S&lt;BR&gt;
      63M&lt;BR&gt;
      -&lt;BR&gt;
      -&lt;BR&gt;
      63H&lt;BR&gt;
      63P&lt;BR&gt;
      -&lt;BR&gt;
      -&lt;BR&gt;
      63X&lt;BR&gt;&lt;/FONT&gt;
    &lt;/TD&gt;
    &lt;TD BGCOLOR="#cccccc" ALIGN=CENTER&gt;&lt;FONT FACE=ARIAL SIZE=3&gt;
      -&lt;BR&gt;
      -&lt;BR&gt;
      -&lt;BR&gt;
      RJ/RJR50&lt;BR&gt;
      RJ/RJR50&lt;BR&gt;
      RJ/RJR50&lt;BR&gt;
      -&lt;BR&gt;
      -&lt;BR&gt;
      -&lt;BR&gt;
      -&lt;BR&gt;
      -&lt;BR&gt;
      -&lt;BR&gt;
      -&lt;BR&gt;
      -&lt;BR&gt;
      -&lt;BR&gt;
      -&lt;BR&gt;
      -&lt;BR&gt;
      -&lt;BR&gt;
      -&lt;BR&gt;
      -&lt;BR&gt;
      -&lt;BR&gt;
      -&lt;BR&gt;
      -&lt;BR&gt;
      -&lt;BR&gt;
      -&lt;BR&gt;
      -&lt;BR&gt;
      -&lt;BR&gt;
      -&lt;BR&gt;
      -&lt;BR&gt;
      -&lt;BR&gt;
      -&lt;BR&gt;
      -&lt;BR&gt;
      -&lt;BR&gt;
      -&lt;BR&gt;&lt;/FONT&gt;
    &lt;/TD&gt;
  &lt;/TR&gt;
&lt;/TABLE&gt;
&lt;P&gt;&amp;nbsp;&lt;P&gt;
&lt;TABLE BORDER=0 CELLSPACING=1 CELLPADDING=3&gt;
  &lt;TR&gt;
    &lt;TD COLSPAN=7&gt;
      &lt;FONT color="#0000FF" SIZE=4 FACE=ARIAL&gt;&lt;B&gt;SMD TRIM-POT CROSS REFERENCE&lt;/B&gt;&lt;/FONT&gt;
      &lt;P&gt;
      &lt;FONT SIZE=4 FACE=ARIAL&gt;&lt;B&gt;MULTI-TURN&lt;/B&gt;&lt;/FONT&gt;
    &lt;/TD&gt;
  &lt;/TR&gt;
  &lt;TR&gt;
    &lt;TD&gt;
      &lt;FONT SIZE=3 FACE=ARIAL&gt;&lt;B&gt;BOURNS&lt;/B&gt;&lt;/FONT&gt;
    &lt;/TD&gt;
    &lt;TD&gt;
      &lt;FONT SIZE=3 FACE=ARIAL&gt;&lt;B&gt;BI&amp;nbsp;TECH&lt;/B&gt;&lt;/FONT&gt;
    &lt;/TD&gt;
    &lt;TD&gt;
      &lt;FONT SIZE=3 FACE=ARIAL&gt;&lt;B&gt;DALE-VISHAY&lt;/B&gt;&lt;/FONT&gt;
    &lt;/TD&gt;
    &lt;TD&gt;
      &lt;FONT SIZE=3 FACE=ARIAL&gt;&lt;B&gt;PHILIPS/MEPCO&lt;/B&gt;&lt;/FONT&gt;
    &lt;/TD&gt;
    &lt;TD&gt;
      &lt;FONT SIZE=3 FACE=ARIAL&gt;&lt;B&gt;PANASONIC&lt;/B&gt;&lt;/FONT&gt;
    &lt;/TD&gt;
    &lt;TD&gt;
      &lt;FONT SIZE=3 FACE=ARIAL&gt;&lt;B&gt;TOCOS&lt;/B&gt;&lt;/FONT&gt;
    &lt;/TD&gt;
    &lt;TD&gt;
      &lt;FONT SIZE=3 FACE=ARIAL&gt;&lt;B&gt;AUX/KYOCERA&lt;/B&gt;&lt;/FONT&gt;
    &lt;/TD&gt;
  &lt;/TR&gt;
  &lt;TR&gt;
    &lt;TD BGCOLOR="#cccccc" ALIGN=CENTER&gt;&lt;FONT FACE=ARIAL SIZE=3&gt;
      3224G&lt;BR&gt;
      3224J&lt;BR&gt;
      3224W&lt;BR&gt;
      3269P&lt;BR&gt;
      3269W&lt;BR&gt;
      3269X&lt;BR&gt;&lt;/FONT&gt;
    &lt;/TD&gt;
    &lt;TD BGCOLOR="#cccccc" ALIGN=CENTER&gt;&lt;FONT FACE=ARIAL SIZE=3&gt;
      44G&lt;BR&gt;
      44J&lt;BR&gt;
      44W&lt;BR&gt;
      84P&lt;BR&gt;
      84W&lt;BR&gt;
      84X&lt;BR&gt;&lt;/FONT&gt;
    &lt;/TD&gt;
    &lt;TD BGCOLOR="#cccccc" ALIGN=CENTER&gt;&lt;FONT FACE=ARIAL SIZE=3&gt;
      -&lt;BR&gt;
      -&lt;BR&gt;
      -&lt;BR&gt;
      ST63Z&lt;BR&gt;
      ST63Y&lt;BR&gt;
      -&lt;BR&gt;&lt;/FONT&gt;
    &lt;/TD&gt;
    &lt;TD BGCOLOR="#cccccc" ALIGN=CENTER&gt;&lt;FONT FACE=ARIAL SIZE=3&gt;
      -&lt;BR&gt;
      -&lt;BR&gt;
      -&lt;BR&gt;
      ST5P&lt;BR&gt;
      ST5W&lt;BR&gt;
      ST5X&lt;BR&gt;&lt;/FONT&gt;
    &lt;/TD&gt;
    &lt;TD BGCOLOR="#cccccc" ALIGN=CENTER&gt;&lt;FONT FACE=ARIAL SIZE=3&gt;
      -&lt;BR&gt;
      -&lt;BR&gt;
      -&lt;BR&gt;
      -&lt;BR&gt;
      -&lt;BR&gt;
      -&lt;BR&gt;&lt;/FONT&gt;
    &lt;/TD&gt;
    &lt;TD BGCOLOR="#cccccc" ALIGN=CENTER&gt;&lt;FONT FACE=ARIAL SIZE=3&gt;
      -&lt;BR&gt;
      -&lt;BR&gt;
      -&lt;BR&gt;
      -&lt;BR&gt;
      -&lt;BR&gt;
      -&lt;BR&gt;&lt;/FONT&gt;
    &lt;/TD&gt;
    &lt;TD BGCOLOR="#cccccc" ALIGN=CENTER&gt;&lt;FONT FACE=ARIAL SIZE=3&gt;
      -&lt;BR&gt;
      -&lt;BR&gt;
      -&lt;BR&gt;
      -&lt;BR&gt;
      -&lt;BR&gt;
      -&lt;BR&gt;&lt;/FONT&gt;
    &lt;/TD&gt;
  &lt;/TR&gt;
  &lt;TR&gt;
    &lt;TD COLSPAN=7&gt;&amp;nbsp;
    &lt;/TD&gt;
  &lt;/TR&gt;
  &lt;TR&gt;
    &lt;TD COLSPAN=7&gt;
      &lt;FONT SIZE=4 FACE=ARIAL&gt;&lt;B&gt;SINGLE TURN&lt;/B&gt;&lt;/FONT&gt;
    &lt;/TD&gt;
  &lt;/TR&gt;
  &lt;TR&gt;
    &lt;TD&gt;
      &lt;FONT SIZE=3 FACE=ARIAL&gt;&lt;B&gt;BOURNS&lt;/B&gt;&lt;/FONT&gt;
    &lt;/TD&gt;
    &lt;TD&gt;
      &lt;FONT SIZE=3 FACE=ARIAL&gt;&lt;B&gt;BI&amp;nbsp;TECH&lt;/B&gt;&lt;/FONT&gt;
    &lt;/TD&gt;
    &lt;TD&gt;
      &lt;FONT SIZE=3 FACE=ARIAL&gt;&lt;B&gt;DALE-VISHAY&lt;/B&gt;&lt;/FONT&gt;
    &lt;/TD&gt;
    &lt;TD&gt;
      &lt;FONT SIZE=3 FACE=ARIAL&gt;&lt;B&gt;PHILIPS/MEPCO&lt;/B&gt;&lt;/FONT&gt;
    &lt;/TD&gt;
    &lt;TD&gt;
      &lt;FONT SIZE=3 FACE=ARIAL&gt;&lt;B&gt;PANASONIC&lt;/B&gt;&lt;/FONT&gt;
    &lt;/TD&gt;
    &lt;TD&gt;
      &lt;FONT SIZE=3 FACE=ARIAL&gt;&lt;B&gt;TOCOS&lt;/B&gt;&lt;/FONT&gt;
    &lt;/TD&gt;
    &lt;TD&gt;
      &lt;FONT SIZE=3 FACE=ARIAL&gt;&lt;B&gt;AUX/KYOCERA&lt;/B&gt;&lt;/FONT&gt;
    &lt;/TD&gt;
  &lt;/TR&gt;
  &lt;TR&gt;
    &lt;TD BGCOLOR="#cccccc" ALIGN=CENTER&gt;&lt;FONT FACE=ARIAL SIZE=3&gt;
      3314G&lt;BR&gt;
      3314J&lt;BR&gt;
      3364A/B&lt;BR&gt;
      3364C/D&lt;BR&gt;
      3364W/X&lt;BR&gt;
      3313G&lt;BR&gt;
      3313J&lt;BR&gt;&lt;/FONT&gt;
    &lt;/TD&gt;
    &lt;TD BGCOLOR="#cccccc" ALIGN=CENTER&gt;&lt;FONT FACE=ARIAL SIZE=3&gt;
      23B&lt;BR&gt;
      23A&lt;BR&gt;
      21X&lt;BR&gt;
      21W&lt;BR&gt;
      -&lt;BR&gt;
      22B&lt;BR&gt;
      22A&lt;BR&gt;&lt;/FONT&gt;
    &lt;/TD&gt;
    &lt;TD BGCOLOR="#cccccc" ALIGN=CENTER&gt;&lt;FONT FACE=ARIAL SIZE=3&gt;
      ST5YL/ST53YL&lt;BR&gt;
      ST5YJ/5T53YJ&lt;BR&gt;
      ST-23A&lt;BR&gt;
      ST-22B&lt;BR&gt;
      ST-22&lt;BR&gt;
      -&lt;BR&gt;
      -&lt;BR&gt;&lt;/FONT&gt;
    &lt;/TD&gt;
    &lt;TD BGCOLOR="#cccccc" ALIGN=CENTER&gt;&lt;FONT FACE=ARIAL SIZE=3&gt;
      ST-4B&lt;BR&gt;
      ST-4A&lt;BR&gt;
      -&lt;BR&gt;
      -&lt;BR&gt;
      -&lt;BR&gt;
      ST-3B&lt;BR&gt;
      ST-3A&lt;BR&gt;&lt;/FONT&gt;
    &lt;/TD&gt;
    &lt;TD BGCOLOR="#cccccc" ALIGN=CENTER&gt;&lt;FONT FACE=ARIAL SIZE=3&gt;
      -&lt;BR&gt;
      EVM-6YS&lt;BR&gt;
      EVM-1E&lt;BR&gt;
      EVM-1G&lt;BR&gt;
      EVM-1D&lt;BR&gt;
      -&lt;BR&gt;
      -&lt;BR&gt;&lt;/FONT&gt;
    &lt;/TD&gt;
    &lt;TD BGCOLOR="#cccccc" ALIGN=CENTER&gt;&lt;FONT FACE=ARIAL SIZE=3&gt;
      G4B&lt;BR&gt;
      G4A&lt;BR&gt;
      TR04-3S1&lt;BR&gt;
      TRG04-2S1&lt;BR&gt;
      -&lt;BR&gt;
      -&lt;BR&gt;
      -&lt;BR&gt;&lt;/FONT&gt;
    &lt;/TD&gt;
    &lt;TD BGCOLOR="#cccccc" ALIGN=CENTER&gt;&lt;FONT FACE=ARIAL SIZE=3&gt;
      -&lt;BR&gt;
      -&lt;BR&gt;
      DVR-43A&lt;BR&gt;
      CVR-42C&lt;BR&gt;
      CVR-42A/C&lt;BR&gt;
      -&lt;BR&gt;
      -&lt;BR&gt;&lt;/FONT&gt;
    &lt;/TD&gt;
  &lt;/TR&gt;
&lt;/TABLE&gt;
&lt;P&gt;
&lt;FONT SIZE=4 FACE=ARIAL&gt;&lt;B&gt;ALT =&amp;nbsp;ALTERNATE&lt;/B&gt;&lt;/FONT&gt;
&lt;P&gt;

&amp;nbsp;
&lt;P&gt;
&lt;/td&gt;
&lt;/tr&gt;
&lt;/table&gt;</description>
<packages>
<package name="C0402" library_version="1">
<description>&lt;b&gt;CAPACITOR&lt;/b&gt;</description>
<wire x1="-0.245" y1="0.224" x2="0.245" y2="0.224" width="0.1524" layer="51"/>
<wire x1="0.245" y1="-0.224" x2="-0.245" y2="-0.224" width="0.1524" layer="51"/>
<wire x1="-1.473" y1="0.483" x2="1.473" y2="0.483" width="0.0508" layer="39"/>
<wire x1="1.473" y1="0.483" x2="1.473" y2="-0.483" width="0.0508" layer="39"/>
<wire x1="1.473" y1="-0.483" x2="-1.473" y2="-0.483" width="0.0508" layer="39"/>
<wire x1="-1.473" y1="-0.483" x2="-1.473" y2="0.483" width="0.0508" layer="39"/>
<smd name="1" x="-0.65" y="0" dx="0.7" dy="0.9" layer="1"/>
<smd name="2" x="0.65" y="0" dx="0.7" dy="0.9" layer="1"/>
<text x="-0.635" y="0.635" size="1.27" layer="25">&gt;NAME</text>
<text x="-0.635" y="-1.905" size="1.27" layer="27">&gt;VALUE</text>
<rectangle x1="-0.554" y1="-0.3048" x2="-0.254" y2="0.2951" layer="51"/>
<rectangle x1="0.2588" y1="-0.3048" x2="0.5588" y2="0.2951" layer="51"/>
<rectangle x1="-0.1999" y1="-0.3" x2="0.1999" y2="0.3" layer="35"/>
</package>
<package name="C0504" library_version="1">
<description>&lt;b&gt;CAPACITOR&lt;/b&gt;</description>
<wire x1="-1.473" y1="0.983" x2="1.473" y2="0.983" width="0.0508" layer="39"/>
<wire x1="1.473" y1="0.983" x2="1.473" y2="-0.983" width="0.0508" layer="39"/>
<wire x1="1.473" y1="-0.983" x2="-1.473" y2="-0.983" width="0.0508" layer="39"/>
<wire x1="-1.473" y1="-0.983" x2="-1.473" y2="0.983" width="0.0508" layer="39"/>
<wire x1="-0.294" y1="0.559" x2="0.294" y2="0.559" width="0.1016" layer="51"/>
<wire x1="-0.294" y1="-0.559" x2="0.294" y2="-0.559" width="0.1016" layer="51"/>
<smd name="1" x="-0.7" y="0" dx="1" dy="1.3" layer="1"/>
<smd name="2" x="0.7" y="0" dx="1" dy="1.3" layer="1"/>
<text x="-0.635" y="1.27" size="1.27" layer="25">&gt;NAME</text>
<text x="-0.635" y="-2.54" size="1.27" layer="27">&gt;VALUE</text>
<rectangle x1="-0.6604" y1="-0.6223" x2="-0.2804" y2="0.6276" layer="51"/>
<rectangle x1="0.2794" y1="-0.6223" x2="0.6594" y2="0.6276" layer="51"/>
<rectangle x1="-0.1001" y1="-0.4001" x2="0.1001" y2="0.4001" layer="35"/>
</package>
<package name="C0603" library_version="1">
<description>&lt;b&gt;CAPACITOR&lt;/b&gt;</description>
<wire x1="-1.473" y1="0.983" x2="1.473" y2="0.983" width="0.0508" layer="39"/>
<wire x1="1.473" y1="0.983" x2="1.473" y2="-0.983" width="0.0508" layer="39"/>
<wire x1="1.473" y1="-0.983" x2="-1.473" y2="-0.983" width="0.0508" layer="39"/>
<wire x1="-1.473" y1="-0.983" x2="-1.473" y2="0.983" width="0.0508" layer="39"/>
<wire x1="-0.356" y1="0.432" x2="0.356" y2="0.432" width="0.1016" layer="51"/>
<wire x1="-0.356" y1="-0.419" x2="0.356" y2="-0.419" width="0.1016" layer="51"/>
<smd name="1" x="-0.85" y="0" dx="1.1" dy="1" layer="1"/>
<smd name="2" x="0.85" y="0" dx="1.1" dy="1" layer="1"/>
<text x="-0.635" y="0.635" size="1.27" layer="25">&gt;NAME</text>
<text x="-0.635" y="-1.905" size="1.27" layer="27">&gt;VALUE</text>
<rectangle x1="-0.8382" y1="-0.4699" x2="-0.3381" y2="0.4801" layer="51"/>
<rectangle x1="0.3302" y1="-0.4699" x2="0.8303" y2="0.4801" layer="51"/>
<rectangle x1="-0.1999" y1="-0.3" x2="0.1999" y2="0.3" layer="35"/>
</package>
<package name="C0805" library_version="1">
<description>&lt;b&gt;CAPACITOR&lt;/b&gt;&lt;p&gt;</description>
<wire x1="-1.973" y1="0.983" x2="1.973" y2="0.983" width="0.0508" layer="39"/>
<wire x1="1.973" y1="-0.983" x2="-1.973" y2="-0.983" width="0.0508" layer="39"/>
<wire x1="-1.973" y1="-0.983" x2="-1.973" y2="0.983" width="0.0508" layer="39"/>
<wire x1="-0.381" y1="0.66" x2="0.381" y2="0.66" width="0.1016" layer="51"/>
<wire x1="-0.356" y1="-0.66" x2="0.381" y2="-0.66" width="0.1016" layer="51"/>
<wire x1="1.973" y1="0.983" x2="1.973" y2="-0.983" width="0.0508" layer="39"/>
<smd name="1" x="-0.95" y="0" dx="1.3" dy="1.5" layer="1"/>
<smd name="2" x="0.95" y="0" dx="1.3" dy="1.5" layer="1"/>
<text x="-1.27" y="1.27" size="1.27" layer="25">&gt;NAME</text>
<text x="-1.27" y="-2.54" size="1.27" layer="27">&gt;VALUE</text>
<rectangle x1="-1.0922" y1="-0.7239" x2="-0.3421" y2="0.7262" layer="51"/>
<rectangle x1="0.3556" y1="-0.7239" x2="1.1057" y2="0.7262" layer="51"/>
<rectangle x1="-0.1001" y1="-0.4001" x2="0.1001" y2="0.4001" layer="35"/>
</package>
<package name="C1206" library_version="1">
<description>&lt;b&gt;CAPACITOR&lt;/b&gt;</description>
<wire x1="-2.473" y1="0.983" x2="2.473" y2="0.983" width="0.0508" layer="39"/>
<wire x1="2.473" y1="-0.983" x2="-2.473" y2="-0.983" width="0.0508" layer="39"/>
<wire x1="-2.473" y1="-0.983" x2="-2.473" y2="0.983" width="0.0508" layer="39"/>
<wire x1="2.473" y1="0.983" x2="2.473" y2="-0.983" width="0.0508" layer="39"/>
<wire x1="-0.965" y1="0.787" x2="0.965" y2="0.787" width="0.1016" layer="51"/>
<wire x1="-0.965" y1="-0.787" x2="0.965" y2="-0.787" width="0.1016" layer="51"/>
<smd name="1" x="-1.4" y="0" dx="1.6" dy="1.8" layer="1"/>
<smd name="2" x="1.4" y="0" dx="1.6" dy="1.8" layer="1"/>
<text x="-1.27" y="1.27" size="1.27" layer="25">&gt;NAME</text>
<text x="-1.27" y="-2.54" size="1.27" layer="27">&gt;VALUE</text>
<rectangle x1="-1.7018" y1="-0.8509" x2="-0.9517" y2="0.8491" layer="51"/>
<rectangle x1="0.9517" y1="-0.8491" x2="1.7018" y2="0.8509" layer="51"/>
<rectangle x1="-0.1999" y1="-0.4001" x2="0.1999" y2="0.4001" layer="35"/>
</package>
<package name="C1210" library_version="1">
<description>&lt;b&gt;CAPACITOR&lt;/b&gt;</description>
<wire x1="-2.473" y1="1.483" x2="2.473" y2="1.483" width="0.0508" layer="39"/>
<wire x1="2.473" y1="-1.483" x2="-2.473" y2="-1.483" width="0.0508" layer="39"/>
<wire x1="-2.473" y1="-1.483" x2="-2.473" y2="1.483" width="0.0508" layer="39"/>
<wire x1="-0.9652" y1="1.2446" x2="0.9652" y2="1.2446" width="0.1016" layer="51"/>
<wire x1="-0.9652" y1="-1.2446" x2="0.9652" y2="-1.2446" width="0.1016" layer="51"/>
<wire x1="2.473" y1="1.483" x2="2.473" y2="-1.483" width="0.0508" layer="39"/>
<smd name="1" x="-1.4" y="0" dx="1.6" dy="2.7" layer="1"/>
<smd name="2" x="1.4" y="0" dx="1.6" dy="2.7" layer="1"/>
<text x="-1.905" y="1.905" size="1.27" layer="25">&gt;NAME</text>
<text x="-1.905" y="-3.175" size="1.27" layer="27">&gt;VALUE</text>
<rectangle x1="-1.7018" y1="-1.2954" x2="-0.9517" y2="1.3045" layer="51"/>
<rectangle x1="0.9517" y1="-1.3045" x2="1.7018" y2="1.2954" layer="51"/>
<rectangle x1="-0.1999" y1="-0.4001" x2="0.1999" y2="0.4001" layer="35"/>
</package>
<package name="C1310" library_version="1">
<description>&lt;b&gt;CAPACITOR&lt;/b&gt;</description>
<wire x1="-1.473" y1="0.983" x2="1.473" y2="0.983" width="0.0508" layer="39"/>
<wire x1="1.473" y1="0.983" x2="1.473" y2="-0.983" width="0.0508" layer="39"/>
<wire x1="1.473" y1="-0.983" x2="-1.473" y2="-0.983" width="0.0508" layer="39"/>
<wire x1="-1.473" y1="-0.983" x2="-1.473" y2="0.983" width="0.0508" layer="39"/>
<wire x1="-0.294" y1="0.559" x2="0.294" y2="0.559" width="0.1016" layer="51"/>
<wire x1="-0.294" y1="-0.559" x2="0.294" y2="-0.559" width="0.1016" layer="51"/>
<smd name="1" x="-0.7" y="0" dx="1" dy="1.3" layer="1"/>
<smd name="2" x="0.7" y="0" dx="1" dy="1.3" layer="1"/>
<text x="-0.635" y="1.27" size="1.27" layer="25">&gt;NAME</text>
<text x="-0.635" y="-2.54" size="1.27" layer="27">&gt;VALUE</text>
<rectangle x1="-0.6604" y1="-0.6223" x2="-0.2804" y2="0.6276" layer="51"/>
<rectangle x1="0.2794" y1="-0.6223" x2="0.6594" y2="0.6276" layer="51"/>
<rectangle x1="-0.1001" y1="-0.3" x2="0.1001" y2="0.3" layer="35"/>
</package>
<package name="C1608" library_version="1">
<description>&lt;b&gt;CAPACITOR&lt;/b&gt;</description>
<wire x1="-1.473" y1="0.983" x2="1.473" y2="0.983" width="0.0508" layer="39"/>
<wire x1="1.473" y1="0.983" x2="1.473" y2="-0.983" width="0.0508" layer="39"/>
<wire x1="1.473" y1="-0.983" x2="-1.473" y2="-0.983" width="0.0508" layer="39"/>
<wire x1="-1.473" y1="-0.983" x2="-1.473" y2="0.983" width="0.0508" layer="39"/>
<wire x1="-0.356" y1="0.432" x2="0.356" y2="0.432" width="0.1016" layer="51"/>
<wire x1="-0.356" y1="-0.419" x2="0.356" y2="-0.419" width="0.1016" layer="51"/>
<smd name="1" x="-0.85" y="0" dx="1.1" dy="1" layer="1"/>
<smd name="2" x="0.85" y="0" dx="1.1" dy="1" layer="1"/>
<text x="-0.635" y="0.635" size="1.27" layer="25">&gt;NAME</text>
<text x="-0.635" y="-1.905" size="1.27" layer="27">&gt;VALUE</text>
<rectangle x1="-0.8382" y1="-0.4699" x2="-0.3381" y2="0.4801" layer="51"/>
<rectangle x1="0.3302" y1="-0.4699" x2="0.8303" y2="0.4801" layer="51"/>
<rectangle x1="-0.1999" y1="-0.3" x2="0.1999" y2="0.3" layer="35"/>
</package>
<package name="C1812" library_version="1">
<description>&lt;b&gt;CAPACITOR&lt;/b&gt;</description>
<wire x1="-2.973" y1="1.983" x2="2.973" y2="1.983" width="0.0508" layer="39"/>
<wire x1="2.973" y1="-1.983" x2="-2.973" y2="-1.983" width="0.0508" layer="39"/>
<wire x1="-2.973" y1="-1.983" x2="-2.973" y2="1.983" width="0.0508" layer="39"/>
<wire x1="-1.4732" y1="1.6002" x2="1.4732" y2="1.6002" width="0.1016" layer="51"/>
<wire x1="-1.4478" y1="-1.6002" x2="1.4732" y2="-1.6002" width="0.1016" layer="51"/>
<wire x1="2.973" y1="1.983" x2="2.973" y2="-1.983" width="0.0508" layer="39"/>
<smd name="1" x="-1.95" y="0" dx="1.9" dy="3.4" layer="1"/>
<smd name="2" x="1.95" y="0" dx="1.9" dy="3.4" layer="1"/>
<text x="-1.905" y="2.54" size="1.27" layer="25">&gt;NAME</text>
<text x="-1.905" y="-3.81" size="1.27" layer="27">&gt;VALUE</text>
<rectangle x1="-2.3876" y1="-1.651" x2="-1.4376" y2="1.649" layer="51"/>
<rectangle x1="1.4478" y1="-1.651" x2="2.3978" y2="1.649" layer="51"/>
<rectangle x1="-0.3" y1="-0.4001" x2="0.3" y2="0.4001" layer="35"/>
</package>
<package name="C1825" library_version="1">
<description>&lt;b&gt;CAPACITOR&lt;/b&gt;</description>
<wire x1="-2.973" y1="3.483" x2="2.973" y2="3.483" width="0.0508" layer="39"/>
<wire x1="2.973" y1="-3.483" x2="-2.973" y2="-3.483" width="0.0508" layer="39"/>
<wire x1="-2.973" y1="-3.483" x2="-2.973" y2="3.483" width="0.0508" layer="39"/>
<wire x1="-1.4986" y1="3.2766" x2="1.4732" y2="3.2766" width="0.1016" layer="51"/>
<wire x1="-1.4732" y1="-3.2766" x2="1.4986" y2="-3.2766" width="0.1016" layer="51"/>
<wire x1="2.973" y1="3.483" x2="2.973" y2="-3.483" width="0.0508" layer="39"/>
<smd name="1" x="-1.95" y="0" dx="1.9" dy="6.8" layer="1"/>
<smd name="2" x="1.95" y="0" dx="1.9" dy="6.8" layer="1"/>
<text x="-1.905" y="3.81" size="1.27" layer="25">&gt;NAME</text>
<text x="-1.905" y="-5.08" size="1.27" layer="27">&gt;VALUE</text>
<rectangle x1="-2.413" y1="-3.3528" x2="-1.463" y2="3.3472" layer="51"/>
<rectangle x1="1.4478" y1="-3.3528" x2="2.3978" y2="3.3472" layer="51"/>
<rectangle x1="-0.7" y1="-0.7" x2="0.7" y2="0.7" layer="35"/>
</package>
<package name="C2012" library_version="1">
<description>&lt;b&gt;CAPACITOR&lt;/b&gt;</description>
<wire x1="-1.973" y1="0.983" x2="1.973" y2="0.983" width="0.0508" layer="39"/>
<wire x1="1.973" y1="0.983" x2="1.973" y2="-0.983" width="0.0508" layer="39"/>
<wire x1="1.973" y1="-0.983" x2="-1.973" y2="-0.983" width="0.0508" layer="39"/>
<wire x1="-1.973" y1="-0.983" x2="-1.973" y2="0.983" width="0.0508" layer="39"/>
<wire x1="-0.381" y1="0.66" x2="0.381" y2="0.66" width="0.1016" layer="51"/>
<wire x1="-0.356" y1="-0.66" x2="0.381" y2="-0.66" width="0.1016" layer="51"/>
<smd name="1" x="-0.85" y="0" dx="1.3" dy="1.5" layer="1"/>
<smd name="2" x="0.85" y="0" dx="1.3" dy="1.5" layer="1"/>
<text x="-1.27" y="1.27" size="1.27" layer="25">&gt;NAME</text>
<text x="-1.27" y="-2.54" size="1.27" layer="27">&gt;VALUE</text>
<rectangle x1="-1.0922" y1="-0.7239" x2="-0.3421" y2="0.7262" layer="51"/>
<rectangle x1="0.3556" y1="-0.7239" x2="1.1057" y2="0.7262" layer="51"/>
<rectangle x1="-0.1001" y1="-0.4001" x2="0.1001" y2="0.4001" layer="35"/>
</package>
<package name="C3216" library_version="1">
<description>&lt;b&gt;CAPACITOR&lt;/b&gt;</description>
<wire x1="-2.473" y1="0.983" x2="2.473" y2="0.983" width="0.0508" layer="39"/>
<wire x1="2.473" y1="-0.983" x2="-2.473" y2="-0.983" width="0.0508" layer="39"/>
<wire x1="-2.473" y1="-0.983" x2="-2.473" y2="0.983" width="0.0508" layer="39"/>
<wire x1="2.473" y1="0.983" x2="2.473" y2="-0.983" width="0.0508" layer="39"/>
<wire x1="-0.965" y1="0.787" x2="0.965" y2="0.787" width="0.1016" layer="51"/>
<wire x1="-0.965" y1="-0.787" x2="0.965" y2="-0.787" width="0.1016" layer="51"/>
<smd name="1" x="-1.4" y="0" dx="1.6" dy="1.8" layer="1"/>
<smd name="2" x="1.4" y="0" dx="1.6" dy="1.8" layer="1"/>
<text x="-1.27" y="1.27" size="1.27" layer="25">&gt;NAME</text>
<text x="-1.27" y="-2.54" size="1.27" layer="27">&gt;VALUE</text>
<rectangle x1="-1.7018" y1="-0.8509" x2="-0.9517" y2="0.8491" layer="51"/>
<rectangle x1="0.9517" y1="-0.8491" x2="1.7018" y2="0.8509" layer="51"/>
<rectangle x1="-0.3" y1="-0.5001" x2="0.3" y2="0.5001" layer="35"/>
</package>
<package name="C3225" library_version="1">
<description>&lt;b&gt;CAPACITOR&lt;/b&gt;</description>
<wire x1="-2.473" y1="1.483" x2="2.473" y2="1.483" width="0.0508" layer="39"/>
<wire x1="2.473" y1="-1.483" x2="-2.473" y2="-1.483" width="0.0508" layer="39"/>
<wire x1="-2.473" y1="-1.483" x2="-2.473" y2="1.483" width="0.0508" layer="39"/>
<wire x1="-0.9652" y1="1.2446" x2="0.9652" y2="1.2446" width="0.1016" layer="51"/>
<wire x1="-0.9652" y1="-1.2446" x2="0.9652" y2="-1.2446" width="0.1016" layer="51"/>
<wire x1="2.473" y1="1.483" x2="2.473" y2="-1.483" width="0.0508" layer="39"/>
<smd name="1" x="-1.4" y="0" dx="1.6" dy="2.7" layer="1"/>
<smd name="2" x="1.4" y="0" dx="1.6" dy="2.7" layer="1"/>
<text x="-1.905" y="1.905" size="1.27" layer="25">&gt;NAME</text>
<text x="-1.905" y="-3.175" size="1.27" layer="27">&gt;VALUE</text>
<rectangle x1="-1.7018" y1="-1.2954" x2="-0.9517" y2="1.3045" layer="51"/>
<rectangle x1="0.9517" y1="-1.3045" x2="1.7018" y2="1.2954" layer="51"/>
<rectangle x1="-0.1999" y1="-0.5001" x2="0.1999" y2="0.5001" layer="35"/>
</package>
<package name="C4532" library_version="1">
<description>&lt;b&gt;CAPACITOR&lt;/b&gt;</description>
<wire x1="-2.973" y1="1.983" x2="2.973" y2="1.983" width="0.0508" layer="39"/>
<wire x1="2.973" y1="-1.983" x2="-2.973" y2="-1.983" width="0.0508" layer="39"/>
<wire x1="-2.973" y1="-1.983" x2="-2.973" y2="1.983" width="0.0508" layer="39"/>
<wire x1="-1.4732" y1="1.6002" x2="1.4732" y2="1.6002" width="0.1016" layer="51"/>
<wire x1="-1.4478" y1="-1.6002" x2="1.4732" y2="-1.6002" width="0.1016" layer="51"/>
<wire x1="2.973" y1="1.983" x2="2.973" y2="-1.983" width="0.0508" layer="39"/>
<smd name="1" x="-1.95" y="0" dx="1.9" dy="3.4" layer="1"/>
<smd name="2" x="1.95" y="0" dx="1.9" dy="3.4" layer="1"/>
<text x="-1.905" y="2.54" size="1.27" layer="25">&gt;NAME</text>
<text x="-1.905" y="-3.81" size="1.27" layer="27">&gt;VALUE</text>
<rectangle x1="-2.3876" y1="-1.651" x2="-1.4376" y2="1.649" layer="51"/>
<rectangle x1="1.4478" y1="-1.651" x2="2.3978" y2="1.649" layer="51"/>
<rectangle x1="-0.4001" y1="-0.7" x2="0.4001" y2="0.7" layer="35"/>
</package>
<package name="C4564" library_version="1">
<description>&lt;b&gt;CAPACITOR&lt;/b&gt;</description>
<wire x1="-2.973" y1="3.483" x2="2.973" y2="3.483" width="0.0508" layer="39"/>
<wire x1="2.973" y1="-3.483" x2="-2.973" y2="-3.483" width="0.0508" layer="39"/>
<wire x1="-2.973" y1="-3.483" x2="-2.973" y2="3.483" width="0.0508" layer="39"/>
<wire x1="-1.4986" y1="3.2766" x2="1.4732" y2="3.2766" width="0.1016" layer="51"/>
<wire x1="-1.4732" y1="-3.2766" x2="1.4986" y2="-3.2766" width="0.1016" layer="51"/>
<wire x1="2.973" y1="3.483" x2="2.973" y2="-3.483" width="0.0508" layer="39"/>
<smd name="1" x="-1.95" y="0" dx="1.9" dy="6.8" layer="1"/>
<smd name="2" x="1.95" y="0" dx="1.9" dy="6.8" layer="1"/>
<text x="-1.905" y="3.81" size="1.27" layer="25">&gt;NAME</text>
<text x="-1.905" y="-5.08" size="1.27" layer="27">&gt;VALUE</text>
<rectangle x1="-2.413" y1="-3.3528" x2="-1.463" y2="3.3472" layer="51"/>
<rectangle x1="1.4478" y1="-3.3528" x2="2.3978" y2="3.3472" layer="51"/>
<rectangle x1="-0.5001" y1="-1" x2="0.5001" y2="1" layer="35"/>
</package>
<package name="C025-024X044" library_version="1">
<description>&lt;b&gt;CAPACITOR&lt;/b&gt;&lt;p&gt;
grid 2.5 mm, outline 2.4 x 4.4 mm</description>
<wire x1="-2.159" y1="-0.635" x2="-2.159" y2="0.635" width="0.1524" layer="21"/>
<wire x1="-2.159" y1="0.635" x2="-1.651" y2="1.143" width="0.1524" layer="21" curve="-90"/>
<wire x1="-2.159" y1="-0.635" x2="-1.651" y2="-1.143" width="0.1524" layer="21" curve="90"/>
<wire x1="1.651" y1="1.143" x2="-1.651" y2="1.143" width="0.1524" layer="21"/>
<wire x1="2.159" y1="-0.635" x2="2.159" y2="0.635" width="0.1524" layer="21"/>
<wire x1="1.651" y1="-1.143" x2="-1.651" y2="-1.143" width="0.1524" layer="21"/>
<wire x1="1.651" y1="1.143" x2="2.159" y2="0.635" width="0.1524" layer="21" curve="-90"/>
<wire x1="1.651" y1="-1.143" x2="2.159" y2="-0.635" width="0.1524" layer="21" curve="90"/>
<wire x1="-0.3048" y1="0.762" x2="-0.3048" y2="-0.762" width="0.3048" layer="21"/>
<wire x1="0.3302" y1="0.762" x2="0.3302" y2="-0.762" width="0.3048" layer="21"/>
<wire x1="1.27" y1="0" x2="0.3302" y2="0" width="0.1524" layer="51"/>
<wire x1="-1.27" y1="0" x2="-0.3048" y2="0" width="0.1524" layer="51"/>
<pad name="1" x="-1.27" y="0" drill="0.8128" shape="octagon"/>
<pad name="2" x="1.27" y="0" drill="0.8128" shape="octagon"/>
<text x="-1.778" y="1.397" size="1.27" layer="25" ratio="10">&gt;NAME</text>
<text x="-1.778" y="-2.667" size="1.27" layer="27" ratio="10">&gt;VALUE</text>
</package>
<package name="C025-025X050" library_version="1">
<description>&lt;b&gt;CAPACITOR&lt;/b&gt;&lt;p&gt;
grid 2.5 mm, outline 2.5 x 5 mm</description>
<wire x1="-2.159" y1="1.27" x2="2.159" y2="1.27" width="0.1524" layer="21"/>
<wire x1="2.159" y1="-1.27" x2="-2.159" y2="-1.27" width="0.1524" layer="21"/>
<wire x1="2.413" y1="1.016" x2="2.413" y2="-1.016" width="0.1524" layer="21"/>
<wire x1="-2.413" y1="1.016" x2="-2.413" y2="-1.016" width="0.1524" layer="21"/>
<wire x1="2.159" y1="1.27" x2="2.413" y2="1.016" width="0.1524" layer="21" curve="-90"/>
<wire x1="-2.413" y1="1.016" x2="-2.159" y2="1.27" width="0.1524" layer="21" curve="-90"/>
<wire x1="2.159" y1="-1.27" x2="2.413" y2="-1.016" width="0.1524" layer="21" curve="90"/>
<wire x1="-2.413" y1="-1.016" x2="-2.159" y2="-1.27" width="0.1524" layer="21" curve="90"/>
<wire x1="0.762" y1="0" x2="0.381" y2="0" width="0.1524" layer="51"/>
<wire x1="0.381" y1="0" x2="0.254" y2="0" width="0.1524" layer="21"/>
<wire x1="0.254" y1="0" x2="0.254" y2="0.762" width="0.254" layer="21"/>
<wire x1="0.254" y1="0" x2="0.254" y2="-0.762" width="0.254" layer="21"/>
<wire x1="-0.254" y1="0.762" x2="-0.254" y2="0" width="0.254" layer="21"/>
<wire x1="-0.254" y1="0" x2="-0.254" y2="-0.762" width="0.254" layer="21"/>
<wire x1="-0.254" y1="0" x2="-0.381" y2="0" width="0.1524" layer="21"/>
<wire x1="-0.381" y1="0" x2="-0.762" y2="0" width="0.1524" layer="51"/>
<pad name="1" x="-1.27" y="0" drill="0.8128" shape="octagon"/>
<pad name="2" x="1.27" y="0" drill="0.8128" shape="octagon"/>
<text x="-2.286" y="1.524" size="1.27" layer="25" ratio="10">&gt;NAME</text>
<text x="-2.286" y="-2.794" size="1.27" layer="27" ratio="10">&gt;VALUE</text>
</package>
<package name="C025-030X050" library_version="1">
<description>&lt;b&gt;CAPACITOR&lt;/b&gt;&lt;p&gt;
grid 2.5 mm, outline 3 x 5 mm</description>
<wire x1="-2.159" y1="1.524" x2="2.159" y2="1.524" width="0.1524" layer="21"/>
<wire x1="2.159" y1="-1.524" x2="-2.159" y2="-1.524" width="0.1524" layer="21"/>
<wire x1="2.413" y1="1.27" x2="2.413" y2="-1.27" width="0.1524" layer="21"/>
<wire x1="-2.413" y1="1.27" x2="-2.413" y2="-1.27" width="0.1524" layer="21"/>
<wire x1="2.159" y1="1.524" x2="2.413" y2="1.27" width="0.1524" layer="21" curve="-90"/>
<wire x1="-2.413" y1="1.27" x2="-2.159" y2="1.524" width="0.1524" layer="21" curve="-90"/>
<wire x1="2.159" y1="-1.524" x2="2.413" y2="-1.27" width="0.1524" layer="21" curve="90"/>
<wire x1="-2.413" y1="-1.27" x2="-2.159" y2="-1.524" width="0.1524" layer="21" curve="90"/>
<wire x1="0.762" y1="0" x2="0.381" y2="0" width="0.1524" layer="51"/>
<wire x1="0.381" y1="0" x2="0.254" y2="0" width="0.1524" layer="21"/>
<wire x1="0.254" y1="0" x2="0.254" y2="0.762" width="0.254" layer="21"/>
<wire x1="0.254" y1="0" x2="0.254" y2="-0.762" width="0.254" layer="21"/>
<wire x1="-0.254" y1="0.762" x2="-0.254" y2="0" width="0.254" layer="21"/>
<wire x1="-0.254" y1="0" x2="-0.254" y2="-0.762" width="0.254" layer="21"/>
<wire x1="-0.254" y1="0" x2="-0.381" y2="0" width="0.1524" layer="21"/>
<wire x1="-0.381" y1="0" x2="-0.762" y2="0" width="0.1524" layer="51"/>
<pad name="1" x="-1.27" y="0" drill="0.8128" shape="octagon"/>
<pad name="2" x="1.27" y="0" drill="0.8128" shape="octagon"/>
<text x="-2.286" y="1.905" size="1.27" layer="25" ratio="10">&gt;NAME</text>
<text x="-2.286" y="-3.048" size="1.27" layer="27" ratio="10">&gt;VALUE</text>
</package>
<package name="C025-040X050" library_version="1">
<description>&lt;b&gt;CAPACITOR&lt;/b&gt;&lt;p&gt;
grid 2.5 mm, outline 4 x 5 mm</description>
<wire x1="-2.159" y1="1.905" x2="2.159" y2="1.905" width="0.1524" layer="21"/>
<wire x1="2.159" y1="-1.905" x2="-2.159" y2="-1.905" width="0.1524" layer="21"/>
<wire x1="2.413" y1="1.651" x2="2.413" y2="-1.651" width="0.1524" layer="21"/>
<wire x1="-2.413" y1="1.651" x2="-2.413" y2="-1.651" width="0.1524" layer="21"/>
<wire x1="2.159" y1="1.905" x2="2.413" y2="1.651" width="0.1524" layer="21" curve="-90"/>
<wire x1="-2.413" y1="1.651" x2="-2.159" y2="1.905" width="0.1524" layer="21" curve="-90"/>
<wire x1="2.159" y1="-1.905" x2="2.413" y2="-1.651" width="0.1524" layer="21" curve="90"/>
<wire x1="-2.413" y1="-1.651" x2="-2.159" y2="-1.905" width="0.1524" layer="21" curve="90"/>
<wire x1="0.762" y1="0" x2="0.381" y2="0" width="0.1524" layer="51"/>
<wire x1="0.381" y1="0" x2="0.254" y2="0" width="0.1524" layer="21"/>
<wire x1="0.254" y1="0" x2="0.254" y2="0.762" width="0.254" layer="21"/>
<wire x1="0.254" y1="0" x2="0.254" y2="-0.762" width="0.254" layer="21"/>
<wire x1="-0.254" y1="0.762" x2="-0.254" y2="0" width="0.254" layer="21"/>
<wire x1="-0.254" y1="0" x2="-0.254" y2="-0.762" width="0.254" layer="21"/>
<wire x1="-0.254" y1="0" x2="-0.381" y2="0" width="0.1524" layer="21"/>
<wire x1="-0.381" y1="0" x2="-0.762" y2="0" width="0.1524" layer="51"/>
<pad name="1" x="-1.27" y="0" drill="0.8128" shape="octagon"/>
<pad name="2" x="1.27" y="0" drill="0.8128" shape="octagon"/>
<text x="-2.286" y="2.159" size="1.27" layer="25" ratio="10">&gt;NAME</text>
<text x="-2.286" y="-3.429" size="1.27" layer="27" ratio="10">&gt;VALUE</text>
</package>
<package name="C025-050X050" library_version="1">
<description>&lt;b&gt;CAPACITOR&lt;/b&gt;&lt;p&gt;
grid 2.5 mm, outline 5 x 5 mm</description>
<wire x1="-2.159" y1="2.286" x2="2.159" y2="2.286" width="0.1524" layer="21"/>
<wire x1="2.159" y1="-2.286" x2="-2.159" y2="-2.286" width="0.1524" layer="21"/>
<wire x1="2.413" y1="2.032" x2="2.413" y2="-2.032" width="0.1524" layer="21"/>
<wire x1="-2.413" y1="2.032" x2="-2.413" y2="-2.032" width="0.1524" layer="21"/>
<wire x1="2.159" y1="2.286" x2="2.413" y2="2.032" width="0.1524" layer="21" curve="-90"/>
<wire x1="-2.413" y1="2.032" x2="-2.159" y2="2.286" width="0.1524" layer="21" curve="-90"/>
<wire x1="2.159" y1="-2.286" x2="2.413" y2="-2.032" width="0.1524" layer="21" curve="90"/>
<wire x1="-2.413" y1="-2.032" x2="-2.159" y2="-2.286" width="0.1524" layer="21" curve="90"/>
<wire x1="0.762" y1="0" x2="0.381" y2="0" width="0.1524" layer="51"/>
<wire x1="0.381" y1="0" x2="0.254" y2="0" width="0.1524" layer="21"/>
<wire x1="0.254" y1="0" x2="0.254" y2="0.762" width="0.254" layer="21"/>
<wire x1="0.254" y1="0" x2="0.254" y2="-0.762" width="0.254" layer="21"/>
<wire x1="-0.254" y1="0.762" x2="-0.254" y2="0" width="0.254" layer="21"/>
<wire x1="-0.254" y1="0" x2="-0.254" y2="-0.762" width="0.254" layer="21"/>
<wire x1="-0.254" y1="0" x2="-0.381" y2="0" width="0.1524" layer="21"/>
<wire x1="-0.381" y1="0" x2="-0.762" y2="0" width="0.1524" layer="51"/>
<pad name="1" x="-1.27" y="0" drill="0.8128" shape="octagon"/>
<pad name="2" x="1.27" y="0" drill="0.8128" shape="octagon"/>
<text x="-2.286" y="2.54" size="1.27" layer="25" ratio="10">&gt;NAME</text>
<text x="-2.286" y="-3.81" size="1.27" layer="27" ratio="10">&gt;VALUE</text>
</package>
<package name="C025-060X050" library_version="1">
<description>&lt;b&gt;CAPACITOR&lt;/b&gt;&lt;p&gt;
grid 2.5 mm, outline 6 x 5 mm</description>
<wire x1="-2.159" y1="2.794" x2="2.159" y2="2.794" width="0.1524" layer="21"/>
<wire x1="2.159" y1="-2.794" x2="-2.159" y2="-2.794" width="0.1524" layer="21"/>
<wire x1="2.413" y1="2.54" x2="2.413" y2="-2.54" width="0.1524" layer="21"/>
<wire x1="-2.413" y1="2.54" x2="-2.413" y2="-2.54" width="0.1524" layer="21"/>
<wire x1="2.159" y1="2.794" x2="2.413" y2="2.54" width="0.1524" layer="21" curve="-90"/>
<wire x1="-2.413" y1="2.54" x2="-2.159" y2="2.794" width="0.1524" layer="21" curve="-90"/>
<wire x1="2.159" y1="-2.794" x2="2.413" y2="-2.54" width="0.1524" layer="21" curve="90"/>
<wire x1="-2.413" y1="-2.54" x2="-2.159" y2="-2.794" width="0.1524" layer="21" curve="90"/>
<wire x1="0.762" y1="0" x2="0.381" y2="0" width="0.1524" layer="51"/>
<wire x1="0.381" y1="0" x2="0.254" y2="0" width="0.1524" layer="21"/>
<wire x1="0.254" y1="0" x2="0.254" y2="0.762" width="0.254" layer="21"/>
<wire x1="0.254" y1="0" x2="0.254" y2="-0.762" width="0.254" layer="21"/>
<wire x1="-0.254" y1="0.762" x2="-0.254" y2="0" width="0.254" layer="21"/>
<wire x1="-0.254" y1="0" x2="-0.254" y2="-0.762" width="0.254" layer="21"/>
<wire x1="-0.254" y1="0" x2="-0.381" y2="0" width="0.1524" layer="21"/>
<wire x1="-0.381" y1="0" x2="-0.762" y2="0" width="0.1524" layer="51"/>
<pad name="1" x="-1.27" y="0" drill="0.8128" shape="octagon"/>
<pad name="2" x="1.27" y="0" drill="0.8128" shape="octagon"/>
<text x="-2.286" y="3.048" size="1.27" layer="25" ratio="10">&gt;NAME</text>
<text x="-2.032" y="-2.413" size="1.27" layer="27" ratio="10">&gt;VALUE</text>
</package>
<package name="C025_050-024X070" library_version="1">
<description>&lt;b&gt;CAPACITOR&lt;/b&gt;&lt;p&gt;
grid 2.5 mm + 5 mm, outline 2.4 x 7 mm</description>
<wire x1="-2.159" y1="-0.635" x2="-2.159" y2="0.635" width="0.1524" layer="51"/>
<wire x1="-2.159" y1="0.635" x2="-1.651" y2="1.143" width="0.1524" layer="21" curve="-90"/>
<wire x1="-2.159" y1="-0.635" x2="-1.651" y2="-1.143" width="0.1524" layer="21" curve="90"/>
<wire x1="1.651" y1="1.143" x2="-1.651" y2="1.143" width="0.1524" layer="21"/>
<wire x1="2.159" y1="-0.635" x2="2.159" y2="0.635" width="0.1524" layer="51"/>
<wire x1="1.651" y1="-1.143" x2="-1.651" y2="-1.143" width="0.1524" layer="21"/>
<wire x1="1.651" y1="1.143" x2="2.159" y2="0.635" width="0.1524" layer="21" curve="-90"/>
<wire x1="-4.191" y1="-1.143" x2="-3.9624" y2="-1.143" width="0.1524" layer="21"/>
<wire x1="-4.191" y1="1.143" x2="-3.9624" y2="1.143" width="0.1524" layer="21"/>
<wire x1="-4.699" y1="-0.635" x2="-4.191" y2="-1.143" width="0.1524" layer="21" curve="90"/>
<wire x1="1.651" y1="-1.143" x2="2.159" y2="-0.635" width="0.1524" layer="21" curve="90"/>
<wire x1="-4.699" y1="0.635" x2="-4.191" y2="1.143" width="0.1524" layer="21" curve="-90"/>
<wire x1="-4.699" y1="-0.635" x2="-4.699" y2="0.635" width="0.1524" layer="21"/>
<wire x1="-3.429" y1="1.143" x2="-2.5654" y2="1.143" width="0.1524" layer="21"/>
<wire x1="-3.429" y1="-1.143" x2="-2.5654" y2="-1.143" width="0.1524" layer="21"/>
<wire x1="-0.3048" y1="0.762" x2="-0.3048" y2="-0.762" width="0.3048" layer="21"/>
<wire x1="0.3302" y1="0.762" x2="0.3302" y2="-0.762" width="0.3048" layer="21"/>
<wire x1="1.27" y1="0" x2="0.3302" y2="0" width="0.1524" layer="51"/>
<wire x1="-1.27" y1="0" x2="-0.3048" y2="0" width="0.1524" layer="51"/>
<pad name="1" x="-3.81" y="0" drill="0.8128" shape="octagon"/>
<pad name="2" x="-1.27" y="0" drill="0.8128" shape="octagon"/>
<pad name="3" x="1.27" y="0" drill="0.8128" shape="octagon"/>
<text x="-3.81" y="1.397" size="1.27" layer="25" ratio="10">&gt;NAME</text>
<text x="-3.81" y="-2.667" size="1.27" layer="27" ratio="10">&gt;VALUE</text>
</package>
<package name="C025_050-025X075" library_version="1">
<description>&lt;b&gt;CAPACITOR&lt;/b&gt;&lt;p&gt;
grid 2.5 + 5 mm, outline 2.5 x 7.5 mm</description>
<wire x1="-2.159" y1="1.27" x2="2.159" y2="1.27" width="0.1524" layer="21"/>
<wire x1="2.159" y1="-1.27" x2="-2.159" y2="-1.27" width="0.1524" layer="21"/>
<wire x1="-2.413" y1="1.016" x2="-2.413" y2="-1.016" width="0.1524" layer="21"/>
<wire x1="2.159" y1="1.27" x2="2.413" y2="1.016" width="0.1524" layer="21" curve="-90"/>
<wire x1="-2.413" y1="1.016" x2="-2.159" y2="1.27" width="0.1524" layer="21" curve="-90"/>
<wire x1="2.159" y1="-1.27" x2="2.413" y2="-1.016" width="0.1524" layer="21" curve="90"/>
<wire x1="-2.413" y1="-1.016" x2="-2.159" y2="-1.27" width="0.1524" layer="21" curve="90"/>
<wire x1="0.381" y1="0" x2="0.254" y2="0" width="0.1524" layer="21"/>
<wire x1="0.254" y1="0" x2="0.254" y2="0.762" width="0.254" layer="21"/>
<wire x1="0.254" y1="0" x2="0.254" y2="-0.762" width="0.254" layer="21"/>
<wire x1="-0.254" y1="0.762" x2="-0.254" y2="0" width="0.254" layer="21"/>
<wire x1="-0.254" y1="0" x2="-0.254" y2="-0.762" width="0.254" layer="21"/>
<wire x1="-0.254" y1="0" x2="-0.381" y2="0" width="0.1524" layer="21"/>
<wire x1="-0.381" y1="0" x2="-0.762" y2="0" width="0.1524" layer="51"/>
<wire x1="4.953" y1="1.016" x2="4.953" y2="-1.016" width="0.1524" layer="21"/>
<wire x1="4.699" y1="1.27" x2="4.953" y2="1.016" width="0.1524" layer="21" curve="-90"/>
<wire x1="4.699" y1="-1.27" x2="4.953" y2="-1.016" width="0.1524" layer="21" curve="90"/>
<wire x1="2.794" y1="1.27" x2="4.699" y2="1.27" width="0.1524" layer="21"/>
<wire x1="4.699" y1="-1.27" x2="2.794" y2="-1.27" width="0.1524" layer="21"/>
<wire x1="2.413" y1="1.016" x2="2.413" y2="0.762" width="0.1524" layer="21"/>
<wire x1="2.413" y1="-0.762" x2="2.413" y2="-1.016" width="0.1524" layer="21"/>
<wire x1="2.413" y1="0.254" x2="2.413" y2="-0.254" width="0.1524" layer="21"/>
<wire x1="1.778" y1="0" x2="2.286" y2="0" width="0.1524" layer="51"/>
<wire x1="2.286" y1="0" x2="2.794" y2="0" width="0.1524" layer="21"/>
<wire x1="2.794" y1="0" x2="3.302" y2="0" width="0.1524" layer="51"/>
<wire x1="0.762" y1="0" x2="0.381" y2="0" width="0.1524" layer="51"/>
<pad name="1" x="-1.27" y="0" drill="0.8128" shape="octagon"/>
<pad name="3" x="3.81" y="0" drill="0.8128" shape="octagon"/>
<pad name="2" x="1.27" y="0" drill="0.8128" shape="octagon"/>
<text x="-2.159" y="1.651" size="1.27" layer="25" ratio="10">&gt;NAME</text>
<text x="-2.159" y="-2.794" size="1.27" layer="27" ratio="10">&gt;VALUE</text>
</package>
<package name="C025_050-035X075" library_version="1">
<description>&lt;b&gt;CAPACITOR&lt;/b&gt;&lt;p&gt;
grid 2.5 + 5 mm, outline 3.5 x 7.5 mm</description>
<wire x1="-2.159" y1="1.778" x2="2.159" y2="1.778" width="0.1524" layer="21"/>
<wire x1="2.159" y1="-1.778" x2="-2.159" y2="-1.778" width="0.1524" layer="21"/>
<wire x1="-2.413" y1="1.524" x2="-2.413" y2="-1.524" width="0.1524" layer="21"/>
<wire x1="2.159" y1="1.778" x2="2.413" y2="1.524" width="0.1524" layer="21" curve="-90"/>
<wire x1="-2.413" y1="1.524" x2="-2.159" y2="1.778" width="0.1524" layer="21" curve="-90"/>
<wire x1="2.159" y1="-1.778" x2="2.413" y2="-1.524" width="0.1524" layer="21" curve="90"/>
<wire x1="-2.413" y1="-1.524" x2="-2.159" y2="-1.778" width="0.1524" layer="21" curve="90"/>
<wire x1="0.381" y1="0" x2="0.254" y2="0" width="0.1524" layer="21"/>
<wire x1="0.254" y1="0" x2="0.254" y2="0.762" width="0.254" layer="21"/>
<wire x1="0.254" y1="0" x2="0.254" y2="-0.762" width="0.254" layer="21"/>
<wire x1="-0.254" y1="0.762" x2="-0.254" y2="0" width="0.254" layer="21"/>
<wire x1="-0.254" y1="0" x2="-0.254" y2="-0.762" width="0.254" layer="21"/>
<wire x1="-0.254" y1="0" x2="-0.381" y2="0" width="0.1524" layer="21"/>
<wire x1="-0.381" y1="0" x2="-0.762" y2="0" width="0.1524" layer="51"/>
<wire x1="4.953" y1="1.524" x2="4.953" y2="-1.524" width="0.1524" layer="21"/>
<wire x1="4.699" y1="1.778" x2="4.953" y2="1.524" width="0.1524" layer="21" curve="-90"/>
<wire x1="4.699" y1="-1.778" x2="4.953" y2="-1.524" width="0.1524" layer="21" curve="90"/>
<wire x1="2.794" y1="1.778" x2="4.699" y2="1.778" width="0.1524" layer="21"/>
<wire x1="4.699" y1="-1.778" x2="2.794" y2="-1.778" width="0.1524" layer="21"/>
<wire x1="2.413" y1="1.524" x2="2.413" y2="1.016" width="0.1524" layer="21"/>
<wire x1="2.413" y1="-1.016" x2="2.413" y2="-1.524" width="0.1524" layer="21"/>
<wire x1="2.413" y1="0.508" x2="2.413" y2="-0.508" width="0.1524" layer="21"/>
<wire x1="0.381" y1="0" x2="0.762" y2="0" width="0.1524" layer="51"/>
<wire x1="2.286" y1="0" x2="2.794" y2="0" width="0.1524" layer="21"/>
<wire x1="2.794" y1="0" x2="3.302" y2="0" width="0.1524" layer="51"/>
<wire x1="2.286" y1="0" x2="1.778" y2="0" width="0.1524" layer="51"/>
<pad name="1" x="-1.27" y="0" drill="0.8128" shape="octagon"/>
<pad name="3" x="3.81" y="0" drill="0.8128" shape="octagon"/>
<pad name="2" x="1.27" y="0" drill="0.8128" shape="octagon"/>
<text x="-2.286" y="2.159" size="1.27" layer="25" ratio="10">&gt;NAME</text>
<text x="-2.286" y="-3.302" size="1.27" layer="27" ratio="10">&gt;VALUE</text>
</package>
<package name="C025_050-045X075" library_version="1">
<description>&lt;b&gt;CAPACITOR&lt;/b&gt;&lt;p&gt;
grid 2.5 + 5 mm, outline 4.5 x 7.5 mm</description>
<wire x1="-2.159" y1="2.286" x2="2.159" y2="2.286" width="0.1524" layer="21"/>
<wire x1="2.159" y1="-2.286" x2="-2.159" y2="-2.286" width="0.1524" layer="21"/>
<wire x1="-2.413" y1="2.032" x2="-2.413" y2="-2.032" width="0.1524" layer="21"/>
<wire x1="2.159" y1="2.286" x2="2.413" y2="2.032" width="0.1524" layer="21" curve="-90"/>
<wire x1="-2.413" y1="2.032" x2="-2.159" y2="2.286" width="0.1524" layer="21" curve="-90"/>
<wire x1="2.159" y1="-2.286" x2="2.413" y2="-2.032" width="0.1524" layer="21" curve="90"/>
<wire x1="-2.413" y1="-2.032" x2="-2.159" y2="-2.286" width="0.1524" layer="21" curve="90"/>
<wire x1="0.381" y1="0" x2="0.254" y2="0" width="0.1524" layer="21"/>
<wire x1="0.254" y1="0" x2="0.254" y2="0.762" width="0.254" layer="21"/>
<wire x1="0.254" y1="0" x2="0.254" y2="-0.762" width="0.254" layer="21"/>
<wire x1="-0.254" y1="0.762" x2="-0.254" y2="0" width="0.254" layer="21"/>
<wire x1="-0.254" y1="0" x2="-0.254" y2="-0.762" width="0.254" layer="21"/>
<wire x1="-0.254" y1="0" x2="-0.381" y2="0" width="0.1524" layer="21"/>
<wire x1="-0.381" y1="0" x2="-0.762" y2="0" width="0.1524" layer="51"/>
<wire x1="4.953" y1="2.032" x2="4.953" y2="-2.032" width="0.1524" layer="21"/>
<wire x1="4.699" y1="2.286" x2="4.953" y2="2.032" width="0.1524" layer="21" curve="-90"/>
<wire x1="4.699" y1="-2.286" x2="4.953" y2="-2.032" width="0.1524" layer="21" curve="90"/>
<wire x1="2.794" y1="2.286" x2="4.699" y2="2.286" width="0.1524" layer="21"/>
<wire x1="4.699" y1="-2.286" x2="2.794" y2="-2.286" width="0.1524" layer="21"/>
<wire x1="2.413" y1="2.032" x2="2.413" y2="1.397" width="0.1524" layer="21"/>
<wire x1="2.413" y1="-1.397" x2="2.413" y2="-2.032" width="0.1524" layer="21"/>
<wire x1="2.413" y1="0.762" x2="2.413" y2="-0.762" width="0.1524" layer="21"/>
<wire x1="2.286" y1="0" x2="2.794" y2="0" width="0.1524" layer="21"/>
<wire x1="2.794" y1="0" x2="3.302" y2="0" width="0.1524" layer="51"/>
<wire x1="0.381" y1="0" x2="0.762" y2="0" width="0.1524" layer="51"/>
<wire x1="2.286" y1="0" x2="1.778" y2="0" width="0.1524" layer="51"/>
<pad name="1" x="-1.27" y="0" drill="0.8128" shape="octagon"/>
<pad name="3" x="3.81" y="0" drill="0.8128" shape="octagon"/>
<pad name="2" x="1.27" y="0" drill="0.8128" shape="octagon"/>
<text x="-2.286" y="2.667" size="1.27" layer="25" ratio="10">&gt;NAME</text>
<text x="-2.286" y="-3.81" size="1.27" layer="27" ratio="10">&gt;VALUE</text>
</package>
<package name="C025_050-055X075" library_version="1">
<description>&lt;b&gt;CAPACITOR&lt;/b&gt;&lt;p&gt;
grid 2.5 + 5 mm, outline 5.5 x 7.5 mm</description>
<wire x1="-2.159" y1="2.794" x2="2.159" y2="2.794" width="0.1524" layer="21"/>
<wire x1="2.159" y1="-2.794" x2="-2.159" y2="-2.794" width="0.1524" layer="21"/>
<wire x1="-2.413" y1="2.54" x2="-2.413" y2="-2.54" width="0.1524" layer="21"/>
<wire x1="2.159" y1="2.794" x2="2.413" y2="2.54" width="0.1524" layer="21" curve="-90"/>
<wire x1="-2.413" y1="2.54" x2="-2.159" y2="2.794" width="0.1524" layer="21" curve="-90"/>
<wire x1="2.159" y1="-2.794" x2="2.413" y2="-2.54" width="0.1524" layer="21" curve="90"/>
<wire x1="-2.413" y1="-2.54" x2="-2.159" y2="-2.794" width="0.1524" layer="21" curve="90"/>
<wire x1="0.381" y1="0" x2="0.254" y2="0" width="0.1524" layer="21"/>
<wire x1="0.254" y1="0" x2="0.254" y2="0.762" width="0.254" layer="21"/>
<wire x1="0.254" y1="0" x2="0.254" y2="-0.762" width="0.254" layer="21"/>
<wire x1="-0.254" y1="0.762" x2="-0.254" y2="0" width="0.254" layer="21"/>
<wire x1="-0.254" y1="0" x2="-0.254" y2="-0.762" width="0.254" layer="21"/>
<wire x1="-0.254" y1="0" x2="-0.381" y2="0" width="0.1524" layer="21"/>
<wire x1="-0.381" y1="0" x2="-0.762" y2="0" width="0.1524" layer="51"/>
<wire x1="4.953" y1="2.54" x2="4.953" y2="-2.54" width="0.1524" layer="21"/>
<wire x1="4.699" y1="2.794" x2="4.953" y2="2.54" width="0.1524" layer="21" curve="-90"/>
<wire x1="4.699" y1="-2.794" x2="4.953" y2="-2.54" width="0.1524" layer="21" curve="90"/>
<wire x1="2.794" y1="2.794" x2="4.699" y2="2.794" width="0.1524" layer="21"/>
<wire x1="4.699" y1="-2.794" x2="2.794" y2="-2.794" width="0.1524" layer="21"/>
<wire x1="2.413" y1="2.54" x2="2.413" y2="2.032" width="0.1524" layer="21"/>
<wire x1="2.413" y1="-2.032" x2="2.413" y2="-2.54" width="0.1524" layer="21"/>
<wire x1="2.413" y1="0.762" x2="2.413" y2="-0.762" width="0.1524" layer="21"/>
<wire x1="1.778" y1="0" x2="2.286" y2="0" width="0.1524" layer="51"/>
<wire x1="2.286" y1="0" x2="2.794" y2="0" width="0.1524" layer="21"/>
<wire x1="2.794" y1="0" x2="3.302" y2="0" width="0.1524" layer="51"/>
<wire x1="0.381" y1="0" x2="0.762" y2="0" width="0.1524" layer="51"/>
<pad name="1" x="-1.27" y="0" drill="0.8128" shape="octagon"/>
<pad name="3" x="3.81" y="0" drill="0.8128" shape="octagon"/>
<pad name="2" x="1.27" y="0" drill="0.8128" shape="octagon"/>
<text x="-2.286" y="3.175" size="1.27" layer="25" ratio="10">&gt;NAME</text>
<text x="-2.032" y="-2.286" size="1.27" layer="27" ratio="10">&gt;VALUE</text>
</package>
<package name="C050-024X044" library_version="1">
<description>&lt;b&gt;CAPACITOR&lt;/b&gt;&lt;p&gt;
grid 5 mm, outline 2.4 x 4.4 mm</description>
<wire x1="-2.159" y1="-0.635" x2="-2.159" y2="0.635" width="0.1524" layer="51"/>
<wire x1="-2.159" y1="0.635" x2="-1.651" y2="1.143" width="0.1524" layer="21" curve="-90"/>
<wire x1="-2.159" y1="-0.635" x2="-1.651" y2="-1.143" width="0.1524" layer="21" curve="90"/>
<wire x1="1.651" y1="1.143" x2="-1.651" y2="1.143" width="0.1524" layer="21"/>
<wire x1="2.159" y1="-0.635" x2="2.159" y2="0.635" width="0.1524" layer="51"/>
<wire x1="1.651" y1="-1.143" x2="-1.651" y2="-1.143" width="0.1524" layer="21"/>
<wire x1="1.651" y1="1.143" x2="2.159" y2="0.635" width="0.1524" layer="21" curve="-90"/>
<wire x1="1.651" y1="-1.143" x2="2.159" y2="-0.635" width="0.1524" layer="21" curve="90"/>
<wire x1="-0.3048" y1="0.762" x2="-0.3048" y2="0" width="0.3048" layer="21"/>
<wire x1="-0.3048" y1="0" x2="-0.3048" y2="-0.762" width="0.3048" layer="21"/>
<wire x1="0.3302" y1="0.762" x2="0.3302" y2="0" width="0.3048" layer="21"/>
<wire x1="0.3302" y1="0" x2="0.3302" y2="-0.762" width="0.3048" layer="21"/>
<wire x1="1.27" y1="0" x2="0.3302" y2="0" width="0.1524" layer="21"/>
<wire x1="-1.27" y1="0" x2="-0.3048" y2="0" width="0.1524" layer="21"/>
<pad name="1" x="-2.54" y="0" drill="0.8128" shape="octagon"/>
<pad name="2" x="2.54" y="0" drill="0.8128" shape="octagon"/>
<text x="-2.159" y="1.397" size="1.27" layer="25" ratio="10">&gt;NAME</text>
<text x="-2.159" y="-2.667" size="1.27" layer="27" ratio="10">&gt;VALUE</text>
<rectangle x1="2.159" y1="-0.381" x2="2.54" y2="0.381" layer="51"/>
<rectangle x1="-2.54" y1="-0.381" x2="-2.159" y2="0.381" layer="51"/>
</package>
<package name="C050-025X075" library_version="1">
<description>&lt;b&gt;CAPACITOR&lt;/b&gt;&lt;p&gt;
grid 5 mm, outline 2.5 x 7.5 mm</description>
<wire x1="-0.3048" y1="0.635" x2="-0.3048" y2="0" width="0.3048" layer="21"/>
<wire x1="-0.3048" y1="0" x2="-0.3048" y2="-0.635" width="0.3048" layer="21"/>
<wire x1="-0.3048" y1="0" x2="-1.524" y2="0" width="0.1524" layer="21"/>
<wire x1="0.3302" y1="0.635" x2="0.3302" y2="0" width="0.3048" layer="21"/>
<wire x1="0.3302" y1="0" x2="0.3302" y2="-0.635" width="0.3048" layer="21"/>
<wire x1="0.3302" y1="0" x2="1.524" y2="0" width="0.1524" layer="21"/>
<wire x1="-3.683" y1="1.016" x2="-3.683" y2="-1.016" width="0.1524" layer="21"/>
<wire x1="-3.429" y1="-1.27" x2="3.429" y2="-1.27" width="0.1524" layer="21"/>
<wire x1="3.683" y1="-1.016" x2="3.683" y2="1.016" width="0.1524" layer="21"/>
<wire x1="3.429" y1="1.27" x2="-3.429" y2="1.27" width="0.1524" layer="21"/>
<wire x1="3.429" y1="1.27" x2="3.683" y2="1.016" width="0.1524" layer="21" curve="-90"/>
<wire x1="3.429" y1="-1.27" x2="3.683" y2="-1.016" width="0.1524" layer="21" curve="90"/>
<wire x1="-3.683" y1="-1.016" x2="-3.429" y2="-1.27" width="0.1524" layer="21" curve="90"/>
<wire x1="-3.683" y1="1.016" x2="-3.429" y2="1.27" width="0.1524" layer="21" curve="-90"/>
<pad name="1" x="-2.54" y="0" drill="0.8128" shape="octagon"/>
<pad name="2" x="2.54" y="0" drill="0.8128" shape="octagon"/>
<text x="-3.429" y="1.651" size="1.27" layer="25" ratio="10">&gt;NAME</text>
<text x="-3.429" y="-2.794" size="1.27" layer="27" ratio="10">&gt;VALUE</text>
</package>
<package name="C050-045X075" library_version="1">
<description>&lt;b&gt;CAPACITOR&lt;/b&gt;&lt;p&gt;
grid 5 mm, outline 4.5 x 7.5 mm</description>
<wire x1="-0.3048" y1="0.635" x2="-0.3048" y2="0" width="0.3048" layer="21"/>
<wire x1="-0.3048" y1="0" x2="-0.3048" y2="-0.635" width="0.3048" layer="21"/>
<wire x1="-0.3048" y1="0" x2="-1.524" y2="0" width="0.1524" layer="21"/>
<wire x1="0.3302" y1="0.635" x2="0.3302" y2="0" width="0.3048" layer="21"/>
<wire x1="0.3302" y1="0" x2="0.3302" y2="-0.635" width="0.3048" layer="21"/>
<wire x1="0.3302" y1="0" x2="1.524" y2="0" width="0.1524" layer="21"/>
<wire x1="-3.683" y1="2.032" x2="-3.683" y2="-2.032" width="0.1524" layer="21"/>
<wire x1="-3.429" y1="-2.286" x2="3.429" y2="-2.286" width="0.1524" layer="21"/>
<wire x1="3.683" y1="-2.032" x2="3.683" y2="2.032" width="0.1524" layer="21"/>
<wire x1="3.429" y1="2.286" x2="-3.429" y2="2.286" width="0.1524" layer="21"/>
<wire x1="3.429" y1="2.286" x2="3.683" y2="2.032" width="0.1524" layer="21" curve="-90"/>
<wire x1="3.429" y1="-2.286" x2="3.683" y2="-2.032" width="0.1524" layer="21" curve="90"/>
<wire x1="-3.683" y1="-2.032" x2="-3.429" y2="-2.286" width="0.1524" layer="21" curve="90"/>
<wire x1="-3.683" y1="2.032" x2="-3.429" y2="2.286" width="0.1524" layer="21" curve="-90"/>
<pad name="1" x="-2.54" y="0" drill="0.8128" shape="octagon"/>
<pad name="2" x="2.54" y="0" drill="0.8128" shape="octagon"/>
<text x="-3.556" y="2.667" size="1.27" layer="25" ratio="10">&gt;NAME</text>
<text x="-3.556" y="-3.81" size="1.27" layer="27" ratio="10">&gt;VALUE</text>
</package>
<package name="C050-030X075" library_version="1">
<description>&lt;b&gt;CAPACITOR&lt;/b&gt;&lt;p&gt;
grid 5 mm, outline 3 x 7.5 mm</description>
<wire x1="-0.3048" y1="0.635" x2="-0.3048" y2="0" width="0.3048" layer="21"/>
<wire x1="-0.3048" y1="0" x2="-0.3048" y2="-0.635" width="0.3048" layer="21"/>
<wire x1="-0.3048" y1="0" x2="-1.524" y2="0" width="0.1524" layer="21"/>
<wire x1="0.3302" y1="0.635" x2="0.3302" y2="0" width="0.3048" layer="21"/>
<wire x1="0.3302" y1="0" x2="0.3302" y2="-0.635" width="0.3048" layer="21"/>
<wire x1="0.3302" y1="0" x2="1.524" y2="0" width="0.1524" layer="21"/>
<wire x1="-3.683" y1="1.27" x2="-3.683" y2="-1.27" width="0.1524" layer="21"/>
<wire x1="-3.429" y1="-1.524" x2="3.429" y2="-1.524" width="0.1524" layer="21"/>
<wire x1="3.683" y1="-1.27" x2="3.683" y2="1.27" width="0.1524" layer="21"/>
<wire x1="3.429" y1="1.524" x2="-3.429" y2="1.524" width="0.1524" layer="21"/>
<wire x1="3.429" y1="1.524" x2="3.683" y2="1.27" width="0.1524" layer="21" curve="-90"/>
<wire x1="3.429" y1="-1.524" x2="3.683" y2="-1.27" width="0.1524" layer="21" curve="90"/>
<wire x1="-3.683" y1="-1.27" x2="-3.429" y2="-1.524" width="0.1524" layer="21" curve="90"/>
<wire x1="-3.683" y1="1.27" x2="-3.429" y2="1.524" width="0.1524" layer="21" curve="-90"/>
<pad name="1" x="-2.54" y="0" drill="0.8128" shape="octagon"/>
<pad name="2" x="2.54" y="0" drill="0.8128" shape="octagon"/>
<text x="-3.556" y="1.905" size="1.27" layer="25" ratio="10">&gt;NAME</text>
<text x="-3.556" y="-3.048" size="1.27" layer="27" ratio="10">&gt;VALUE</text>
</package>
<package name="C050-050X075" library_version="1">
<description>&lt;b&gt;CAPACITOR&lt;/b&gt;&lt;p&gt;
grid 5 mm, outline 5 x 7.5 mm</description>
<wire x1="-0.3048" y1="0.635" x2="-0.3048" y2="0" width="0.3048" layer="21"/>
<wire x1="-0.3048" y1="0" x2="-0.3048" y2="-0.635" width="0.3048" layer="21"/>
<wire x1="-0.3048" y1="0" x2="-1.524" y2="0" width="0.1524" layer="21"/>
<wire x1="0.3302" y1="0.635" x2="0.3302" y2="0" width="0.3048" layer="21"/>
<wire x1="0.3302" y1="0" x2="0.3302" y2="-0.635" width="0.3048" layer="21"/>
<wire x1="0.3302" y1="0" x2="1.524" y2="0" width="0.1524" layer="21"/>
<wire x1="-3.683" y1="2.286" x2="-3.683" y2="-2.286" width="0.1524" layer="21"/>
<wire x1="-3.429" y1="-2.54" x2="3.429" y2="-2.54" width="0.1524" layer="21"/>
<wire x1="3.683" y1="-2.286" x2="3.683" y2="2.286" width="0.1524" layer="21"/>
<wire x1="3.429" y1="2.54" x2="-3.429" y2="2.54" width="0.1524" layer="21"/>
<wire x1="3.429" y1="2.54" x2="3.683" y2="2.286" width="0.1524" layer="21" curve="-90"/>
<wire x1="3.429" y1="-2.54" x2="3.683" y2="-2.286" width="0.1524" layer="21" curve="90"/>
<wire x1="-3.683" y1="-2.286" x2="-3.429" y2="-2.54" width="0.1524" layer="21" curve="90"/>
<wire x1="-3.683" y1="2.286" x2="-3.429" y2="2.54" width="0.1524" layer="21" curve="-90"/>
<pad name="1" x="-2.54" y="0" drill="0.8128" shape="octagon"/>
<pad name="2" x="2.54" y="0" drill="0.8128" shape="octagon"/>
<text x="-3.429" y="2.921" size="1.27" layer="25" ratio="10">&gt;NAME</text>
<text x="-3.175" y="-2.159" size="1.27" layer="27" ratio="10">&gt;VALUE</text>
</package>
<package name="C050-055X075" library_version="1">
<description>&lt;b&gt;CAPACITOR&lt;/b&gt;&lt;p&gt;
grid 5 mm, outline 5.5 x 7.5 mm</description>
<wire x1="-0.3048" y1="0.635" x2="-0.3048" y2="0" width="0.3048" layer="21"/>
<wire x1="-0.3048" y1="0" x2="-0.3048" y2="-0.635" width="0.3048" layer="21"/>
<wire x1="-0.3048" y1="0" x2="-1.524" y2="0" width="0.1524" layer="21"/>
<wire x1="0.3302" y1="0.635" x2="0.3302" y2="0" width="0.3048" layer="21"/>
<wire x1="0.3302" y1="0" x2="0.3302" y2="-0.635" width="0.3048" layer="21"/>
<wire x1="0.3302" y1="0" x2="1.524" y2="0" width="0.1524" layer="21"/>
<wire x1="-3.683" y1="2.54" x2="-3.683" y2="-2.54" width="0.1524" layer="21"/>
<wire x1="-3.429" y1="-2.794" x2="3.429" y2="-2.794" width="0.1524" layer="21"/>
<wire x1="3.683" y1="-2.54" x2="3.683" y2="2.54" width="0.1524" layer="21"/>
<wire x1="3.429" y1="2.794" x2="-3.429" y2="2.794" width="0.1524" layer="21"/>
<wire x1="3.429" y1="2.794" x2="3.683" y2="2.54" width="0.1524" layer="21" curve="-90"/>
<wire x1="3.429" y1="-2.794" x2="3.683" y2="-2.54" width="0.1524" layer="21" curve="90"/>
<wire x1="-3.683" y1="-2.54" x2="-3.429" y2="-2.794" width="0.1524" layer="21" curve="90"/>
<wire x1="-3.683" y1="2.54" x2="-3.429" y2="2.794" width="0.1524" layer="21" curve="-90"/>
<pad name="1" x="-2.54" y="0" drill="0.8128" shape="octagon"/>
<pad name="2" x="2.54" y="0" drill="0.8128" shape="octagon"/>
<text x="-3.429" y="3.175" size="1.27" layer="25" ratio="10">&gt;NAME</text>
<text x="-3.302" y="-2.286" size="1.27" layer="27" ratio="10">&gt;VALUE</text>
</package>
<package name="C050-075X075" library_version="1">
<description>&lt;b&gt;CAPACITOR&lt;/b&gt;&lt;p&gt;
grid 5 mm, outline 7.5 x 7.5 mm</description>
<wire x1="-1.524" y1="0" x2="-0.4572" y2="0" width="0.1524" layer="21"/>
<wire x1="-0.4572" y1="0" x2="-0.4572" y2="0.762" width="0.4064" layer="21"/>
<wire x1="-0.4572" y1="0" x2="-0.4572" y2="-0.762" width="0.4064" layer="21"/>
<wire x1="0.4318" y1="0.762" x2="0.4318" y2="0" width="0.4064" layer="21"/>
<wire x1="0.4318" y1="0" x2="1.524" y2="0" width="0.1524" layer="21"/>
<wire x1="0.4318" y1="0" x2="0.4318" y2="-0.762" width="0.4064" layer="21"/>
<wire x1="-3.683" y1="3.429" x2="-3.683" y2="-3.429" width="0.1524" layer="21"/>
<wire x1="-3.429" y1="-3.683" x2="3.429" y2="-3.683" width="0.1524" layer="21"/>
<wire x1="3.683" y1="-3.429" x2="3.683" y2="3.429" width="0.1524" layer="21"/>
<wire x1="3.429" y1="3.683" x2="-3.429" y2="3.683" width="0.1524" layer="21"/>
<wire x1="3.429" y1="3.683" x2="3.683" y2="3.429" width="0.1524" layer="21" curve="-90"/>
<wire x1="3.429" y1="-3.683" x2="3.683" y2="-3.429" width="0.1524" layer="21" curve="90"/>
<wire x1="-3.683" y1="-3.429" x2="-3.429" y2="-3.683" width="0.1524" layer="21" curve="90"/>
<wire x1="-3.683" y1="3.429" x2="-3.429" y2="3.683" width="0.1524" layer="21" curve="-90"/>
<pad name="1" x="-2.54" y="0" drill="0.8128" shape="octagon"/>
<pad name="2" x="2.54" y="0" drill="0.8128" shape="octagon"/>
<text x="-3.429" y="4.064" size="1.27" layer="25" ratio="10">&gt;NAME</text>
<text x="-3.175" y="-2.921" size="1.27" layer="27" ratio="10">&gt;VALUE</text>
</package>
<package name="C050H075X075" library_version="1">
<description>&lt;b&gt;CAPACITOR&lt;/b&gt;&lt;p&gt;
Horizontal, grid 5 mm, outline 7.5 x 7.5 mm</description>
<wire x1="-3.683" y1="7.112" x2="-3.683" y2="0.508" width="0.1524" layer="21"/>
<wire x1="-3.683" y1="0.508" x2="-3.302" y2="0.508" width="0.1524" layer="21"/>
<wire x1="-3.302" y1="0.508" x2="-1.778" y2="0.508" width="0.1524" layer="51"/>
<wire x1="-1.778" y1="0.508" x2="1.778" y2="0.508" width="0.1524" layer="21"/>
<wire x1="1.778" y1="0.508" x2="3.302" y2="0.508" width="0.1524" layer="51"/>
<wire x1="3.302" y1="0.508" x2="3.683" y2="0.508" width="0.1524" layer="21"/>
<wire x1="3.683" y1="0.508" x2="3.683" y2="7.112" width="0.1524" layer="21"/>
<wire x1="3.175" y1="7.62" x2="-3.175" y2="7.62" width="0.1524" layer="21"/>
<wire x1="-0.3048" y1="2.413" x2="-0.3048" y2="1.778" width="0.3048" layer="21"/>
<wire x1="-0.3048" y1="1.778" x2="-0.3048" y2="1.143" width="0.3048" layer="21"/>
<wire x1="-0.3048" y1="1.778" x2="-1.651" y2="1.778" width="0.1524" layer="21"/>
<wire x1="0.3302" y1="2.413" x2="0.3302" y2="1.778" width="0.3048" layer="21"/>
<wire x1="0.3302" y1="1.778" x2="0.3302" y2="1.143" width="0.3048" layer="21"/>
<wire x1="0.3302" y1="1.778" x2="1.651" y2="1.778" width="0.1524" layer="21"/>
<wire x1="-3.683" y1="7.112" x2="-3.175" y2="7.62" width="0.1524" layer="21" curve="-90"/>
<wire x1="3.175" y1="7.62" x2="3.683" y2="7.112" width="0.1524" layer="21" curve="-90"/>
<wire x1="-2.54" y1="0" x2="-2.54" y2="0.254" width="0.508" layer="51"/>
<wire x1="2.54" y1="0" x2="2.54" y2="0.254" width="0.508" layer="51"/>
<pad name="1" x="-2.54" y="0" drill="0.8128" shape="octagon"/>
<pad name="2" x="2.54" y="0" drill="0.8128" shape="octagon"/>
<text x="-3.302" y="8.001" size="1.27" layer="25" ratio="10">&gt;NAME</text>
<text x="-3.175" y="3.175" size="1.27" layer="27" ratio="10">&gt;VALUE</text>
<rectangle x1="-2.794" y1="0.127" x2="-2.286" y2="0.508" layer="51"/>
<rectangle x1="2.286" y1="0.127" x2="2.794" y2="0.508" layer="51"/>
</package>
<package name="C075-032X103" library_version="1">
<description>&lt;b&gt;CAPACITOR&lt;/b&gt;&lt;p&gt;
grid 7.5 mm, outline 3.2 x 10.3 mm</description>
<wire x1="4.826" y1="1.524" x2="-4.826" y2="1.524" width="0.1524" layer="21"/>
<wire x1="-5.08" y1="1.27" x2="-5.08" y2="-1.27" width="0.1524" layer="21"/>
<wire x1="-4.826" y1="-1.524" x2="4.826" y2="-1.524" width="0.1524" layer="21"/>
<wire x1="5.08" y1="-1.27" x2="5.08" y2="1.27" width="0.1524" layer="21"/>
<wire x1="4.826" y1="1.524" x2="5.08" y2="1.27" width="0.1524" layer="21" curve="-90"/>
<wire x1="4.826" y1="-1.524" x2="5.08" y2="-1.27" width="0.1524" layer="21" curve="90"/>
<wire x1="-5.08" y1="-1.27" x2="-4.826" y2="-1.524" width="0.1524" layer="21" curve="90"/>
<wire x1="-5.08" y1="1.27" x2="-4.826" y2="1.524" width="0.1524" layer="21" curve="-90"/>
<wire x1="0.508" y1="0" x2="2.54" y2="0" width="0.1524" layer="21"/>
<wire x1="-2.54" y1="0" x2="-0.508" y2="0" width="0.1524" layer="21"/>
<wire x1="-0.508" y1="0.889" x2="-0.508" y2="0" width="0.4064" layer="21"/>
<wire x1="-0.508" y1="0" x2="-0.508" y2="-0.889" width="0.4064" layer="21"/>
<wire x1="0.508" y1="0.889" x2="0.508" y2="0" width="0.4064" layer="21"/>
<wire x1="0.508" y1="0" x2="0.508" y2="-0.889" width="0.4064" layer="21"/>
<pad name="1" x="-3.81" y="0" drill="0.9144" shape="octagon"/>
<pad name="2" x="3.81" y="0" drill="0.9144" shape="octagon"/>
<text x="-4.826" y="1.905" size="1.27" layer="25" ratio="10">&gt;NAME</text>
<text x="-4.826" y="-3.048" size="1.27" layer="27" ratio="10">&gt;VALUE</text>
</package>
<package name="C075-042X103" library_version="1">
<description>&lt;b&gt;CAPACITOR&lt;/b&gt;&lt;p&gt;
grid 7.5 mm, outline 4.2 x 10.3 mm</description>
<wire x1="4.826" y1="2.032" x2="-4.826" y2="2.032" width="0.1524" layer="21"/>
<wire x1="-5.08" y1="1.778" x2="-5.08" y2="-1.778" width="0.1524" layer="21"/>
<wire x1="-4.826" y1="-2.032" x2="4.826" y2="-2.032" width="0.1524" layer="21"/>
<wire x1="5.08" y1="-1.778" x2="5.08" y2="1.778" width="0.1524" layer="21"/>
<wire x1="4.826" y1="2.032" x2="5.08" y2="1.778" width="0.1524" layer="21" curve="-90"/>
<wire x1="4.826" y1="-2.032" x2="5.08" y2="-1.778" width="0.1524" layer="21" curve="90"/>
<wire x1="-5.08" y1="-1.778" x2="-4.826" y2="-2.032" width="0.1524" layer="21" curve="90"/>
<wire x1="-5.08" y1="1.778" x2="-4.826" y2="2.032" width="0.1524" layer="21" curve="-90"/>
<wire x1="-1.27" y1="0" x2="2.667" y2="0" width="0.1524" layer="21"/>
<wire x1="-2.667" y1="0" x2="-2.159" y2="0" width="0.1524" layer="21"/>
<wire x1="-2.159" y1="1.27" x2="-2.159" y2="0" width="0.4064" layer="21"/>
<wire x1="-2.159" y1="0" x2="-2.159" y2="-1.27" width="0.4064" layer="21"/>
<wire x1="-1.27" y1="1.27" x2="-1.27" y2="0" width="0.4064" layer="21"/>
<wire x1="-1.27" y1="0" x2="-1.27" y2="-1.27" width="0.4064" layer="21"/>
<pad name="1" x="-3.81" y="0" drill="0.9144" shape="octagon"/>
<pad name="2" x="3.81" y="0" drill="0.9144" shape="octagon"/>
<text x="-4.699" y="2.413" size="1.27" layer="25" ratio="10">&gt;NAME</text>
<text x="-0.635" y="-1.651" size="1.27" layer="27" ratio="10">&gt;VALUE</text>
</package>
<package name="C075-052X106" library_version="1">
<description>&lt;b&gt;CAPACITOR&lt;/b&gt;&lt;p&gt;
grid 7.5 mm, outline 5.2 x 10.6 mm</description>
<wire x1="4.953" y1="2.54" x2="-4.953" y2="2.54" width="0.1524" layer="21"/>
<wire x1="-5.207" y1="2.286" x2="-5.207" y2="-2.286" width="0.1524" layer="21"/>
<wire x1="-4.953" y1="-2.54" x2="4.953" y2="-2.54" width="0.1524" layer="21"/>
<wire x1="5.207" y1="-2.286" x2="5.207" y2="2.286" width="0.1524" layer="21"/>
<wire x1="4.953" y1="2.54" x2="5.207" y2="2.286" width="0.1524" layer="21" curve="-90"/>
<wire x1="4.953" y1="-2.54" x2="5.207" y2="-2.286" width="0.1524" layer="21" curve="90"/>
<wire x1="-5.207" y1="-2.286" x2="-4.953" y2="-2.54" width="0.1524" layer="21" curve="90"/>
<wire x1="-5.207" y1="2.286" x2="-4.953" y2="2.54" width="0.1524" layer="21" curve="-90"/>
<wire x1="-1.27" y1="0" x2="2.667" y2="0" width="0.1524" layer="21"/>
<wire x1="-2.667" y1="0" x2="-2.159" y2="0" width="0.1524" layer="21"/>
<wire x1="-2.159" y1="1.27" x2="-2.159" y2="0" width="0.4064" layer="21"/>
<wire x1="-2.159" y1="0" x2="-2.159" y2="-1.27" width="0.4064" layer="21"/>
<wire x1="-1.27" y1="1.27" x2="-1.27" y2="0" width="0.4064" layer="21"/>
<wire x1="-1.27" y1="0" x2="-1.27" y2="-1.27" width="0.4064" layer="21"/>
<pad name="1" x="-3.81" y="0" drill="0.9144" shape="octagon"/>
<pad name="2" x="3.81" y="0" drill="0.9144" shape="octagon"/>
<text x="-4.826" y="2.921" size="1.27" layer="25" ratio="10">&gt;NAME</text>
<text x="-0.635" y="-2.032" size="1.27" layer="27" ratio="10">&gt;VALUE</text>
</package>
<package name="C102-043X133" library_version="1">
<description>&lt;b&gt;CAPACITOR&lt;/b&gt;&lt;p&gt;
grid 10.2 mm, outline 4.3 x 13.3 mm</description>
<wire x1="-3.175" y1="1.27" x2="-3.175" y2="0" width="0.4064" layer="21"/>
<wire x1="-2.286" y1="1.27" x2="-2.286" y2="0" width="0.4064" layer="21"/>
<wire x1="3.81" y1="0" x2="-2.286" y2="0" width="0.1524" layer="21"/>
<wire x1="-2.286" y1="0" x2="-2.286" y2="-1.27" width="0.4064" layer="21"/>
<wire x1="-3.81" y1="0" x2="-3.175" y2="0" width="0.1524" layer="21"/>
<wire x1="-3.175" y1="0" x2="-3.175" y2="-1.27" width="0.4064" layer="21"/>
<wire x1="-6.096" y1="2.032" x2="6.096" y2="2.032" width="0.1524" layer="21"/>
<wire x1="6.604" y1="1.524" x2="6.604" y2="-1.524" width="0.1524" layer="21"/>
<wire x1="6.096" y1="-2.032" x2="-6.096" y2="-2.032" width="0.1524" layer="21"/>
<wire x1="-6.604" y1="-1.524" x2="-6.604" y2="1.524" width="0.1524" layer="21"/>
<wire x1="6.096" y1="2.032" x2="6.604" y2="1.524" width="0.1524" layer="21" curve="-90"/>
<wire x1="6.096" y1="-2.032" x2="6.604" y2="-1.524" width="0.1524" layer="21" curve="90"/>
<wire x1="-6.604" y1="-1.524" x2="-6.096" y2="-2.032" width="0.1524" layer="21" curve="90"/>
<wire x1="-6.604" y1="1.524" x2="-6.096" y2="2.032" width="0.1524" layer="21" curve="-90"/>
<pad name="1" x="-5.08" y="0" drill="1.016" shape="octagon"/>
<pad name="2" x="5.08" y="0" drill="1.016" shape="octagon"/>
<text x="-6.096" y="2.413" size="1.27" layer="25" ratio="10">&gt;NAME</text>
<text x="-1.524" y="-1.651" size="1.27" layer="27" ratio="10">&gt;VALUE</text>
</package>
<package name="C102-054X133" library_version="1">
<description>&lt;b&gt;CAPACITOR&lt;/b&gt;&lt;p&gt;
grid 10.2 mm, outline 5.4 x 13.3 mm</description>
<wire x1="-3.175" y1="1.27" x2="-3.175" y2="0" width="0.4064" layer="21"/>
<wire x1="-2.286" y1="1.27" x2="-2.286" y2="0" width="0.4064" layer="21"/>
<wire x1="3.81" y1="0" x2="-2.286" y2="0" width="0.1524" layer="21"/>
<wire x1="-2.286" y1="0" x2="-2.286" y2="-1.27" width="0.4064" layer="21"/>
<wire x1="-3.81" y1="0" x2="-3.175" y2="0" width="0.1524" layer="21"/>
<wire x1="-3.175" y1="0" x2="-3.175" y2="-1.27" width="0.4064" layer="21"/>
<wire x1="-6.096" y1="2.54" x2="6.096" y2="2.54" width="0.1524" layer="21"/>
<wire x1="6.604" y1="2.032" x2="6.604" y2="-2.032" width="0.1524" layer="21"/>
<wire x1="6.096" y1="-2.54" x2="-6.096" y2="-2.54" width="0.1524" layer="21"/>
<wire x1="-6.604" y1="-2.032" x2="-6.604" y2="2.032" width="0.1524" layer="21"/>
<wire x1="6.096" y1="2.54" x2="6.604" y2="2.032" width="0.1524" layer="21" curve="-90"/>
<wire x1="6.096" y1="-2.54" x2="6.604" y2="-2.032" width="0.1524" layer="21" curve="90"/>
<wire x1="-6.604" y1="-2.032" x2="-6.096" y2="-2.54" width="0.1524" layer="21" curve="90"/>
<wire x1="-6.604" y1="2.032" x2="-6.096" y2="2.54" width="0.1524" layer="21" curve="-90"/>
<pad name="1" x="-5.08" y="0" drill="1.016" shape="octagon"/>
<pad name="2" x="5.08" y="0" drill="1.016" shape="octagon"/>
<text x="-6.096" y="2.921" size="1.27" layer="25" ratio="10">&gt;NAME</text>
<text x="-1.524" y="-1.905" size="1.27" layer="27" ratio="10">&gt;VALUE</text>
</package>
<package name="C102-064X133" library_version="1">
<description>&lt;b&gt;CAPACITOR&lt;/b&gt;&lt;p&gt;
grid 10.2 mm, outline 6.4 x 13.3 mm</description>
<wire x1="-3.175" y1="1.27" x2="-3.175" y2="0" width="0.4064" layer="21"/>
<wire x1="-2.286" y1="1.27" x2="-2.286" y2="0" width="0.4064" layer="21"/>
<wire x1="3.81" y1="0" x2="-2.286" y2="0" width="0.1524" layer="21"/>
<wire x1="-2.286" y1="0" x2="-2.286" y2="-1.27" width="0.4064" layer="21"/>
<wire x1="-3.81" y1="0" x2="-3.175" y2="0" width="0.1524" layer="21"/>
<wire x1="-3.175" y1="0" x2="-3.175" y2="-1.27" width="0.4064" layer="21"/>
<wire x1="-6.096" y1="3.048" x2="6.096" y2="3.048" width="0.1524" layer="21"/>
<wire x1="6.604" y1="2.54" x2="6.604" y2="-2.54" width="0.1524" layer="21"/>
<wire x1="6.096" y1="-3.048" x2="-6.096" y2="-3.048" width="0.1524" layer="21"/>
<wire x1="-6.604" y1="-2.54" x2="-6.604" y2="2.54" width="0.1524" layer="21"/>
<wire x1="6.096" y1="3.048" x2="6.604" y2="2.54" width="0.1524" layer="21" curve="-90"/>
<wire x1="6.096" y1="-3.048" x2="6.604" y2="-2.54" width="0.1524" layer="21" curve="90"/>
<wire x1="-6.604" y1="-2.54" x2="-6.096" y2="-3.048" width="0.1524" layer="21" curve="90"/>
<wire x1="-6.604" y1="2.54" x2="-6.096" y2="3.048" width="0.1524" layer="21" curve="-90"/>
<pad name="1" x="-5.08" y="0" drill="1.016" shape="octagon"/>
<pad name="2" x="5.08" y="0" drill="1.016" shape="octagon"/>
<text x="-6.096" y="3.429" size="1.27" layer="25" ratio="10">&gt;NAME</text>
<text x="-1.524" y="-2.032" size="1.27" layer="27" ratio="10">&gt;VALUE</text>
</package>
<package name="C102_152-062X184" library_version="1">
<description>&lt;b&gt;CAPACITOR&lt;/b&gt;&lt;p&gt;
grid 10.2 mm + 15.2 mm, outline 6.2 x 18.4 mm</description>
<wire x1="-2.286" y1="1.27" x2="-2.286" y2="0" width="0.4064" layer="21"/>
<wire x1="-2.286" y1="0" x2="-2.286" y2="-1.27" width="0.4064" layer="21"/>
<wire x1="-3.175" y1="1.27" x2="-3.175" y2="0" width="0.4064" layer="21"/>
<wire x1="-3.175" y1="0" x2="-3.175" y2="-1.27" width="0.4064" layer="21"/>
<wire x1="-3.683" y1="0" x2="-3.175" y2="0" width="0.1524" layer="21"/>
<wire x1="-2.286" y1="0" x2="3.683" y2="0" width="0.1524" layer="21"/>
<wire x1="6.477" y1="0" x2="8.636" y2="0" width="0.1524" layer="21"/>
<wire x1="-6.096" y1="3.048" x2="6.223" y2="3.048" width="0.1524" layer="21"/>
<wire x1="6.223" y1="-3.048" x2="-6.096" y2="-3.048" width="0.1524" layer="21"/>
<wire x1="-6.604" y1="-2.54" x2="-6.604" y2="2.54" width="0.1524" layer="21"/>
<wire x1="6.223" y1="3.048" x2="6.731" y2="2.54" width="0.1524" layer="21" curve="-90"/>
<wire x1="6.223" y1="-3.048" x2="6.731" y2="-2.54" width="0.1524" layer="21" curve="90"/>
<wire x1="-6.604" y1="-2.54" x2="-6.096" y2="-3.048" width="0.1524" layer="21" curve="90"/>
<wire x1="-6.604" y1="2.54" x2="-6.096" y2="3.048" width="0.1524" layer="21" curve="-90"/>
<wire x1="6.731" y1="2.54" x2="6.731" y2="-2.54" width="0.1524" layer="21"/>
<wire x1="11.176" y1="3.048" x2="11.684" y2="2.54" width="0.1524" layer="21" curve="-90"/>
<wire x1="11.176" y1="-3.048" x2="11.684" y2="-2.54" width="0.1524" layer="21" curve="90"/>
<wire x1="11.176" y1="-3.048" x2="7.112" y2="-3.048" width="0.1524" layer="21"/>
<wire x1="7.112" y1="3.048" x2="11.176" y2="3.048" width="0.1524" layer="21"/>
<wire x1="11.684" y1="2.54" x2="11.684" y2="-2.54" width="0.1524" layer="21"/>
<pad name="1" x="-5.08" y="0" drill="1.016" shape="octagon"/>
<pad name="2" x="5.08" y="0" drill="1.016" shape="octagon"/>
<pad name="3" x="10.033" y="0" drill="1.016" shape="octagon"/>
<text x="-5.969" y="3.429" size="1.27" layer="25" ratio="10">&gt;NAME</text>
<text x="-1.524" y="-2.286" size="1.27" layer="27" ratio="10">&gt;VALUE</text>
</package>
<package name="C150-054X183" library_version="1">
<description>&lt;b&gt;CAPACITOR&lt;/b&gt;&lt;p&gt;
grid 15 mm, outline 5.4 x 18.3 mm</description>
<wire x1="-5.08" y1="1.27" x2="-5.08" y2="0" width="0.4064" layer="21"/>
<wire x1="-5.08" y1="0" x2="-5.08" y2="-1.27" width="0.4064" layer="21"/>
<wire x1="-4.191" y1="1.27" x2="-4.191" y2="0" width="0.4064" layer="21"/>
<wire x1="-4.191" y1="0" x2="-4.191" y2="-1.27" width="0.4064" layer="21"/>
<wire x1="-4.191" y1="0" x2="6.096" y2="0" width="0.1524" layer="21"/>
<wire x1="-5.08" y1="0" x2="-6.096" y2="0" width="0.1524" layer="21"/>
<wire x1="9.017" y1="2.032" x2="9.017" y2="-2.032" width="0.1524" layer="21"/>
<wire x1="8.509" y1="-2.54" x2="-8.509" y2="-2.54" width="0.1524" layer="21"/>
<wire x1="-9.017" y1="-2.032" x2="-9.017" y2="2.032" width="0.1524" layer="21"/>
<wire x1="-8.509" y1="2.54" x2="8.509" y2="2.54" width="0.1524" layer="21"/>
<wire x1="8.509" y1="2.54" x2="9.017" y2="2.032" width="0.1524" layer="21" curve="-90"/>
<wire x1="8.509" y1="-2.54" x2="9.017" y2="-2.032" width="0.1524" layer="21" curve="90"/>
<wire x1="-9.017" y1="-2.032" x2="-8.509" y2="-2.54" width="0.1524" layer="21" curve="90"/>
<wire x1="-9.017" y1="2.032" x2="-8.509" y2="2.54" width="0.1524" layer="21" curve="-90"/>
<pad name="1" x="-7.493" y="0" drill="1.016" shape="octagon"/>
<pad name="2" x="7.493" y="0" drill="1.016" shape="octagon"/>
<text x="-8.382" y="2.921" size="1.27" layer="25" ratio="10">&gt;NAME</text>
<text x="-3.429" y="-2.032" size="1.27" layer="27" ratio="10">&gt;VALUE</text>
</package>
<package name="C150-064X183" library_version="1">
<description>&lt;b&gt;CAPACITOR&lt;/b&gt;&lt;p&gt;
grid 15 mm, outline 6.4 x 18.3 mm</description>
<wire x1="-5.08" y1="1.27" x2="-5.08" y2="0" width="0.4064" layer="21"/>
<wire x1="-5.08" y1="0" x2="-5.08" y2="-1.27" width="0.4064" layer="21"/>
<wire x1="-4.191" y1="1.27" x2="-4.191" y2="0" width="0.4064" layer="21"/>
<wire x1="-4.191" y1="0" x2="-4.191" y2="-1.27" width="0.4064" layer="21"/>
<wire x1="-4.191" y1="0" x2="6.096" y2="0" width="0.1524" layer="21"/>
<wire x1="-5.08" y1="0" x2="-6.096" y2="0" width="0.1524" layer="21"/>
<wire x1="9.017" y1="2.54" x2="9.017" y2="-2.54" width="0.1524" layer="21"/>
<wire x1="8.509" y1="-3.048" x2="-8.509" y2="-3.048" width="0.1524" layer="21"/>
<wire x1="-9.017" y1="-2.54" x2="-9.017" y2="2.54" width="0.1524" layer="21"/>
<wire x1="-8.509" y1="3.048" x2="8.509" y2="3.048" width="0.1524" layer="21"/>
<wire x1="8.509" y1="3.048" x2="9.017" y2="2.54" width="0.1524" layer="21" curve="-90"/>
<wire x1="8.509" y1="-3.048" x2="9.017" y2="-2.54" width="0.1524" layer="21" curve="90"/>
<wire x1="-9.017" y1="-2.54" x2="-8.509" y2="-3.048" width="0.1524" layer="21" curve="90"/>
<wire x1="-9.017" y1="2.54" x2="-8.509" y2="3.048" width="0.1524" layer="21" curve="-90"/>
<pad name="1" x="-7.493" y="0" drill="1.016" shape="octagon"/>
<pad name="2" x="7.493" y="0" drill="1.016" shape="octagon"/>
<text x="-8.509" y="3.429" size="1.27" layer="25" ratio="10">&gt;NAME</text>
<text x="-3.429" y="-2.032" size="1.27" layer="27" ratio="10">&gt;VALUE</text>
</package>
<package name="C150-072X183" library_version="1">
<description>&lt;b&gt;CAPACITOR&lt;/b&gt;&lt;p&gt;
grid 15 mm, outline 7.2 x 18.3 mm</description>
<wire x1="-5.08" y1="1.27" x2="-5.08" y2="0" width="0.4064" layer="21"/>
<wire x1="-5.08" y1="0" x2="-5.08" y2="-1.27" width="0.4064" layer="21"/>
<wire x1="-4.191" y1="1.27" x2="-4.191" y2="0" width="0.4064" layer="21"/>
<wire x1="-4.191" y1="0" x2="-4.191" y2="-1.27" width="0.4064" layer="21"/>
<wire x1="-4.191" y1="0" x2="6.096" y2="0" width="0.1524" layer="21"/>
<wire x1="-5.08" y1="0" x2="-6.096" y2="0" width="0.1524" layer="21"/>
<wire x1="9.017" y1="3.048" x2="9.017" y2="-3.048" width="0.1524" layer="21"/>
<wire x1="8.509" y1="-3.556" x2="-8.509" y2="-3.556" width="0.1524" layer="21"/>
<wire x1="-9.017" y1="-3.048" x2="-9.017" y2="3.048" width="0.1524" layer="21"/>
<wire x1="-8.509" y1="3.556" x2="8.509" y2="3.556" width="0.1524" layer="21"/>
<wire x1="8.509" y1="3.556" x2="9.017" y2="3.048" width="0.1524" layer="21" curve="-90"/>
<wire x1="8.509" y1="-3.556" x2="9.017" y2="-3.048" width="0.1524" layer="21" curve="90"/>
<wire x1="-9.017" y1="-3.048" x2="-8.509" y2="-3.556" width="0.1524" layer="21" curve="90"/>
<wire x1="-9.017" y1="3.048" x2="-8.509" y2="3.556" width="0.1524" layer="21" curve="-90"/>
<pad name="1" x="-7.493" y="0" drill="1.016" shape="octagon"/>
<pad name="2" x="7.493" y="0" drill="1.016" shape="octagon"/>
<text x="-8.509" y="3.937" size="1.27" layer="25" ratio="10">&gt;NAME</text>
<text x="-3.429" y="-2.286" size="1.27" layer="27" ratio="10">&gt;VALUE</text>
</package>
<package name="C150-084X183" library_version="1">
<description>&lt;b&gt;CAPACITOR&lt;/b&gt;&lt;p&gt;
grid 15 mm, outline 8.4 x 18.3 mm</description>
<wire x1="-5.08" y1="1.27" x2="-5.08" y2="0" width="0.4064" layer="21"/>
<wire x1="-5.08" y1="0" x2="-5.08" y2="-1.27" width="0.4064" layer="21"/>
<wire x1="-4.191" y1="1.27" x2="-4.191" y2="0" width="0.4064" layer="21"/>
<wire x1="-4.191" y1="0" x2="-4.191" y2="-1.27" width="0.4064" layer="21"/>
<wire x1="-4.191" y1="0" x2="6.096" y2="0" width="0.1524" layer="21"/>
<wire x1="-5.08" y1="0" x2="-6.096" y2="0" width="0.1524" layer="21"/>
<wire x1="9.017" y1="3.556" x2="9.017" y2="-3.556" width="0.1524" layer="21"/>
<wire x1="8.509" y1="-4.064" x2="-8.509" y2="-4.064" width="0.1524" layer="21"/>
<wire x1="-9.017" y1="-3.556" x2="-9.017" y2="3.556" width="0.1524" layer="21"/>
<wire x1="-8.509" y1="4.064" x2="8.509" y2="4.064" width="0.1524" layer="21"/>
<wire x1="8.509" y1="4.064" x2="9.017" y2="3.556" width="0.1524" layer="21" curve="-90"/>
<wire x1="8.509" y1="-4.064" x2="9.017" y2="-3.556" width="0.1524" layer="21" curve="90"/>
<wire x1="-9.017" y1="-3.556" x2="-8.509" y2="-4.064" width="0.1524" layer="21" curve="90"/>
<wire x1="-9.017" y1="3.556" x2="-8.509" y2="4.064" width="0.1524" layer="21" curve="-90"/>
<pad name="1" x="-7.493" y="0" drill="1.016" shape="octagon"/>
<pad name="2" x="7.493" y="0" drill="1.016" shape="octagon"/>
<text x="-8.509" y="4.445" size="1.27" layer="25" ratio="10">&gt;NAME</text>
<text x="-3.429" y="-2.54" size="1.27" layer="27" ratio="10">&gt;VALUE</text>
</package>
<package name="C150-091X182" library_version="1">
<description>&lt;b&gt;CAPACITOR&lt;/b&gt;&lt;p&gt;
grid 15 mm, outline 9.1 x 18.2 mm</description>
<wire x1="-5.08" y1="1.27" x2="-5.08" y2="0" width="0.4064" layer="21"/>
<wire x1="-5.08" y1="0" x2="-5.08" y2="-1.27" width="0.4064" layer="21"/>
<wire x1="-4.191" y1="1.27" x2="-4.191" y2="0" width="0.4064" layer="21"/>
<wire x1="-4.191" y1="0" x2="-4.191" y2="-1.27" width="0.4064" layer="21"/>
<wire x1="-4.191" y1="0" x2="6.096" y2="0" width="0.1524" layer="21"/>
<wire x1="-5.08" y1="0" x2="-6.096" y2="0" width="0.1524" layer="21"/>
<wire x1="9.017" y1="3.937" x2="9.017" y2="-3.937" width="0.1524" layer="21"/>
<wire x1="8.509" y1="-4.445" x2="-8.509" y2="-4.445" width="0.1524" layer="21"/>
<wire x1="-9.017" y1="-3.937" x2="-9.017" y2="3.937" width="0.1524" layer="21"/>
<wire x1="-8.509" y1="4.445" x2="8.509" y2="4.445" width="0.1524" layer="21"/>
<wire x1="8.509" y1="4.445" x2="9.017" y2="3.937" width="0.1524" layer="21" curve="-90"/>
<wire x1="8.509" y1="-4.445" x2="9.017" y2="-3.937" width="0.1524" layer="21" curve="90"/>
<wire x1="-9.017" y1="-3.937" x2="-8.509" y2="-4.445" width="0.1524" layer="21" curve="90"/>
<wire x1="-9.017" y1="3.937" x2="-8.509" y2="4.445" width="0.1524" layer="21" curve="-90"/>
<pad name="1" x="-7.493" y="0" drill="1.016" shape="octagon"/>
<pad name="2" x="7.493" y="0" drill="1.016" shape="octagon"/>
<text x="-8.509" y="4.826" size="1.27" layer="25" ratio="10">&gt;NAME</text>
<text x="-3.429" y="-2.54" size="1.27" layer="27" ratio="10">&gt;VALUE</text>
</package>
<package name="C225-062X268" library_version="1">
<description>&lt;b&gt;CAPACITOR&lt;/b&gt;&lt;p&gt;
grid 22.5 mm, outline 6.2 x 26.8 mm</description>
<wire x1="-12.827" y1="3.048" x2="12.827" y2="3.048" width="0.1524" layer="21"/>
<wire x1="13.335" y1="2.54" x2="13.335" y2="-2.54" width="0.1524" layer="21"/>
<wire x1="12.827" y1="-3.048" x2="-12.827" y2="-3.048" width="0.1524" layer="21"/>
<wire x1="-13.335" y1="-2.54" x2="-13.335" y2="2.54" width="0.1524" layer="21"/>
<wire x1="-6.731" y1="1.905" x2="-6.731" y2="0" width="0.4064" layer="21"/>
<wire x1="-6.731" y1="0" x2="-6.731" y2="-1.905" width="0.4064" layer="21"/>
<wire x1="-7.62" y1="1.905" x2="-7.62" y2="0" width="0.4064" layer="21"/>
<wire x1="-7.62" y1="0" x2="-7.62" y2="-1.905" width="0.4064" layer="21"/>
<wire x1="12.827" y1="3.048" x2="13.335" y2="2.54" width="0.1524" layer="21" curve="-90"/>
<wire x1="12.827" y1="-3.048" x2="13.335" y2="-2.54" width="0.1524" layer="21" curve="90"/>
<wire x1="-13.335" y1="-2.54" x2="-12.827" y2="-3.048" width="0.1524" layer="21" curve="90"/>
<wire x1="-13.335" y1="2.54" x2="-12.827" y2="3.048" width="0.1524" layer="21" curve="-90"/>
<wire x1="-9.652" y1="0" x2="-7.62" y2="0" width="0.1524" layer="21"/>
<wire x1="-6.731" y1="0" x2="9.652" y2="0" width="0.1524" layer="21"/>
<pad name="1" x="-11.303" y="0" drill="1.016" shape="octagon"/>
<pad name="2" x="11.303" y="0" drill="1.016" shape="octagon"/>
<text x="-12.7" y="3.429" size="1.778" layer="25" ratio="10">&gt;NAME</text>
<text x="-5.08" y="-2.54" size="1.778" layer="27" ratio="10">&gt;VALUE</text>
</package>
<package name="C225-074X268" library_version="1">
<description>&lt;b&gt;CAPACITOR&lt;/b&gt;&lt;p&gt;
grid 22.5 mm, outline 7.4 x 26.8 mm</description>
<wire x1="-12.827" y1="3.556" x2="12.827" y2="3.556" width="0.1524" layer="21"/>
<wire x1="13.335" y1="3.048" x2="13.335" y2="-3.048" width="0.1524" layer="21"/>
<wire x1="12.827" y1="-3.556" x2="-12.827" y2="-3.556" width="0.1524" layer="21"/>
<wire x1="-13.335" y1="-3.048" x2="-13.335" y2="3.048" width="0.1524" layer="21"/>
<wire x1="-6.731" y1="1.905" x2="-6.731" y2="0" width="0.4064" layer="21"/>
<wire x1="-6.731" y1="0" x2="-6.731" y2="-1.905" width="0.4064" layer="21"/>
<wire x1="-7.62" y1="1.905" x2="-7.62" y2="0" width="0.4064" layer="21"/>
<wire x1="-7.62" y1="0" x2="-7.62" y2="-1.905" width="0.4064" layer="21"/>
<wire x1="12.827" y1="3.556" x2="13.335" y2="3.048" width="0.1524" layer="21" curve="-90"/>
<wire x1="12.827" y1="-3.556" x2="13.335" y2="-3.048" width="0.1524" layer="21" curve="90"/>
<wire x1="-13.335" y1="-3.048" x2="-12.827" y2="-3.556" width="0.1524" layer="21" curve="90"/>
<wire x1="-13.335" y1="3.048" x2="-12.827" y2="3.556" width="0.1524" layer="21" curve="-90"/>
<wire x1="-9.652" y1="0" x2="-7.62" y2="0" width="0.1524" layer="21"/>
<wire x1="-6.731" y1="0" x2="9.652" y2="0" width="0.1524" layer="21"/>
<pad name="1" x="-11.303" y="0" drill="1.016" shape="octagon"/>
<pad name="2" x="11.303" y="0" drill="1.016" shape="octagon"/>
<text x="-12.827" y="3.937" size="1.778" layer="25" ratio="10">&gt;NAME</text>
<text x="-5.08" y="-2.54" size="1.778" layer="27" ratio="10">&gt;VALUE</text>
</package>
<package name="C225-087X268" library_version="1">
<description>&lt;b&gt;CAPACITOR&lt;/b&gt;&lt;p&gt;
grid 22.5 mm, outline 8.7 x 26.8 mm</description>
<wire x1="-12.827" y1="4.318" x2="12.827" y2="4.318" width="0.1524" layer="21"/>
<wire x1="13.335" y1="3.81" x2="13.335" y2="-3.81" width="0.1524" layer="21"/>
<wire x1="12.827" y1="-4.318" x2="-12.827" y2="-4.318" width="0.1524" layer="21"/>
<wire x1="-13.335" y1="-3.81" x2="-13.335" y2="3.81" width="0.1524" layer="21"/>
<wire x1="-6.731" y1="1.905" x2="-6.731" y2="0" width="0.4064" layer="21"/>
<wire x1="-6.731" y1="0" x2="-6.731" y2="-1.905" width="0.4064" layer="21"/>
<wire x1="-7.62" y1="1.905" x2="-7.62" y2="0" width="0.4064" layer="21"/>
<wire x1="-7.62" y1="0" x2="-7.62" y2="-1.905" width="0.4064" layer="21"/>
<wire x1="12.827" y1="4.318" x2="13.335" y2="3.81" width="0.1524" layer="21" curve="-90"/>
<wire x1="12.827" y1="-4.318" x2="13.335" y2="-3.81" width="0.1524" layer="21" curve="90"/>
<wire x1="-13.335" y1="-3.81" x2="-12.827" y2="-4.318" width="0.1524" layer="21" curve="90"/>
<wire x1="-13.335" y1="3.81" x2="-12.827" y2="4.318" width="0.1524" layer="21" curve="-90"/>
<wire x1="-9.652" y1="0" x2="-7.62" y2="0" width="0.1524" layer="21"/>
<wire x1="-6.731" y1="0" x2="9.652" y2="0" width="0.1524" layer="21"/>
<pad name="1" x="-11.303" y="0" drill="1.016" shape="octagon"/>
<pad name="2" x="11.303" y="0" drill="1.016" shape="octagon"/>
<text x="-12.827" y="4.699" size="1.778" layer="25" ratio="10">&gt;NAME</text>
<text x="-5.08" y="-2.54" size="1.778" layer="27" ratio="10">&gt;VALUE</text>
</package>
<package name="C225-108X268" library_version="1">
<description>&lt;b&gt;CAPACITOR&lt;/b&gt;&lt;p&gt;
grid 22.5 mm, outline 10.8 x 26.8 mm</description>
<wire x1="-12.827" y1="5.334" x2="12.827" y2="5.334" width="0.1524" layer="21"/>
<wire x1="13.335" y1="4.826" x2="13.335" y2="-4.826" width="0.1524" layer="21"/>
<wire x1="12.827" y1="-5.334" x2="-12.827" y2="-5.334" width="0.1524" layer="21"/>
<wire x1="-13.335" y1="-4.826" x2="-13.335" y2="4.826" width="0.1524" layer="21"/>
<wire x1="-6.731" y1="1.905" x2="-6.731" y2="0" width="0.4064" layer="21"/>
<wire x1="-6.731" y1="0" x2="-6.731" y2="-1.905" width="0.4064" layer="21"/>
<wire x1="-7.62" y1="1.905" x2="-7.62" y2="0" width="0.4064" layer="21"/>
<wire x1="-7.62" y1="0" x2="-7.62" y2="-1.905" width="0.4064" layer="21"/>
<wire x1="12.827" y1="5.334" x2="13.335" y2="4.826" width="0.1524" layer="21" curve="-90"/>
<wire x1="12.827" y1="-5.334" x2="13.335" y2="-4.826" width="0.1524" layer="21" curve="90"/>
<wire x1="-13.335" y1="-4.826" x2="-12.827" y2="-5.334" width="0.1524" layer="21" curve="90"/>
<wire x1="-13.335" y1="4.826" x2="-12.827" y2="5.334" width="0.1524" layer="21" curve="-90"/>
<wire x1="-9.652" y1="0" x2="-7.62" y2="0" width="0.1524" layer="21"/>
<wire x1="-6.731" y1="0" x2="9.652" y2="0" width="0.1524" layer="21"/>
<pad name="1" x="-11.303" y="0" drill="1.016" shape="octagon"/>
<pad name="2" x="11.303" y="0" drill="1.016" shape="octagon"/>
<text x="-12.954" y="5.715" size="1.778" layer="25" ratio="10">&gt;NAME</text>
<text x="-5.08" y="-2.54" size="1.778" layer="27" ratio="10">&gt;VALUE</text>
</package>
<package name="C225-113X268" library_version="1">
<description>&lt;b&gt;CAPACITOR&lt;/b&gt;&lt;p&gt;
grid 22.5 mm, outline 11.3 x 26.8 mm</description>
<wire x1="-12.827" y1="5.588" x2="12.827" y2="5.588" width="0.1524" layer="21"/>
<wire x1="13.335" y1="5.08" x2="13.335" y2="-5.08" width="0.1524" layer="21"/>
<wire x1="12.827" y1="-5.588" x2="-12.827" y2="-5.588" width="0.1524" layer="21"/>
<wire x1="-13.335" y1="-5.08" x2="-13.335" y2="5.08" width="0.1524" layer="21"/>
<wire x1="-6.731" y1="1.905" x2="-6.731" y2="0" width="0.4064" layer="21"/>
<wire x1="-6.731" y1="0" x2="-6.731" y2="-1.905" width="0.4064" layer="21"/>
<wire x1="-7.62" y1="1.905" x2="-7.62" y2="0" width="0.4064" layer="21"/>
<wire x1="-7.62" y1="0" x2="-7.62" y2="-1.905" width="0.4064" layer="21"/>
<wire x1="12.827" y1="5.588" x2="13.335" y2="5.08" width="0.1524" layer="21" curve="-90"/>
<wire x1="12.827" y1="-5.588" x2="13.335" y2="-5.08" width="0.1524" layer="21" curve="90"/>
<wire x1="-13.335" y1="-5.08" x2="-12.827" y2="-5.588" width="0.1524" layer="21" curve="90"/>
<wire x1="-13.335" y1="5.08" x2="-12.827" y2="5.588" width="0.1524" layer="21" curve="-90"/>
<wire x1="-9.652" y1="0" x2="-7.62" y2="0" width="0.1524" layer="21"/>
<wire x1="-6.731" y1="0" x2="9.652" y2="0" width="0.1524" layer="21"/>
<pad name="1" x="-11.303" y="0" drill="1.016" shape="octagon"/>
<pad name="2" x="11.303" y="0" drill="1.016" shape="octagon"/>
<text x="-12.954" y="5.969" size="1.778" layer="25" ratio="10">&gt;NAME</text>
<text x="-5.08" y="-2.54" size="1.778" layer="27" ratio="10">&gt;VALUE</text>
</package>
<package name="C275-093X316" library_version="1">
<description>&lt;b&gt;CAPACITOR&lt;/b&gt;&lt;p&gt;
grid 27.5 mm, outline 9.3 x 31.6 mm</description>
<wire x1="-15.24" y1="4.572" x2="15.24" y2="4.572" width="0.1524" layer="21"/>
<wire x1="15.748" y1="4.064" x2="15.748" y2="-4.064" width="0.1524" layer="21"/>
<wire x1="15.24" y1="-4.572" x2="-15.24" y2="-4.572" width="0.1524" layer="21"/>
<wire x1="-15.748" y1="-4.064" x2="-15.748" y2="4.064" width="0.1524" layer="21"/>
<wire x1="-6.731" y1="1.905" x2="-6.731" y2="0" width="0.4064" layer="21"/>
<wire x1="-6.731" y1="0" x2="-6.731" y2="-1.905" width="0.4064" layer="21"/>
<wire x1="-7.62" y1="1.905" x2="-7.62" y2="0" width="0.4064" layer="21"/>
<wire x1="-7.62" y1="0" x2="-7.62" y2="-1.905" width="0.4064" layer="21"/>
<wire x1="15.24" y1="4.572" x2="15.748" y2="4.064" width="0.1524" layer="21" curve="-90"/>
<wire x1="15.24" y1="-4.572" x2="15.748" y2="-4.064" width="0.1524" layer="21" curve="90"/>
<wire x1="-15.748" y1="-4.064" x2="-15.24" y2="-4.572" width="0.1524" layer="21" curve="90"/>
<wire x1="-15.748" y1="4.064" x2="-15.24" y2="4.572" width="0.1524" layer="21" curve="-90"/>
<wire x1="-11.557" y1="0" x2="-7.62" y2="0" width="0.1524" layer="21"/>
<wire x1="-6.731" y1="0" x2="11.557" y2="0" width="0.1524" layer="21"/>
<pad name="1" x="-13.716" y="0" drill="1.1938" shape="octagon"/>
<pad name="2" x="13.716" y="0" drill="1.1938" shape="octagon"/>
<text x="-15.24" y="4.953" size="1.778" layer="25" ratio="10">&gt;NAME</text>
<text x="-5.08" y="-2.54" size="1.778" layer="27" ratio="10">&gt;VALUE</text>
</package>
<package name="C275-113X316" library_version="1">
<description>&lt;b&gt;CAPACITOR&lt;/b&gt;&lt;p&gt;
grid 27.5 mm, outline 11.3 x 31.6 mm</description>
<wire x1="-15.24" y1="5.588" x2="15.24" y2="5.588" width="0.1524" layer="21"/>
<wire x1="15.748" y1="5.08" x2="15.748" y2="-5.08" width="0.1524" layer="21"/>
<wire x1="15.24" y1="-5.588" x2="-15.24" y2="-5.588" width="0.1524" layer="21"/>
<wire x1="-15.748" y1="-5.08" x2="-15.748" y2="5.08" width="0.1524" layer="21"/>
<wire x1="-6.731" y1="1.905" x2="-6.731" y2="0" width="0.4064" layer="21"/>
<wire x1="-6.731" y1="0" x2="-6.731" y2="-1.905" width="0.4064" layer="21"/>
<wire x1="-7.62" y1="1.905" x2="-7.62" y2="0" width="0.4064" layer="21"/>
<wire x1="-7.62" y1="0" x2="-7.62" y2="-1.905" width="0.4064" layer="21"/>
<wire x1="15.24" y1="5.588" x2="15.748" y2="5.08" width="0.1524" layer="21" curve="-90"/>
<wire x1="15.24" y1="-5.588" x2="15.748" y2="-5.08" width="0.1524" layer="21" curve="90"/>
<wire x1="-15.748" y1="-5.08" x2="-15.24" y2="-5.588" width="0.1524" layer="21" curve="90"/>
<wire x1="-15.748" y1="5.08" x2="-15.24" y2="5.588" width="0.1524" layer="21" curve="-90"/>
<wire x1="-11.557" y1="0" x2="-7.62" y2="0" width="0.1524" layer="21"/>
<wire x1="-6.731" y1="0" x2="11.557" y2="0" width="0.1524" layer="21"/>
<pad name="1" x="-13.716" y="0" drill="1.1938" shape="octagon"/>
<pad name="2" x="13.716" y="0" drill="1.1938" shape="octagon"/>
<text x="-15.24" y="5.969" size="1.778" layer="25" ratio="10">&gt;NAME</text>
<text x="-5.08" y="-2.54" size="1.778" layer="27" ratio="10">&gt;VALUE</text>
</package>
<package name="C275-134X316" library_version="1">
<description>&lt;b&gt;CAPACITOR&lt;/b&gt;&lt;p&gt;
grid 27.5 mm, outline 13.4 x 31.6 mm</description>
<wire x1="-15.24" y1="6.604" x2="15.24" y2="6.604" width="0.1524" layer="21"/>
<wire x1="15.748" y1="6.096" x2="15.748" y2="-6.096" width="0.1524" layer="21"/>
<wire x1="15.24" y1="-6.604" x2="-15.24" y2="-6.604" width="0.1524" layer="21"/>
<wire x1="-15.748" y1="-6.096" x2="-15.748" y2="6.096" width="0.1524" layer="21"/>
<wire x1="-6.731" y1="1.905" x2="-6.731" y2="0" width="0.4064" layer="21"/>
<wire x1="-6.731" y1="0" x2="-6.731" y2="-1.905" width="0.4064" layer="21"/>
<wire x1="-7.62" y1="1.905" x2="-7.62" y2="0" width="0.4064" layer="21"/>
<wire x1="-7.62" y1="0" x2="-7.62" y2="-1.905" width="0.4064" layer="21"/>
<wire x1="15.24" y1="6.604" x2="15.748" y2="6.096" width="0.1524" layer="21" curve="-90"/>
<wire x1="15.24" y1="-6.604" x2="15.748" y2="-6.096" width="0.1524" layer="21" curve="90"/>
<wire x1="-15.748" y1="-6.096" x2="-15.24" y2="-6.604" width="0.1524" layer="21" curve="90"/>
<wire x1="-15.748" y1="6.096" x2="-15.24" y2="6.604" width="0.1524" layer="21" curve="-90"/>
<wire x1="-11.557" y1="0" x2="-7.62" y2="0" width="0.1524" layer="21"/>
<wire x1="-6.731" y1="0" x2="11.557" y2="0" width="0.1524" layer="21"/>
<pad name="1" x="-13.716" y="0" drill="1.1938" shape="octagon"/>
<pad name="2" x="13.716" y="0" drill="1.1938" shape="octagon"/>
<text x="-15.24" y="6.985" size="1.778" layer="25" ratio="10">&gt;NAME</text>
<text x="-5.08" y="-2.54" size="1.778" layer="27" ratio="10">&gt;VALUE</text>
</package>
<package name="C275-205X316" library_version="1">
<description>&lt;b&gt;CAPACITOR&lt;/b&gt;&lt;p&gt;
grid 27.5 mm, outline 20.5 x 31.6 mm</description>
<wire x1="-15.24" y1="10.16" x2="15.24" y2="10.16" width="0.1524" layer="21"/>
<wire x1="15.748" y1="9.652" x2="15.748" y2="-9.652" width="0.1524" layer="21"/>
<wire x1="15.24" y1="-10.16" x2="-15.24" y2="-10.16" width="0.1524" layer="21"/>
<wire x1="-15.748" y1="-9.652" x2="-15.748" y2="9.652" width="0.1524" layer="21"/>
<wire x1="-6.731" y1="1.905" x2="-6.731" y2="0" width="0.4064" layer="21"/>
<wire x1="-6.731" y1="0" x2="-6.731" y2="-1.905" width="0.4064" layer="21"/>
<wire x1="-7.62" y1="1.905" x2="-7.62" y2="0" width="0.4064" layer="21"/>
<wire x1="-7.62" y1="0" x2="-7.62" y2="-1.905" width="0.4064" layer="21"/>
<wire x1="15.24" y1="10.16" x2="15.748" y2="9.652" width="0.1524" layer="21" curve="-90"/>
<wire x1="15.24" y1="-10.16" x2="15.748" y2="-9.652" width="0.1524" layer="21" curve="90"/>
<wire x1="-15.748" y1="-9.652" x2="-15.24" y2="-10.16" width="0.1524" layer="21" curve="90"/>
<wire x1="-15.748" y1="9.652" x2="-15.24" y2="10.16" width="0.1524" layer="21" curve="-90"/>
<wire x1="-11.557" y1="0" x2="-7.62" y2="0" width="0.1524" layer="21"/>
<wire x1="-6.731" y1="0" x2="11.557" y2="0" width="0.1524" layer="21"/>
<pad name="1" x="-13.716" y="0" drill="1.1938" shape="octagon"/>
<pad name="2" x="13.716" y="0" drill="1.1938" shape="octagon"/>
<text x="-15.24" y="10.541" size="1.778" layer="25" ratio="10">&gt;NAME</text>
<text x="-5.08" y="-4.318" size="1.778" layer="27" ratio="10">&gt;VALUE</text>
</package>
<package name="C325-137X374" library_version="1">
<description>&lt;b&gt;CAPACITOR&lt;/b&gt;&lt;p&gt;
grid 32.5 mm, outline 13.7 x 37.4 mm</description>
<wire x1="-14.2748" y1="0" x2="-12.7" y2="0" width="0.1524" layer="21"/>
<wire x1="-12.7" y1="1.905" x2="-12.7" y2="0" width="0.4064" layer="21"/>
<wire x1="-11.811" y1="1.905" x2="-11.811" y2="0" width="0.4064" layer="21"/>
<wire x1="-11.811" y1="0" x2="14.2748" y2="0" width="0.1524" layer="21"/>
<wire x1="-11.811" y1="0" x2="-11.811" y2="-1.905" width="0.4064" layer="21"/>
<wire x1="-12.7" y1="0" x2="-12.7" y2="-1.905" width="0.4064" layer="21"/>
<wire x1="18.542" y1="6.731" x2="18.542" y2="-6.731" width="0.1524" layer="21"/>
<wire x1="-18.542" y1="6.731" x2="-18.542" y2="-6.731" width="0.1524" layer="21"/>
<wire x1="-18.542" y1="-6.731" x2="18.542" y2="-6.731" width="0.1524" layer="21"/>
<wire x1="18.542" y1="6.731" x2="-18.542" y2="6.731" width="0.1524" layer="21"/>
<pad name="1" x="-16.256" y="0" drill="1.1938" shape="octagon"/>
<pad name="2" x="16.256" y="0" drill="1.1938" shape="octagon"/>
<text x="-18.2372" y="7.0612" size="1.778" layer="25" ratio="10">&gt;NAME</text>
<text x="-10.8458" y="-2.8702" size="1.778" layer="27" ratio="10">&gt;VALUE</text>
</package>
<package name="C325-162X374" library_version="1">
<description>&lt;b&gt;CAPACITOR&lt;/b&gt;&lt;p&gt;
grid 32.5 mm, outline 16.2 x 37.4 mm</description>
<wire x1="-14.2748" y1="0" x2="-12.7" y2="0" width="0.1524" layer="21"/>
<wire x1="-12.7" y1="1.905" x2="-12.7" y2="0" width="0.4064" layer="21"/>
<wire x1="-11.811" y1="1.905" x2="-11.811" y2="0" width="0.4064" layer="21"/>
<wire x1="-11.811" y1="0" x2="14.2748" y2="0" width="0.1524" layer="21"/>
<wire x1="-11.811" y1="0" x2="-11.811" y2="-1.905" width="0.4064" layer="21"/>
<wire x1="-12.7" y1="0" x2="-12.7" y2="-1.905" width="0.4064" layer="21"/>
<wire x1="18.542" y1="8.001" x2="18.542" y2="-8.001" width="0.1524" layer="21"/>
<wire x1="-18.542" y1="8.001" x2="-18.542" y2="-8.001" width="0.1524" layer="21"/>
<wire x1="-18.542" y1="-8.001" x2="18.542" y2="-8.001" width="0.1524" layer="21"/>
<wire x1="18.542" y1="8.001" x2="-18.542" y2="8.001" width="0.1524" layer="21"/>
<pad name="1" x="-16.256" y="0" drill="1.1938" shape="octagon"/>
<pad name="2" x="16.256" y="0" drill="1.1938" shape="octagon"/>
<text x="-18.3642" y="8.3312" size="1.778" layer="25" ratio="10">&gt;NAME</text>
<text x="-10.8458" y="-2.8702" size="1.778" layer="27" ratio="10">&gt;VALUE</text>
</package>
<package name="C325-182X374" library_version="1">
<description>&lt;b&gt;CAPACITOR&lt;/b&gt;&lt;p&gt;
grid 32.5 mm, outline 18.2 x 37.4 mm</description>
<wire x1="-14.2748" y1="0" x2="-12.7" y2="0" width="0.1524" layer="21"/>
<wire x1="-12.7" y1="1.905" x2="-12.7" y2="0" width="0.4064" layer="21"/>
<wire x1="-11.811" y1="1.905" x2="-11.811" y2="0" width="0.4064" layer="21"/>
<wire x1="-11.811" y1="0" x2="14.2748" y2="0" width="0.1524" layer="21"/>
<wire x1="-11.811" y1="0" x2="-11.811" y2="-1.905" width="0.4064" layer="21"/>
<wire x1="-12.7" y1="0" x2="-12.7" y2="-1.905" width="0.4064" layer="21"/>
<wire x1="18.542" y1="9.017" x2="18.542" y2="-9.017" width="0.1524" layer="21"/>
<wire x1="-18.542" y1="9.017" x2="-18.542" y2="-9.017" width="0.1524" layer="21"/>
<wire x1="-18.542" y1="-9.017" x2="18.542" y2="-9.017" width="0.1524" layer="21"/>
<wire x1="18.542" y1="9.017" x2="-18.542" y2="9.017" width="0.1524" layer="21"/>
<pad name="1" x="-16.256" y="0" drill="1.1938" shape="octagon"/>
<pad name="2" x="16.256" y="0" drill="1.1938" shape="octagon"/>
<text x="-18.3642" y="9.3472" size="1.778" layer="25" ratio="10">&gt;NAME</text>
<text x="-10.8458" y="-2.8702" size="1.778" layer="27" ratio="10">&gt;VALUE</text>
</package>
<package name="C375-192X418" library_version="1">
<description>&lt;b&gt;CAPACITOR&lt;/b&gt;&lt;p&gt;
grid 37.5 mm, outline 19.2 x 41.8 mm</description>
<wire x1="-20.32" y1="8.509" x2="20.32" y2="8.509" width="0.1524" layer="21"/>
<wire x1="20.828" y1="8.001" x2="20.828" y2="-8.001" width="0.1524" layer="21"/>
<wire x1="20.32" y1="-8.509" x2="-20.32" y2="-8.509" width="0.1524" layer="21"/>
<wire x1="-20.828" y1="-8.001" x2="-20.828" y2="8.001" width="0.1524" layer="21"/>
<wire x1="-6.731" y1="1.905" x2="-6.731" y2="0" width="0.4064" layer="21"/>
<wire x1="-6.731" y1="0" x2="-6.731" y2="-1.905" width="0.4064" layer="21"/>
<wire x1="-7.62" y1="1.905" x2="-7.62" y2="0" width="0.4064" layer="21"/>
<wire x1="-7.62" y1="0" x2="-7.62" y2="-1.905" width="0.4064" layer="21"/>
<wire x1="20.32" y1="8.509" x2="20.828" y2="8.001" width="0.1524" layer="21" curve="-90"/>
<wire x1="20.32" y1="-8.509" x2="20.828" y2="-8.001" width="0.1524" layer="21" curve="90"/>
<wire x1="-20.828" y1="-8.001" x2="-20.32" y2="-8.509" width="0.1524" layer="21" curve="90"/>
<wire x1="-20.828" y1="8.001" x2="-20.32" y2="8.509" width="0.1524" layer="21" curve="-90"/>
<wire x1="-16.002" y1="0" x2="-7.62" y2="0" width="0.1524" layer="21"/>
<wire x1="-6.731" y1="0" x2="16.002" y2="0" width="0.1524" layer="21"/>
<pad name="1" x="-18.796" y="0" drill="1.3208" shape="octagon"/>
<pad name="2" x="18.796" y="0" drill="1.3208" shape="octagon"/>
<text x="-20.447" y="8.89" size="1.778" layer="25" ratio="10">&gt;NAME</text>
<text x="-5.08" y="-2.54" size="1.778" layer="27" ratio="10">&gt;VALUE</text>
</package>
<package name="C375-203X418" library_version="1">
<description>&lt;b&gt;CAPACITOR&lt;/b&gt;&lt;p&gt;
grid 37.5 mm, outline 20.3 x 41.8 mm</description>
<wire x1="-20.32" y1="10.16" x2="20.32" y2="10.16" width="0.1524" layer="21"/>
<wire x1="20.828" y1="9.652" x2="20.828" y2="-9.652" width="0.1524" layer="21"/>
<wire x1="20.32" y1="-10.16" x2="-20.32" y2="-10.16" width="0.1524" layer="21"/>
<wire x1="-20.828" y1="-9.652" x2="-20.828" y2="9.652" width="0.1524" layer="21"/>
<wire x1="-6.731" y1="1.905" x2="-6.731" y2="0" width="0.4064" layer="21"/>
<wire x1="-6.731" y1="0" x2="-6.731" y2="-1.905" width="0.4064" layer="21"/>
<wire x1="-7.62" y1="1.905" x2="-7.62" y2="0" width="0.4064" layer="21"/>
<wire x1="-7.62" y1="0" x2="-7.62" y2="-1.905" width="0.4064" layer="21"/>
<wire x1="20.32" y1="10.16" x2="20.828" y2="9.652" width="0.1524" layer="21" curve="-90"/>
<wire x1="20.32" y1="-10.16" x2="20.828" y2="-9.652" width="0.1524" layer="21" curve="90"/>
<wire x1="-20.828" y1="-9.652" x2="-20.32" y2="-10.16" width="0.1524" layer="21" curve="90"/>
<wire x1="-20.828" y1="9.652" x2="-20.32" y2="10.16" width="0.1524" layer="21" curve="-90"/>
<wire x1="-16.002" y1="0" x2="-7.62" y2="0" width="0.1524" layer="21"/>
<wire x1="-6.731" y1="0" x2="16.002" y2="0" width="0.1524" layer="21"/>
<pad name="1" x="-18.796" y="0" drill="1.3208" shape="octagon"/>
<pad name="2" x="18.796" y="0" drill="1.3208" shape="octagon"/>
<text x="-20.32" y="10.541" size="1.778" layer="25" ratio="10">&gt;NAME</text>
<text x="-5.08" y="-2.54" size="1.778" layer="27" ratio="10">&gt;VALUE</text>
</package>
<package name="C050-035X075" library_version="1">
<description>&lt;b&gt;CAPACITOR&lt;/b&gt;&lt;p&gt;
grid 5 mm, outline 3.5 x 7.5 mm</description>
<wire x1="-0.3048" y1="0.635" x2="-0.3048" y2="0" width="0.3048" layer="21"/>
<wire x1="-0.3048" y1="0" x2="-0.3048" y2="-0.635" width="0.3048" layer="21"/>
<wire x1="-0.3048" y1="0" x2="-1.524" y2="0" width="0.1524" layer="21"/>
<wire x1="0.3302" y1="0.635" x2="0.3302" y2="0" width="0.3048" layer="21"/>
<wire x1="0.3302" y1="0" x2="0.3302" y2="-0.635" width="0.3048" layer="21"/>
<wire x1="0.3302" y1="0" x2="1.524" y2="0" width="0.1524" layer="21"/>
<wire x1="-3.683" y1="1.524" x2="-3.683" y2="-1.524" width="0.1524" layer="21"/>
<wire x1="-3.429" y1="-1.778" x2="3.429" y2="-1.778" width="0.1524" layer="21"/>
<wire x1="3.683" y1="-1.524" x2="3.683" y2="1.524" width="0.1524" layer="21"/>
<wire x1="3.429" y1="1.778" x2="-3.429" y2="1.778" width="0.1524" layer="21"/>
<wire x1="3.429" y1="1.778" x2="3.683" y2="1.524" width="0.1524" layer="21" curve="-90"/>
<wire x1="3.429" y1="-1.778" x2="3.683" y2="-1.524" width="0.1524" layer="21" curve="90"/>
<wire x1="-3.683" y1="-1.524" x2="-3.429" y2="-1.778" width="0.1524" layer="21" curve="90"/>
<wire x1="-3.683" y1="1.524" x2="-3.429" y2="1.778" width="0.1524" layer="21" curve="-90"/>
<pad name="1" x="-2.54" y="0" drill="0.8128" shape="octagon"/>
<pad name="2" x="2.54" y="0" drill="0.8128" shape="octagon"/>
<text x="-3.556" y="2.159" size="1.27" layer="25" ratio="10">&gt;NAME</text>
<text x="-3.556" y="-3.429" size="1.27" layer="27" ratio="10">&gt;VALUE</text>
</package>
<package name="C375-155X418" library_version="1">
<description>&lt;b&gt;CAPACITOR&lt;/b&gt;&lt;p&gt;
grid 37.5 mm, outline 15.5 x 41.8 mm</description>
<wire x1="-20.32" y1="7.62" x2="20.32" y2="7.62" width="0.1524" layer="21"/>
<wire x1="20.828" y1="7.112" x2="20.828" y2="-7.112" width="0.1524" layer="21"/>
<wire x1="20.32" y1="-7.62" x2="-20.32" y2="-7.62" width="0.1524" layer="21"/>
<wire x1="-20.828" y1="-7.112" x2="-20.828" y2="7.112" width="0.1524" layer="21"/>
<wire x1="-6.731" y1="1.905" x2="-6.731" y2="0" width="0.4064" layer="21"/>
<wire x1="-6.731" y1="0" x2="-6.731" y2="-1.905" width="0.4064" layer="21"/>
<wire x1="-7.62" y1="1.905" x2="-7.62" y2="0" width="0.4064" layer="21"/>
<wire x1="-7.62" y1="0" x2="-7.62" y2="-1.905" width="0.4064" layer="21"/>
<wire x1="20.32" y1="7.62" x2="20.828" y2="7.112" width="0.1524" layer="21" curve="-90"/>
<wire x1="20.32" y1="-7.62" x2="20.828" y2="-7.112" width="0.1524" layer="21" curve="90"/>
<wire x1="-20.828" y1="-7.112" x2="-20.32" y2="-7.62" width="0.1524" layer="21" curve="90"/>
<wire x1="-20.828" y1="7.112" x2="-20.32" y2="7.62" width="0.1524" layer="21" curve="-90"/>
<wire x1="-16.002" y1="0" x2="-7.62" y2="0" width="0.1524" layer="21"/>
<wire x1="-6.731" y1="0" x2="16.002" y2="0" width="0.1524" layer="21"/>
<pad name="1" x="-18.796" y="0" drill="1.3208" shape="octagon"/>
<pad name="2" x="18.796" y="0" drill="1.3208" shape="octagon"/>
<text x="-20.447" y="8.001" size="1.778" layer="25" ratio="10">&gt;NAME</text>
<text x="-5.08" y="-2.54" size="1.778" layer="27" ratio="10">&gt;VALUE</text>
</package>
<package name="C075-063X106" library_version="1">
<description>&lt;b&gt;CAPACITOR&lt;/b&gt;&lt;p&gt;
grid 7.5 mm, outline 6.3 x 10.6 mm</description>
<wire x1="4.953" y1="3.048" x2="-4.953" y2="3.048" width="0.1524" layer="21"/>
<wire x1="-5.207" y1="2.794" x2="-5.207" y2="-2.794" width="0.1524" layer="21"/>
<wire x1="-4.953" y1="-3.048" x2="4.953" y2="-3.048" width="0.1524" layer="21"/>
<wire x1="5.207" y1="-2.794" x2="5.207" y2="2.794" width="0.1524" layer="21"/>
<wire x1="4.953" y1="3.048" x2="5.207" y2="2.794" width="0.1524" layer="21" curve="-90"/>
<wire x1="4.953" y1="-3.048" x2="5.207" y2="-2.794" width="0.1524" layer="21" curve="90"/>
<wire x1="-5.207" y1="-2.794" x2="-4.953" y2="-3.048" width="0.1524" layer="21" curve="90"/>
<wire x1="-5.207" y1="2.794" x2="-4.953" y2="3.048" width="0.1524" layer="21" curve="-90"/>
<wire x1="-1.27" y1="0" x2="2.667" y2="0" width="0.1524" layer="21"/>
<wire x1="-2.667" y1="0" x2="-2.159" y2="0" width="0.1524" layer="21"/>
<wire x1="-2.159" y1="1.27" x2="-2.159" y2="0" width="0.4064" layer="21"/>
<wire x1="-2.159" y1="0" x2="-2.159" y2="-1.27" width="0.4064" layer="21"/>
<wire x1="-1.27" y1="1.27" x2="-1.27" y2="0" width="0.4064" layer="21"/>
<wire x1="-1.27" y1="0" x2="-1.27" y2="-1.27" width="0.4064" layer="21"/>
<pad name="1" x="-3.81" y="0" drill="0.9144" shape="octagon"/>
<pad name="2" x="3.81" y="0" drill="0.9144" shape="octagon"/>
<text x="-4.826" y="3.429" size="1.27" layer="25" ratio="10">&gt;NAME</text>
<text x="-0.635" y="-2.54" size="1.27" layer="27" ratio="10">&gt;VALUE</text>
</package>
<package name="C275-154X316" library_version="1">
<description>&lt;b&gt;CAPACITOR&lt;/b&gt;&lt;p&gt;
grid 27.5 mm, outline 15.4 x 31.6 mm</description>
<wire x1="-15.24" y1="7.62" x2="15.24" y2="7.62" width="0.1524" layer="21"/>
<wire x1="15.748" y1="7.112" x2="15.748" y2="-7.112" width="0.1524" layer="21"/>
<wire x1="15.24" y1="-7.62" x2="-15.24" y2="-7.62" width="0.1524" layer="21"/>
<wire x1="-15.748" y1="-7.112" x2="-15.748" y2="7.112" width="0.1524" layer="21"/>
<wire x1="-6.731" y1="1.905" x2="-6.731" y2="0" width="0.4064" layer="21"/>
<wire x1="-6.731" y1="0" x2="-6.731" y2="-1.905" width="0.4064" layer="21"/>
<wire x1="-7.62" y1="1.905" x2="-7.62" y2="0" width="0.4064" layer="21"/>
<wire x1="-7.62" y1="0" x2="-7.62" y2="-1.905" width="0.4064" layer="21"/>
<wire x1="15.24" y1="7.62" x2="15.748" y2="7.112" width="0.1524" layer="21" curve="-90"/>
<wire x1="15.24" y1="-7.62" x2="15.748" y2="-7.112" width="0.1524" layer="21" curve="90"/>
<wire x1="-15.748" y1="-7.112" x2="-15.24" y2="-7.62" width="0.1524" layer="21" curve="90"/>
<wire x1="-15.748" y1="7.112" x2="-15.24" y2="7.62" width="0.1524" layer="21" curve="-90"/>
<wire x1="-11.557" y1="0" x2="-7.62" y2="0" width="0.1524" layer="21"/>
<wire x1="-6.731" y1="0" x2="11.557" y2="0" width="0.1524" layer="21"/>
<pad name="1" x="-13.716" y="0" drill="1.1938" shape="octagon"/>
<pad name="2" x="13.716" y="0" drill="1.1938" shape="octagon"/>
<text x="-15.24" y="8.001" size="1.778" layer="25" ratio="10">&gt;NAME</text>
<text x="-5.08" y="-2.54" size="1.778" layer="27" ratio="10">&gt;VALUE</text>
</package>
<package name="C275-173X316" library_version="1">
<description>&lt;b&gt;CAPACITOR&lt;/b&gt;&lt;p&gt;
grid 27.5 mm, outline 17.3 x 31.6 mm</description>
<wire x1="-15.24" y1="8.509" x2="15.24" y2="8.509" width="0.1524" layer="21"/>
<wire x1="15.748" y1="8.001" x2="15.748" y2="-8.001" width="0.1524" layer="21"/>
<wire x1="15.24" y1="-8.509" x2="-15.24" y2="-8.509" width="0.1524" layer="21"/>
<wire x1="-15.748" y1="-8.001" x2="-15.748" y2="8.001" width="0.1524" layer="21"/>
<wire x1="-6.731" y1="1.905" x2="-6.731" y2="0" width="0.4064" layer="21"/>
<wire x1="-6.731" y1="0" x2="-6.731" y2="-1.905" width="0.4064" layer="21"/>
<wire x1="-7.62" y1="1.905" x2="-7.62" y2="0" width="0.4064" layer="21"/>
<wire x1="-7.62" y1="0" x2="-7.62" y2="-1.905" width="0.4064" layer="21"/>
<wire x1="15.24" y1="8.509" x2="15.748" y2="8.001" width="0.1524" layer="21" curve="-90"/>
<wire x1="15.24" y1="-8.509" x2="15.748" y2="-8.001" width="0.1524" layer="21" curve="90"/>
<wire x1="-15.748" y1="-8.001" x2="-15.24" y2="-8.509" width="0.1524" layer="21" curve="90"/>
<wire x1="-15.748" y1="8.001" x2="-15.24" y2="8.509" width="0.1524" layer="21" curve="-90"/>
<wire x1="-11.557" y1="0" x2="-7.62" y2="0" width="0.1524" layer="21"/>
<wire x1="-6.731" y1="0" x2="11.557" y2="0" width="0.1524" layer="21"/>
<pad name="1" x="-13.716" y="0" drill="1.1938" shape="octagon"/>
<pad name="2" x="13.716" y="0" drill="1.1938" shape="octagon"/>
<text x="-15.24" y="8.89" size="1.778" layer="25" ratio="10">&gt;NAME</text>
<text x="-5.08" y="-2.54" size="1.778" layer="27" ratio="10">&gt;VALUE</text>
</package>
<package name="C0402K" library_version="1">
<description>&lt;b&gt;Ceramic Chip Capacitor KEMET 0204 reflow solder&lt;/b&gt;&lt;p&gt;
Metric Code Size 1005</description>
<wire x1="-0.425" y1="0.2" x2="0.425" y2="0.2" width="0.1016" layer="51"/>
<wire x1="0.425" y1="-0.2" x2="-0.425" y2="-0.2" width="0.1016" layer="51"/>
<smd name="1" x="-0.6" y="0" dx="0.925" dy="0.74" layer="1"/>
<smd name="2" x="0.6" y="0" dx="0.925" dy="0.74" layer="1"/>
<text x="-0.5" y="0.425" size="1.016" layer="25">&gt;NAME</text>
<text x="-0.5" y="-1.45" size="1.016" layer="27">&gt;VALUE</text>
<rectangle x1="-0.5" y1="-0.25" x2="-0.225" y2="0.25" layer="51"/>
<rectangle x1="0.225" y1="-0.25" x2="0.5" y2="0.25" layer="51"/>
</package>
<package name="C0603K" library_version="1">
<description>&lt;b&gt;Ceramic Chip Capacitor KEMET 0603 reflow solder&lt;/b&gt;&lt;p&gt;
Metric Code Size 1608</description>
<wire x1="-0.725" y1="0.35" x2="0.725" y2="0.35" width="0.1016" layer="51"/>
<wire x1="0.725" y1="-0.35" x2="-0.725" y2="-0.35" width="0.1016" layer="51"/>
<smd name="1" x="-0.875" y="0" dx="1.05" dy="1.08" layer="1"/>
<smd name="2" x="0.875" y="0" dx="1.05" dy="1.08" layer="1"/>
<text x="-0.8" y="0.65" size="1.016" layer="25">&gt;NAME</text>
<text x="-0.8" y="-1.65" size="1.016" layer="27">&gt;VALUE</text>
<rectangle x1="-0.8" y1="-0.4" x2="-0.45" y2="0.4" layer="51"/>
<rectangle x1="0.45" y1="-0.4" x2="0.8" y2="0.4" layer="51"/>
</package>
<package name="C0805K" library_version="1">
<description>&lt;b&gt;Ceramic Chip Capacitor KEMET 0805 reflow solder&lt;/b&gt;&lt;p&gt;
Metric Code Size 2012</description>
<wire x1="-0.925" y1="0.6" x2="0.925" y2="0.6" width="0.1016" layer="51"/>
<wire x1="0.925" y1="-0.6" x2="-0.925" y2="-0.6" width="0.1016" layer="51"/>
<smd name="1" x="-1" y="0" dx="1.3" dy="1.6" layer="1"/>
<smd name="2" x="1" y="0" dx="1.3" dy="1.6" layer="1"/>
<text x="-1" y="0.875" size="1.016" layer="25">&gt;NAME</text>
<text x="-1" y="-1.9" size="1.016" layer="27">&gt;VALUE</text>
<rectangle x1="-1" y1="-0.65" x2="-0.5" y2="0.65" layer="51"/>
<rectangle x1="0.5" y1="-0.65" x2="1" y2="0.65" layer="51"/>
</package>
<package name="C1206K" library_version="1">
<description>&lt;b&gt;Ceramic Chip Capacitor KEMET 1206 reflow solder&lt;/b&gt;&lt;p&gt;
Metric Code Size 3216</description>
<wire x1="-1.525" y1="0.75" x2="1.525" y2="0.75" width="0.1016" layer="51"/>
<wire x1="1.525" y1="-0.75" x2="-1.525" y2="-0.75" width="0.1016" layer="51"/>
<smd name="1" x="-1.5" y="0" dx="1.5" dy="2" layer="1"/>
<smd name="2" x="1.5" y="0" dx="1.5" dy="2" layer="1"/>
<text x="-1.6" y="1.1" size="1.016" layer="25">&gt;NAME</text>
<text x="-1.6" y="-2.1" size="1.016" layer="27">&gt;VALUE</text>
<rectangle x1="-1.6" y1="-0.8" x2="-1.1" y2="0.8" layer="51"/>
<rectangle x1="1.1" y1="-0.8" x2="1.6" y2="0.8" layer="51"/>
</package>
<package name="C1210K" library_version="1">
<description>&lt;b&gt;Ceramic Chip Capacitor KEMET 1210 reflow solder&lt;/b&gt;&lt;p&gt;
Metric Code Size 3225</description>
<wire x1="-1.525" y1="1.175" x2="1.525" y2="1.175" width="0.1016" layer="51"/>
<wire x1="1.525" y1="-1.175" x2="-1.525" y2="-1.175" width="0.1016" layer="51"/>
<smd name="1" x="-1.5" y="0" dx="1.5" dy="2.9" layer="1"/>
<smd name="2" x="1.5" y="0" dx="1.5" dy="2.9" layer="1"/>
<text x="-1.6" y="1.55" size="1.016" layer="25">&gt;NAME</text>
<text x="-1.6" y="-2.575" size="1.016" layer="27">&gt;VALUE</text>
<rectangle x1="-1.6" y1="-1.25" x2="-1.1" y2="1.25" layer="51"/>
<rectangle x1="1.1" y1="-1.25" x2="1.6" y2="1.25" layer="51"/>
</package>
<package name="C1812K" library_version="1">
<description>&lt;b&gt;Ceramic Chip Capacitor KEMET 1812 reflow solder&lt;/b&gt;&lt;p&gt;
Metric Code Size 4532</description>
<wire x1="-2.175" y1="1.525" x2="2.175" y2="1.525" width="0.1016" layer="51"/>
<wire x1="2.175" y1="-1.525" x2="-2.175" y2="-1.525" width="0.1016" layer="51"/>
<smd name="1" x="-2.05" y="0" dx="1.8" dy="3.7" layer="1"/>
<smd name="2" x="2.05" y="0" dx="1.8" dy="3.7" layer="1"/>
<text x="-2.25" y="1.95" size="1.016" layer="25">&gt;NAME</text>
<text x="-2.25" y="-2.975" size="1.016" layer="27">&gt;VALUE</text>
<rectangle x1="-2.25" y1="-1.6" x2="-1.65" y2="1.6" layer="51"/>
<rectangle x1="1.65" y1="-1.6" x2="2.25" y2="1.6" layer="51"/>
</package>
<package name="C1825K" library_version="1">
<description>&lt;b&gt;Ceramic Chip Capacitor KEMET 1825 reflow solder&lt;/b&gt;&lt;p&gt;
Metric Code Size 4564</description>
<wire x1="-1.525" y1="3.125" x2="1.525" y2="3.125" width="0.1016" layer="51"/>
<wire x1="1.525" y1="-3.125" x2="-1.525" y2="-3.125" width="0.1016" layer="51"/>
<smd name="1" x="-1.5" y="0" dx="1.8" dy="6.9" layer="1"/>
<smd name="2" x="1.5" y="0" dx="1.8" dy="6.9" layer="1"/>
<text x="-1.6" y="3.55" size="1.016" layer="25">&gt;NAME</text>
<text x="-1.6" y="-4.625" size="1.016" layer="27">&gt;VALUE</text>
<rectangle x1="-1.6" y1="-3.2" x2="-1.1" y2="3.2" layer="51"/>
<rectangle x1="1.1" y1="-3.2" x2="1.6" y2="3.2" layer="51"/>
</package>
<package name="C2220K" library_version="1">
<description>&lt;b&gt;Ceramic Chip Capacitor KEMET 2220 reflow solder&lt;/b&gt;&lt;p&gt;Metric Code Size 5650</description>
<wire x1="-2.725" y1="2.425" x2="2.725" y2="2.425" width="0.1016" layer="51"/>
<wire x1="2.725" y1="-2.425" x2="-2.725" y2="-2.425" width="0.1016" layer="51"/>
<smd name="1" x="-2.55" y="0" dx="1.85" dy="5.5" layer="1"/>
<smd name="2" x="2.55" y="0" dx="1.85" dy="5.5" layer="1"/>
<text x="-2.8" y="2.95" size="1.016" layer="25">&gt;NAME</text>
<text x="-2.8" y="-3.975" size="1.016" layer="27">&gt;VALUE</text>
<rectangle x1="-2.8" y1="-2.5" x2="-2.2" y2="2.5" layer="51"/>
<rectangle x1="2.2" y1="-2.5" x2="2.8" y2="2.5" layer="51"/>
</package>
<package name="C2225K" library_version="1">
<description>&lt;b&gt;Ceramic Chip Capacitor KEMET 2225 reflow solder&lt;/b&gt;&lt;p&gt;Metric Code Size 5664</description>
<wire x1="-2.725" y1="3.075" x2="2.725" y2="3.075" width="0.1016" layer="51"/>
<wire x1="2.725" y1="-3.075" x2="-2.725" y2="-3.075" width="0.1016" layer="51"/>
<smd name="1" x="-2.55" y="0" dx="1.85" dy="6.8" layer="1"/>
<smd name="2" x="2.55" y="0" dx="1.85" dy="6.8" layer="1"/>
<text x="-2.8" y="3.6" size="1.016" layer="25">&gt;NAME</text>
<text x="-2.8" y="-4.575" size="1.016" layer="27">&gt;VALUE</text>
<rectangle x1="-2.8" y1="-3.15" x2="-2.2" y2="3.15" layer="51"/>
<rectangle x1="2.2" y1="-3.15" x2="2.8" y2="3.15" layer="51"/>
</package>
<package name="HPC0201" library_version="1">
<description>&lt;b&gt; &lt;/b&gt;&lt;p&gt;
Source: http://www.vishay.com/docs/10129/hpc0201a.pdf</description>
<smd name="1" x="-0.18" y="0" dx="0.2" dy="0.35" layer="1"/>
<smd name="2" x="0.18" y="0" dx="0.2" dy="0.35" layer="1"/>
<text x="-0.75" y="0.74" size="1.27" layer="25">&gt;NAME</text>
<text x="-0.785" y="-1.865" size="1.27" layer="27">&gt;VALUE</text>
<rectangle x1="-0.305" y1="-0.15" x2="0.305" y2="0.15" layer="51"/>
</package>
<package name="C0201" library_version="1">
<description>Source: http://www.avxcorp.com/docs/catalogs/cx5r.pdf</description>
<smd name="1" x="-0.25" y="0" dx="0.25" dy="0.35" layer="1"/>
<smd name="2" x="0.25" y="0" dx="0.25" dy="0.35" layer="1"/>
<text x="-0.635" y="0.635" size="1.27" layer="25">&gt;NAME</text>
<text x="-0.635" y="-1.905" size="1.27" layer="27">&gt;VALUE</text>
<rectangle x1="-0.3" y1="-0.15" x2="-0.15" y2="0.15" layer="51"/>
<rectangle x1="0.15" y1="-0.15" x2="0.3" y2="0.15" layer="51"/>
<rectangle x1="-0.15" y1="0.1" x2="0.15" y2="0.15" layer="51"/>
<rectangle x1="-0.15" y1="-0.15" x2="0.15" y2="-0.1" layer="51"/>
</package>
<package name="C1808" library_version="1">
<description>&lt;b&gt;CAPACITOR&lt;/b&gt;&lt;p&gt;
Source: AVX .. aphvc.pdf</description>
<wire x1="-1.4732" y1="0.9502" x2="1.4732" y2="0.9502" width="0.1016" layer="51"/>
<wire x1="-1.4478" y1="-0.9502" x2="1.4732" y2="-0.9502" width="0.1016" layer="51"/>
<smd name="1" x="-1.95" y="0" dx="1.6" dy="2.2" layer="1"/>
<smd name="2" x="1.95" y="0" dx="1.6" dy="2.2" layer="1"/>
<text x="-2.233" y="1.827" size="1.27" layer="25">&gt;NAME</text>
<text x="-2.233" y="-2.842" size="1.27" layer="27">&gt;VALUE</text>
<rectangle x1="-2.275" y1="-1.015" x2="-1.225" y2="1.015" layer="51"/>
<rectangle x1="1.225" y1="-1.015" x2="2.275" y2="1.015" layer="51"/>
</package>
<package name="C3640" library_version="1">
<description>&lt;b&gt;CAPACITOR&lt;/b&gt;&lt;p&gt;
Source: AVX .. aphvc.pdf</description>
<wire x1="-3.8322" y1="5.0496" x2="3.8322" y2="5.0496" width="0.1016" layer="51"/>
<wire x1="-3.8322" y1="-5.0496" x2="3.8322" y2="-5.0496" width="0.1016" layer="51"/>
<smd name="1" x="-4.267" y="0" dx="2.6" dy="10.7" layer="1"/>
<smd name="2" x="4.267" y="0" dx="2.6" dy="10.7" layer="1"/>
<text x="-4.647" y="6.465" size="1.27" layer="25">&gt;NAME</text>
<text x="-4.647" y="-7.255" size="1.27" layer="27">&gt;VALUE</text>
<rectangle x1="-4.57" y1="-5.1" x2="-3.05" y2="5.1" layer="51"/>
<rectangle x1="3.05" y1="-5.1" x2="4.5688" y2="5.1" layer="51"/>
</package>
<package name="C01005" library_version="1">
<description>&lt;b&gt;CAPACITOR&lt;/b&gt;</description>
<rectangle x1="-0.1999" y1="-0.3" x2="0.1999" y2="0.3" layer="35"/>
<smd name="1" x="-0.1625" y="0" dx="0.2" dy="0.25" layer="1"/>
<smd name="2" x="0.1625" y="0" dx="0.2" dy="0.25" layer="1"/>
<text x="-0.4" y="0.3" size="1.27" layer="25">&gt;NAME</text>
<text x="-0.4" y="-1.6" size="1.27" layer="27">&gt;VALUE</text>
<rectangle x1="-0.2" y1="-0.1" x2="-0.075" y2="0.1" layer="51"/>
<rectangle x1="0.075" y1="-0.1" x2="0.2" y2="0.1" layer="51"/>
<rectangle x1="-0.15" y1="0.05" x2="0.15" y2="0.1" layer="51"/>
<rectangle x1="-0.15" y1="-0.1" x2="0.15" y2="-0.05" layer="51"/>
</package>
<package name="R0402" library_version="1">
<description>&lt;b&gt;RESISTOR&lt;/b&gt;</description>
<wire x1="-0.245" y1="0.224" x2="0.245" y2="0.224" width="0.1524" layer="51"/>
<wire x1="0.245" y1="-0.224" x2="-0.245" y2="-0.224" width="0.1524" layer="51"/>
<wire x1="-1.473" y1="0.483" x2="1.473" y2="0.483" width="0.0508" layer="39"/>
<wire x1="1.473" y1="0.483" x2="1.473" y2="-0.483" width="0.0508" layer="39"/>
<wire x1="1.473" y1="-0.483" x2="-1.473" y2="-0.483" width="0.0508" layer="39"/>
<wire x1="-1.473" y1="-0.483" x2="-1.473" y2="0.483" width="0.0508" layer="39"/>
<smd name="1" x="-0.65" y="0" dx="0.7" dy="0.9" layer="1"/>
<smd name="2" x="0.65" y="0" dx="0.7" dy="0.9" layer="1"/>
<text x="-0.635" y="0.635" size="1.27" layer="25">&gt;NAME</text>
<text x="-0.635" y="-1.905" size="1.27" layer="27">&gt;VALUE</text>
<rectangle x1="-0.554" y1="-0.3048" x2="-0.254" y2="0.2951" layer="51"/>
<rectangle x1="0.2588" y1="-0.3048" x2="0.5588" y2="0.2951" layer="51"/>
<rectangle x1="-0.1999" y1="-0.4001" x2="0.1999" y2="0.4001" layer="35"/>
</package>
<package name="R0603" library_version="1">
<description>&lt;b&gt;RESISTOR&lt;/b&gt;</description>
<wire x1="-0.432" y1="-0.356" x2="0.432" y2="-0.356" width="0.1524" layer="51"/>
<wire x1="0.432" y1="0.356" x2="-0.432" y2="0.356" width="0.1524" layer="51"/>
<wire x1="-1.473" y1="0.983" x2="1.473" y2="0.983" width="0.0508" layer="39"/>
<wire x1="1.473" y1="0.983" x2="1.473" y2="-0.983" width="0.0508" layer="39"/>
<wire x1="1.473" y1="-0.983" x2="-1.473" y2="-0.983" width="0.0508" layer="39"/>
<wire x1="-1.473" y1="-0.983" x2="-1.473" y2="0.983" width="0.0508" layer="39"/>
<smd name="1" x="-0.85" y="0" dx="1" dy="1.1" layer="1"/>
<smd name="2" x="0.85" y="0" dx="1" dy="1.1" layer="1"/>
<text x="-0.635" y="0.635" size="1.27" layer="25">&gt;NAME</text>
<text x="-0.635" y="-1.905" size="1.27" layer="27">&gt;VALUE</text>
<rectangle x1="0.4318" y1="-0.4318" x2="0.8382" y2="0.4318" layer="51"/>
<rectangle x1="-0.8382" y1="-0.4318" x2="-0.4318" y2="0.4318" layer="51"/>
<rectangle x1="-0.1999" y1="-0.4001" x2="0.1999" y2="0.4001" layer="35"/>
</package>
<package name="R0805" library_version="1">
<description>&lt;b&gt;RESISTOR&lt;/b&gt;&lt;p&gt;</description>
<wire x1="-0.41" y1="0.635" x2="0.41" y2="0.635" width="0.1524" layer="51"/>
<wire x1="-0.41" y1="-0.635" x2="0.41" y2="-0.635" width="0.1524" layer="51"/>
<wire x1="-1.973" y1="0.983" x2="1.973" y2="0.983" width="0.0508" layer="39"/>
<wire x1="1.973" y1="0.983" x2="1.973" y2="-0.983" width="0.0508" layer="39"/>
<wire x1="1.973" y1="-0.983" x2="-1.973" y2="-0.983" width="0.0508" layer="39"/>
<wire x1="-1.973" y1="-0.983" x2="-1.973" y2="0.983" width="0.0508" layer="39"/>
<smd name="1" x="-0.95" y="0" dx="1.3" dy="1.5" layer="1"/>
<smd name="2" x="0.95" y="0" dx="1.3" dy="1.5" layer="1"/>
<text x="-0.635" y="1.27" size="1.27" layer="25">&gt;NAME</text>
<text x="-0.635" y="-2.54" size="1.27" layer="27">&gt;VALUE</text>
<rectangle x1="0.4064" y1="-0.6985" x2="1.0564" y2="0.7015" layer="51"/>
<rectangle x1="-1.0668" y1="-0.6985" x2="-0.4168" y2="0.7015" layer="51"/>
<rectangle x1="-0.1999" y1="-0.5001" x2="0.1999" y2="0.5001" layer="35"/>
</package>
<package name="R0805W" library_version="1">
<description>&lt;b&gt;RESISTOR&lt;/b&gt; wave soldering&lt;p&gt;</description>
<wire x1="-0.41" y1="0.635" x2="0.41" y2="0.635" width="0.1524" layer="51"/>
<wire x1="-0.41" y1="-0.635" x2="0.41" y2="-0.635" width="0.1524" layer="51"/>
<wire x1="-1.973" y1="0.983" x2="1.973" y2="0.983" width="0.0508" layer="39"/>
<wire x1="1.973" y1="0.983" x2="1.973" y2="-0.983" width="0.0508" layer="39"/>
<wire x1="1.973" y1="-0.983" x2="-1.973" y2="-0.983" width="0.0508" layer="39"/>
<wire x1="-1.973" y1="-0.983" x2="-1.973" y2="0.983" width="0.0508" layer="39"/>
<smd name="1" x="-1.0525" y="0" dx="1.5" dy="1" layer="1"/>
<smd name="2" x="1.0525" y="0" dx="1.5" dy="1" layer="1"/>
<text x="-0.635" y="1.27" size="1.27" layer="25">&gt;NAME</text>
<text x="-0.635" y="-2.54" size="1.27" layer="27">&gt;VALUE</text>
<rectangle x1="0.4064" y1="-0.6985" x2="1.0564" y2="0.7015" layer="51"/>
<rectangle x1="-1.0668" y1="-0.6985" x2="-0.4168" y2="0.7015" layer="51"/>
<rectangle x1="-0.1999" y1="-0.5001" x2="0.1999" y2="0.5001" layer="35"/>
</package>
<package name="R1206" library_version="1">
<description>&lt;b&gt;RESISTOR&lt;/b&gt;</description>
<wire x1="0.9525" y1="-0.8128" x2="-0.9652" y2="-0.8128" width="0.1524" layer="51"/>
<wire x1="0.9525" y1="0.8128" x2="-0.9652" y2="0.8128" width="0.1524" layer="51"/>
<wire x1="-2.473" y1="0.983" x2="2.473" y2="0.983" width="0.0508" layer="39"/>
<wire x1="2.473" y1="0.983" x2="2.473" y2="-0.983" width="0.0508" layer="39"/>
<wire x1="2.473" y1="-0.983" x2="-2.473" y2="-0.983" width="0.0508" layer="39"/>
<wire x1="-2.473" y1="-0.983" x2="-2.473" y2="0.983" width="0.0508" layer="39"/>
<smd name="2" x="1.422" y="0" dx="1.6" dy="1.803" layer="1"/>
<smd name="1" x="-1.422" y="0" dx="1.6" dy="1.803" layer="1"/>
<text x="-1.27" y="1.27" size="1.27" layer="25">&gt;NAME</text>
<text x="-1.27" y="-2.54" size="1.27" layer="27">&gt;VALUE</text>
<rectangle x1="-1.6891" y1="-0.8763" x2="-0.9525" y2="0.8763" layer="51"/>
<rectangle x1="0.9525" y1="-0.8763" x2="1.6891" y2="0.8763" layer="51"/>
<rectangle x1="-0.3" y1="-0.7" x2="0.3" y2="0.7" layer="35"/>
</package>
<package name="R1206W" library_version="1">
<description>&lt;b&gt;RESISTOR&lt;/b&gt;&lt;p&gt;
wave soldering</description>
<wire x1="-0.913" y1="0.8" x2="0.888" y2="0.8" width="0.1524" layer="51"/>
<wire x1="-0.913" y1="-0.8" x2="0.888" y2="-0.8" width="0.1524" layer="51"/>
<wire x1="-2.473" y1="0.983" x2="2.473" y2="0.983" width="0.0508" layer="39"/>
<wire x1="2.473" y1="0.983" x2="2.473" y2="-0.983" width="0.0508" layer="39"/>
<wire x1="2.473" y1="-0.983" x2="-2.473" y2="-0.983" width="0.0508" layer="39"/>
<wire x1="-2.473" y1="-0.983" x2="-2.473" y2="0.983" width="0.0508" layer="39"/>
<smd name="1" x="-1.499" y="0" dx="1.8" dy="1.2" layer="1"/>
<smd name="2" x="1.499" y="0" dx="1.8" dy="1.2" layer="1"/>
<text x="-1.905" y="1.27" size="1.27" layer="25">&gt;NAME</text>
<text x="-1.905" y="-2.54" size="1.27" layer="27">&gt;VALUE</text>
<rectangle x1="-1.651" y1="-0.8763" x2="-0.9009" y2="0.8738" layer="51"/>
<rectangle x1="0.889" y1="-0.8763" x2="1.6391" y2="0.8738" layer="51"/>
<rectangle x1="-0.3" y1="-0.7" x2="0.3" y2="0.7" layer="35"/>
</package>
<package name="R1210" library_version="1">
<description>&lt;b&gt;RESISTOR&lt;/b&gt;</description>
<wire x1="-0.913" y1="1.219" x2="0.939" y2="1.219" width="0.1524" layer="51"/>
<wire x1="-0.913" y1="-1.219" x2="0.939" y2="-1.219" width="0.1524" layer="51"/>
<wire x1="-2.473" y1="1.483" x2="2.473" y2="1.483" width="0.0508" layer="39"/>
<wire x1="2.473" y1="1.483" x2="2.473" y2="-1.483" width="0.0508" layer="39"/>
<wire x1="2.473" y1="-1.483" x2="-2.473" y2="-1.483" width="0.0508" layer="39"/>
<wire x1="-2.473" y1="-1.483" x2="-2.473" y2="1.483" width="0.0508" layer="39"/>
<smd name="1" x="-1.4" y="0" dx="1.6" dy="2.7" layer="1"/>
<smd name="2" x="1.4" y="0" dx="1.6" dy="2.7" layer="1"/>
<text x="-2.54" y="1.905" size="1.27" layer="25">&gt;NAME</text>
<text x="-2.54" y="-3.175" size="1.27" layer="27">&gt;VALUE</text>
<rectangle x1="-1.651" y1="-1.3081" x2="-0.9009" y2="1.2918" layer="51"/>
<rectangle x1="0.9144" y1="-1.3081" x2="1.6645" y2="1.2918" layer="51"/>
<rectangle x1="-0.3" y1="-0.8999" x2="0.3" y2="0.8999" layer="35"/>
</package>
<package name="R1210W" library_version="1">
<description>&lt;b&gt;RESISTOR&lt;/b&gt;&lt;p&gt;
wave soldering</description>
<wire x1="-0.913" y1="1.219" x2="0.939" y2="1.219" width="0.1524" layer="51"/>
<wire x1="-0.913" y1="-1.219" x2="0.939" y2="-1.219" width="0.1524" layer="51"/>
<wire x1="-2.473" y1="1.483" x2="2.473" y2="1.483" width="0.0508" layer="39"/>
<wire x1="2.473" y1="1.483" x2="2.473" y2="-1.483" width="0.0508" layer="39"/>
<wire x1="2.473" y1="-1.483" x2="-2.473" y2="-1.483" width="0.0508" layer="39"/>
<wire x1="-2.473" y1="-1.483" x2="-2.473" y2="1.483" width="0.0508" layer="39"/>
<smd name="1" x="-1.499" y="0" dx="1.8" dy="1.8" layer="1"/>
<smd name="2" x="1.499" y="0" dx="1.8" dy="1.8" layer="1"/>
<text x="-2.54" y="1.905" size="1.27" layer="25">&gt;NAME</text>
<text x="-2.54" y="-3.175" size="1.27" layer="27">&gt;VALUE</text>
<rectangle x1="-1.651" y1="-1.3081" x2="-0.9009" y2="1.2918" layer="51"/>
<rectangle x1="0.9144" y1="-1.3081" x2="1.6645" y2="1.2918" layer="51"/>
<rectangle x1="-0.3" y1="-0.8001" x2="0.3" y2="0.8001" layer="35"/>
</package>
<package name="R2010" library_version="1">
<description>&lt;b&gt;RESISTOR&lt;/b&gt;</description>
<wire x1="-1.662" y1="1.245" x2="1.662" y2="1.245" width="0.1524" layer="51"/>
<wire x1="-1.637" y1="-1.245" x2="1.687" y2="-1.245" width="0.1524" layer="51"/>
<wire x1="-3.473" y1="1.483" x2="3.473" y2="1.483" width="0.0508" layer="39"/>
<wire x1="3.473" y1="1.483" x2="3.473" y2="-1.483" width="0.0508" layer="39"/>
<wire x1="3.473" y1="-1.483" x2="-3.473" y2="-1.483" width="0.0508" layer="39"/>
<wire x1="-3.473" y1="-1.483" x2="-3.473" y2="1.483" width="0.0508" layer="39"/>
<smd name="1" x="-2.2" y="0" dx="1.8" dy="2.7" layer="1"/>
<smd name="2" x="2.2" y="0" dx="1.8" dy="2.7" layer="1"/>
<text x="-3.175" y="1.905" size="1.27" layer="25">&gt;NAME</text>
<text x="-3.175" y="-3.175" size="1.27" layer="27">&gt;VALUE</text>
<rectangle x1="-2.4892" y1="-1.3208" x2="-1.6393" y2="1.3292" layer="51"/>
<rectangle x1="1.651" y1="-1.3208" x2="2.5009" y2="1.3292" layer="51"/>
</package>
<package name="R2010W" library_version="1">
<description>&lt;b&gt;RESISTOR&lt;/b&gt;&lt;p&gt;
wave soldering</description>
<wire x1="-1.662" y1="1.245" x2="1.662" y2="1.245" width="0.1524" layer="51"/>
<wire x1="-1.637" y1="-1.245" x2="1.687" y2="-1.245" width="0.1524" layer="51"/>
<wire x1="-3.473" y1="1.483" x2="3.473" y2="1.483" width="0.0508" layer="39"/>
<wire x1="3.473" y1="1.483" x2="3.473" y2="-1.483" width="0.0508" layer="39"/>
<wire x1="3.473" y1="-1.483" x2="-3.473" y2="-1.483" width="0.0508" layer="39"/>
<wire x1="-3.473" y1="-1.483" x2="-3.473" y2="1.483" width="0.0508" layer="39"/>
<smd name="1" x="-2.311" y="0" dx="2" dy="1.8" layer="1"/>
<smd name="2" x="2.311" y="0" dx="2" dy="1.8" layer="1"/>
<text x="-2.54" y="1.905" size="1.27" layer="25">&gt;NAME</text>
<text x="-2.54" y="-3.175" size="1.27" layer="27">&gt;VALUE</text>
<rectangle x1="-2.4892" y1="-1.3208" x2="-1.6393" y2="1.3292" layer="51"/>
<rectangle x1="1.651" y1="-1.3208" x2="2.5009" y2="1.3292" layer="51"/>
</package>
<package name="R2012" library_version="1">
<description>&lt;b&gt;RESISTOR&lt;/b&gt;</description>
<wire x1="-0.41" y1="0.635" x2="0.41" y2="0.635" width="0.1524" layer="51"/>
<wire x1="-0.41" y1="-0.635" x2="0.41" y2="-0.635" width="0.1524" layer="51"/>
<wire x1="-1.973" y1="0.983" x2="1.973" y2="0.983" width="0.0508" layer="39"/>
<wire x1="1.973" y1="0.983" x2="1.973" y2="-0.983" width="0.0508" layer="39"/>
<wire x1="1.973" y1="-0.983" x2="-1.973" y2="-0.983" width="0.0508" layer="39"/>
<wire x1="-1.973" y1="-0.983" x2="-1.973" y2="0.983" width="0.0508" layer="39"/>
<smd name="1" x="-0.85" y="0" dx="1.3" dy="1.5" layer="1"/>
<smd name="2" x="0.85" y="0" dx="1.3" dy="1.5" layer="1"/>
<text x="-0.635" y="1.27" size="1.27" layer="25">&gt;NAME</text>
<text x="-0.635" y="-2.54" size="1.27" layer="27">&gt;VALUE</text>
<rectangle x1="0.4064" y1="-0.6985" x2="1.0564" y2="0.7015" layer="51"/>
<rectangle x1="-1.0668" y1="-0.6985" x2="-0.4168" y2="0.7015" layer="51"/>
<rectangle x1="-0.1001" y1="-0.5999" x2="0.1001" y2="0.5999" layer="35"/>
</package>
<package name="R2012W" library_version="1">
<description>&lt;b&gt;RESISTOR&lt;/b&gt;&lt;p&gt;
wave soldering</description>
<wire x1="-0.41" y1="0.635" x2="0.41" y2="0.635" width="0.1524" layer="51"/>
<wire x1="-0.41" y1="-0.635" x2="0.41" y2="-0.635" width="0.1524" layer="51"/>
<wire x1="-1.973" y1="0.983" x2="1.973" y2="0.983" width="0.0508" layer="39"/>
<wire x1="1.973" y1="0.983" x2="1.973" y2="-0.983" width="0.0508" layer="39"/>
<wire x1="1.973" y1="-0.983" x2="-1.973" y2="-0.983" width="0.0508" layer="39"/>
<wire x1="-1.973" y1="-0.983" x2="-1.973" y2="0.983" width="0.0508" layer="39"/>
<smd name="1" x="-0.94" y="0" dx="1.5" dy="1" layer="1"/>
<smd name="2" x="0.94" y="0" dx="1.5" dy="1" layer="1"/>
<text x="-0.635" y="1.27" size="1.27" layer="25">&gt;NAME</text>
<text x="-0.635" y="-2.54" size="1.27" layer="27">&gt;VALUE</text>
<rectangle x1="0.4064" y1="-0.6985" x2="1.0564" y2="0.7015" layer="51"/>
<rectangle x1="-1.0668" y1="-0.6985" x2="-0.4168" y2="0.7015" layer="51"/>
<rectangle x1="-0.1001" y1="-0.5999" x2="0.1001" y2="0.5999" layer="35"/>
</package>
<package name="R2512" library_version="1">
<description>&lt;b&gt;RESISTOR&lt;/b&gt;</description>
<wire x1="-2.362" y1="1.473" x2="2.387" y2="1.473" width="0.1524" layer="51"/>
<wire x1="-2.362" y1="-1.473" x2="2.387" y2="-1.473" width="0.1524" layer="51"/>
<wire x1="-3.973" y1="1.983" x2="3.973" y2="1.983" width="0.0508" layer="39"/>
<wire x1="3.973" y1="1.983" x2="3.973" y2="-1.983" width="0.0508" layer="39"/>
<wire x1="3.973" y1="-1.983" x2="-3.973" y2="-1.983" width="0.0508" layer="39"/>
<wire x1="-3.973" y1="-1.983" x2="-3.973" y2="1.983" width="0.0508" layer="39"/>
<smd name="1" x="-2.8" y="0" dx="1.8" dy="3.2" layer="1"/>
<smd name="2" x="2.8" y="0" dx="1.8" dy="3.2" layer="1"/>
<text x="-2.54" y="1.905" size="1.27" layer="25">&gt;NAME</text>
<text x="-2.54" y="-3.175" size="1.27" layer="27">&gt;VALUE</text>
<rectangle x1="-3.2004" y1="-1.5494" x2="-2.3505" y2="1.5507" layer="51"/>
<rectangle x1="2.3622" y1="-1.5494" x2="3.2121" y2="1.5507" layer="51"/>
<rectangle x1="-0.5001" y1="-1" x2="0.5001" y2="1" layer="35"/>
</package>
<package name="R2512W" library_version="1">
<description>&lt;b&gt;RESISTOR&lt;/b&gt;&lt;p&gt;
wave soldering</description>
<wire x1="-2.362" y1="1.473" x2="2.387" y2="1.473" width="0.1524" layer="51"/>
<wire x1="-2.362" y1="-1.473" x2="2.387" y2="-1.473" width="0.1524" layer="51"/>
<wire x1="-3.973" y1="1.983" x2="3.973" y2="1.983" width="0.0508" layer="39"/>
<wire x1="3.973" y1="1.983" x2="3.973" y2="-1.983" width="0.0508" layer="39"/>
<wire x1="3.973" y1="-1.983" x2="-3.973" y2="-1.983" width="0.0508" layer="39"/>
<wire x1="-3.973" y1="-1.983" x2="-3.973" y2="1.983" width="0.0508" layer="39"/>
<smd name="1" x="-2.896" y="0" dx="2" dy="2.1" layer="1"/>
<smd name="2" x="2.896" y="0" dx="2" dy="2.1" layer="1"/>
<text x="-1.905" y="1.905" size="1.27" layer="25">&gt;NAME</text>
<text x="-1.905" y="-3.175" size="1.27" layer="27">&gt;VALUE</text>
<rectangle x1="-3.2004" y1="-1.5494" x2="-2.3505" y2="1.5507" layer="51"/>
<rectangle x1="2.3622" y1="-1.5494" x2="3.2121" y2="1.5507" layer="51"/>
<rectangle x1="-0.5001" y1="-1" x2="0.5001" y2="1" layer="35"/>
</package>
<package name="R3216" library_version="1">
<description>&lt;b&gt;RESISTOR&lt;/b&gt;</description>
<wire x1="-0.913" y1="0.8" x2="0.888" y2="0.8" width="0.1524" layer="51"/>
<wire x1="-0.913" y1="-0.8" x2="0.888" y2="-0.8" width="0.1524" layer="51"/>
<wire x1="-2.473" y1="0.983" x2="2.473" y2="0.983" width="0.0508" layer="39"/>
<wire x1="2.473" y1="0.983" x2="2.473" y2="-0.983" width="0.0508" layer="39"/>
<wire x1="2.473" y1="-0.983" x2="-2.473" y2="-0.983" width="0.0508" layer="39"/>
<wire x1="-2.473" y1="-0.983" x2="-2.473" y2="0.983" width="0.0508" layer="39"/>
<smd name="1" x="-1.4" y="0" dx="1.6" dy="1.8" layer="1"/>
<smd name="2" x="1.4" y="0" dx="1.6" dy="1.8" layer="1"/>
<text x="-1.905" y="1.27" size="1.27" layer="25">&gt;NAME</text>
<text x="-1.905" y="-2.54" size="1.27" layer="27">&gt;VALUE</text>
<rectangle x1="-1.651" y1="-0.8763" x2="-0.9009" y2="0.8738" layer="51"/>
<rectangle x1="0.889" y1="-0.8763" x2="1.6391" y2="0.8738" layer="51"/>
<rectangle x1="-0.3" y1="-0.7" x2="0.3" y2="0.7" layer="35"/>
</package>
<package name="R3216W" library_version="1">
<description>&lt;b&gt;RESISTOR&lt;/b&gt;&lt;p&gt;
wave soldering</description>
<wire x1="-0.913" y1="0.8" x2="0.888" y2="0.8" width="0.1524" layer="51"/>
<wire x1="-0.913" y1="-0.8" x2="0.888" y2="-0.8" width="0.1524" layer="51"/>
<wire x1="-2.473" y1="0.983" x2="2.473" y2="0.983" width="0.0508" layer="39"/>
<wire x1="2.473" y1="0.983" x2="2.473" y2="-0.983" width="0.0508" layer="39"/>
<wire x1="2.473" y1="-0.983" x2="-2.473" y2="-0.983" width="0.0508" layer="39"/>
<wire x1="-2.473" y1="-0.983" x2="-2.473" y2="0.983" width="0.0508" layer="39"/>
<smd name="1" x="-1.499" y="0" dx="1.8" dy="1.2" layer="1"/>
<smd name="2" x="1.499" y="0" dx="1.8" dy="1.2" layer="1"/>
<text x="-1.905" y="1.27" size="1.27" layer="25">&gt;NAME</text>
<text x="-1.905" y="-2.54" size="1.27" layer="27">&gt;VALUE</text>
<rectangle x1="-1.651" y1="-0.8763" x2="-0.9009" y2="0.8738" layer="51"/>
<rectangle x1="0.889" y1="-0.8763" x2="1.6391" y2="0.8738" layer="51"/>
<rectangle x1="-0.3" y1="-0.7" x2="0.3" y2="0.7" layer="35"/>
</package>
<package name="R3225" library_version="1">
<description>&lt;b&gt;RESISTOR&lt;/b&gt;</description>
<wire x1="-0.913" y1="1.219" x2="0.939" y2="1.219" width="0.1524" layer="51"/>
<wire x1="-0.913" y1="-1.219" x2="0.939" y2="-1.219" width="0.1524" layer="51"/>
<wire x1="-2.473" y1="1.483" x2="2.473" y2="1.483" width="0.0508" layer="39"/>
<wire x1="2.473" y1="1.483" x2="2.473" y2="-1.483" width="0.0508" layer="39"/>
<wire x1="2.473" y1="-1.483" x2="-2.473" y2="-1.483" width="0.0508" layer="39"/>
<wire x1="-2.473" y1="-1.483" x2="-2.473" y2="1.483" width="0.0508" layer="39"/>
<smd name="1" x="-1.4" y="0" dx="1.6" dy="2.7" layer="1"/>
<smd name="2" x="1.4" y="0" dx="1.6" dy="2.7" layer="1"/>
<text x="-2.54" y="1.905" size="1.27" layer="25">&gt;NAME</text>
<text x="-2.54" y="-3.175" size="1.27" layer="27">&gt;VALUE</text>
<rectangle x1="-1.651" y1="-1.3081" x2="-0.9009" y2="1.2918" layer="51"/>
<rectangle x1="0.9144" y1="-1.3081" x2="1.6645" y2="1.2918" layer="51"/>
<rectangle x1="-0.3" y1="-1" x2="0.3" y2="1" layer="35"/>
</package>
<package name="R3225W" library_version="1">
<description>&lt;b&gt;RESISTOR&lt;/b&gt;&lt;p&gt;
wave soldering</description>
<wire x1="-0.913" y1="1.219" x2="0.939" y2="1.219" width="0.1524" layer="51"/>
<wire x1="-0.913" y1="-1.219" x2="0.939" y2="-1.219" width="0.1524" layer="51"/>
<wire x1="-2.473" y1="1.483" x2="2.473" y2="1.483" width="0.0508" layer="39"/>
<wire x1="2.473" y1="1.483" x2="2.473" y2="-1.483" width="0.0508" layer="39"/>
<wire x1="2.473" y1="-1.483" x2="-2.473" y2="-1.483" width="0.0508" layer="39"/>
<wire x1="-2.473" y1="-1.483" x2="-2.473" y2="1.483" width="0.0508" layer="39"/>
<smd name="1" x="-1.499" y="0" dx="1.8" dy="1.8" layer="1"/>
<smd name="2" x="1.499" y="0" dx="1.8" dy="1.8" layer="1"/>
<text x="-1.905" y="1.905" size="1.27" layer="25">&gt;NAME</text>
<text x="-1.905" y="-3.175" size="1.27" layer="27">&gt;VALUE</text>
<rectangle x1="-1.651" y1="-1.3081" x2="-0.9009" y2="1.2918" layer="51"/>
<rectangle x1="0.9144" y1="-1.3081" x2="1.6645" y2="1.2918" layer="51"/>
<rectangle x1="-0.3" y1="-1" x2="0.3" y2="1" layer="35"/>
</package>
<package name="R5025" library_version="1">
<description>&lt;b&gt;RESISTOR&lt;/b&gt;</description>
<wire x1="-1.662" y1="1.245" x2="1.662" y2="1.245" width="0.1524" layer="51"/>
<wire x1="-1.637" y1="-1.245" x2="1.687" y2="-1.245" width="0.1524" layer="51"/>
<wire x1="-3.473" y1="1.483" x2="3.473" y2="1.483" width="0.0508" layer="39"/>
<wire x1="3.473" y1="1.483" x2="3.473" y2="-1.483" width="0.0508" layer="39"/>
<wire x1="3.473" y1="-1.483" x2="-3.473" y2="-1.483" width="0.0508" layer="39"/>
<wire x1="-3.473" y1="-1.483" x2="-3.473" y2="1.483" width="0.0508" layer="39"/>
<smd name="1" x="-2.2" y="0" dx="1.8" dy="2.7" layer="1"/>
<smd name="2" x="2.2" y="0" dx="1.8" dy="2.7" layer="1"/>
<text x="-3.175" y="1.905" size="1.27" layer="25">&gt;NAME</text>
<text x="-3.175" y="-3.175" size="1.27" layer="27">&gt;VALUE</text>
<rectangle x1="-2.4892" y1="-1.3208" x2="-1.6393" y2="1.3292" layer="51"/>
<rectangle x1="1.651" y1="-1.3208" x2="2.5009" y2="1.3292" layer="51"/>
<rectangle x1="-0.5001" y1="-1" x2="0.5001" y2="1" layer="35"/>
</package>
<package name="R5025W" library_version="1">
<description>&lt;b&gt;RESISTOR&lt;/b&gt;&lt;p&gt;
wave soldering</description>
<wire x1="-1.662" y1="1.245" x2="1.662" y2="1.245" width="0.1524" layer="51"/>
<wire x1="-1.637" y1="-1.245" x2="1.687" y2="-1.245" width="0.1524" layer="51"/>
<wire x1="-3.473" y1="1.483" x2="3.473" y2="1.483" width="0.0508" layer="39"/>
<wire x1="3.473" y1="1.483" x2="3.473" y2="-1.483" width="0.0508" layer="39"/>
<wire x1="3.473" y1="-1.483" x2="-3.473" y2="-1.483" width="0.0508" layer="39"/>
<wire x1="-3.473" y1="-1.483" x2="-3.473" y2="1.483" width="0.0508" layer="39"/>
<smd name="1" x="-2.311" y="0" dx="2" dy="1.8" layer="1"/>
<smd name="2" x="2.311" y="0" dx="2" dy="1.8" layer="1"/>
<text x="-3.175" y="1.905" size="1.27" layer="25">&gt;NAME</text>
<text x="-3.175" y="-3.175" size="1.27" layer="27">&gt;VALUE</text>
<rectangle x1="-2.4892" y1="-1.3208" x2="-1.6393" y2="1.3292" layer="51"/>
<rectangle x1="1.651" y1="-1.3208" x2="2.5009" y2="1.3292" layer="51"/>
<rectangle x1="-0.5001" y1="-1" x2="0.5001" y2="1" layer="35"/>
</package>
<package name="R6332" library_version="1">
<description>&lt;b&gt;RESISTOR&lt;/b&gt;&lt;p&gt;
Source: http://download.siliconexpert.com/pdfs/2005/02/24/Semi_Ap/2/VSH/Resistor/dcrcwfre.pdf</description>
<wire x1="-2.362" y1="1.473" x2="2.387" y2="1.473" width="0.1524" layer="51"/>
<wire x1="-2.362" y1="-1.473" x2="2.387" y2="-1.473" width="0.1524" layer="51"/>
<wire x1="-3.973" y1="1.983" x2="3.973" y2="1.983" width="0.0508" layer="39"/>
<wire x1="3.973" y1="1.983" x2="3.973" y2="-1.983" width="0.0508" layer="39"/>
<wire x1="3.973" y1="-1.983" x2="-3.973" y2="-1.983" width="0.0508" layer="39"/>
<wire x1="-3.973" y1="-1.983" x2="-3.973" y2="1.983" width="0.0508" layer="39"/>
<smd name="1" x="-3.1" y="0" dx="1" dy="3.2" layer="1"/>
<smd name="2" x="3.1" y="0" dx="1" dy="3.2" layer="1"/>
<text x="-2.54" y="1.905" size="1.27" layer="25">&gt;NAME</text>
<text x="-2.54" y="-3.175" size="1.27" layer="27">&gt;VALUE</text>
<rectangle x1="-3.2004" y1="-1.5494" x2="-2.3505" y2="1.5507" layer="51"/>
<rectangle x1="2.3622" y1="-1.5494" x2="3.2121" y2="1.5507" layer="51"/>
<rectangle x1="-0.5001" y1="-1" x2="0.5001" y2="1" layer="35"/>
</package>
<package name="R6332W" library_version="1">
<description>&lt;b&gt;RESISTOR&lt;/b&gt; wave soldering&lt;p&gt;
Source: http://download.siliconexpert.com/pdfs/2005/02/24/Semi_Ap/2/VSH/Resistor/dcrcwfre.pdf</description>
<wire x1="-2.362" y1="1.473" x2="2.387" y2="1.473" width="0.1524" layer="51"/>
<wire x1="-2.362" y1="-1.473" x2="2.387" y2="-1.473" width="0.1524" layer="51"/>
<wire x1="-3.973" y1="1.983" x2="3.973" y2="1.983" width="0.0508" layer="39"/>
<wire x1="3.973" y1="1.983" x2="3.973" y2="-1.983" width="0.0508" layer="39"/>
<wire x1="3.973" y1="-1.983" x2="-3.973" y2="-1.983" width="0.0508" layer="39"/>
<wire x1="-3.973" y1="-1.983" x2="-3.973" y2="1.983" width="0.0508" layer="39"/>
<smd name="1" x="-3.196" y="0" dx="1.2" dy="3.2" layer="1"/>
<smd name="2" x="3.196" y="0" dx="1.2" dy="3.2" layer="1"/>
<text x="-2.54" y="1.905" size="1.27" layer="25">&gt;NAME</text>
<text x="-2.54" y="-3.175" size="1.27" layer="27">&gt;VALUE</text>
<rectangle x1="-3.2004" y1="-1.5494" x2="-2.3505" y2="1.5507" layer="51"/>
<rectangle x1="2.3622" y1="-1.5494" x2="3.2121" y2="1.5507" layer="51"/>
<rectangle x1="-0.5001" y1="-1" x2="0.5001" y2="1" layer="35"/>
</package>
<package name="M0805" library_version="1">
<description>&lt;b&gt;RESISTOR&lt;/b&gt;&lt;p&gt;
MELF 0.10 W</description>
<wire x1="-1.973" y1="0.983" x2="1.973" y2="0.983" width="0.0508" layer="39"/>
<wire x1="1.973" y1="-0.983" x2="-1.973" y2="-0.983" width="0.0508" layer="39"/>
<wire x1="-1.973" y1="-0.983" x2="-1.973" y2="0.983" width="0.0508" layer="39"/>
<wire x1="1.973" y1="0.983" x2="1.973" y2="-0.983" width="0.0508" layer="39"/>
<wire x1="0.7112" y1="0.635" x2="-0.7112" y2="0.635" width="0.1524" layer="51"/>
<wire x1="0.7112" y1="-0.635" x2="-0.7112" y2="-0.635" width="0.1524" layer="51"/>
<smd name="1" x="-0.95" y="0" dx="1.3" dy="1.6" layer="1"/>
<smd name="2" x="0.95" y="0" dx="1.3" dy="1.6" layer="1"/>
<text x="-1.27" y="1.27" size="1.27" layer="25">&gt;NAME</text>
<text x="-1.27" y="-2.54" size="1.27" layer="27">&gt;VALUE</text>
<rectangle x1="-1.0414" y1="-0.7112" x2="-0.6858" y2="0.7112" layer="51"/>
<rectangle x1="0.6858" y1="-0.7112" x2="1.0414" y2="0.7112" layer="51"/>
<rectangle x1="-0.1999" y1="-0.5999" x2="0.1999" y2="0.5999" layer="35"/>
</package>
<package name="M1206" library_version="1">
<description>&lt;b&gt;RESISTOR&lt;/b&gt;&lt;p&gt;
MELF 0.25 W</description>
<wire x1="-2.473" y1="1.483" x2="2.473" y2="1.483" width="0.0508" layer="39"/>
<wire x1="2.473" y1="-1.483" x2="-2.473" y2="-1.483" width="0.0508" layer="39"/>
<wire x1="-2.473" y1="-1.483" x2="-2.473" y2="1.483" width="0.0508" layer="39"/>
<wire x1="2.473" y1="1.483" x2="2.473" y2="-1.483" width="0.0508" layer="39"/>
<wire x1="1.143" y1="0.8382" x2="-1.143" y2="0.8382" width="0.1524" layer="51"/>
<wire x1="1.143" y1="-0.8382" x2="-1.143" y2="-0.8382" width="0.1524" layer="51"/>
<smd name="1" x="-1.4" y="0" dx="1.6" dy="2" layer="1"/>
<smd name="2" x="1.4" y="0" dx="1.6" dy="2" layer="1"/>
<text x="-1.27" y="1.27" size="1.27" layer="25">&gt;NAME</text>
<text x="-1.27" y="-2.54" size="1.27" layer="27">&gt;VALUE</text>
<rectangle x1="-1.7018" y1="-0.9144" x2="-1.1176" y2="0.9144" layer="51"/>
<rectangle x1="1.1176" y1="-0.9144" x2="1.7018" y2="0.9144" layer="51"/>
<rectangle x1="-0.3" y1="-0.8001" x2="0.3" y2="0.8001" layer="35"/>
</package>
<package name="M1406" library_version="1">
<description>&lt;b&gt;RESISTOR&lt;/b&gt;&lt;p&gt;
MELF 0.12 W</description>
<wire x1="-2.973" y1="0.983" x2="2.973" y2="0.983" width="0.0508" layer="39"/>
<wire x1="2.973" y1="-0.983" x2="-2.973" y2="-0.983" width="0.0508" layer="39"/>
<wire x1="-2.973" y1="-0.983" x2="-2.973" y2="0.983" width="0.0508" layer="39"/>
<wire x1="2.973" y1="0.983" x2="2.973" y2="-0.983" width="0.0508" layer="39"/>
<wire x1="1.3208" y1="0.762" x2="-1.3208" y2="0.762" width="0.1524" layer="51"/>
<wire x1="1.3208" y1="-0.762" x2="-1.3208" y2="-0.762" width="0.1524" layer="51"/>
<smd name="1" x="-1.7" y="0" dx="1.4" dy="1.8" layer="1"/>
<smd name="2" x="1.7" y="0" dx="1.4" dy="1.8" layer="1"/>
<text x="-1.27" y="1.27" size="1.27" layer="25">&gt;NAME</text>
<text x="-1.27" y="-2.54" size="1.27" layer="27">&gt;VALUE</text>
<rectangle x1="-1.8542" y1="-0.8382" x2="-1.2954" y2="0.8382" layer="51"/>
<rectangle x1="1.2954" y1="-0.8382" x2="1.8542" y2="0.8382" layer="51"/>
<rectangle x1="-0.3" y1="-0.7" x2="0.3" y2="0.7" layer="35"/>
</package>
<package name="M2012" library_version="1">
<description>&lt;b&gt;RESISTOR&lt;/b&gt;&lt;p&gt;
MELF 0.10 W</description>
<wire x1="-1.973" y1="0.983" x2="1.973" y2="0.983" width="0.0508" layer="39"/>
<wire x1="1.973" y1="-0.983" x2="-1.973" y2="-0.983" width="0.0508" layer="39"/>
<wire x1="-1.973" y1="-0.983" x2="-1.973" y2="0.983" width="0.0508" layer="39"/>
<wire x1="1.973" y1="0.983" x2="1.973" y2="-0.983" width="0.0508" layer="39"/>
<wire x1="0.7112" y1="0.635" x2="-0.7112" y2="0.635" width="0.1524" layer="51"/>
<wire x1="0.7112" y1="-0.635" x2="-0.7112" y2="-0.635" width="0.1524" layer="51"/>
<smd name="1" x="-0.95" y="0" dx="1.3" dy="1.6" layer="1"/>
<smd name="2" x="0.95" y="0" dx="1.3" dy="1.6" layer="1"/>
<text x="-1.27" y="1.27" size="1.27" layer="25">&gt;NAME</text>
<text x="-1.27" y="-2.54" size="1.27" layer="27">&gt;VALUE</text>
<rectangle x1="-1.0414" y1="-0.7112" x2="-0.6858" y2="0.7112" layer="51"/>
<rectangle x1="0.6858" y1="-0.7112" x2="1.0414" y2="0.7112" layer="51"/>
<rectangle x1="-0.1999" y1="-0.5999" x2="0.1999" y2="0.5999" layer="35"/>
</package>
<package name="M2309" library_version="1">
<description>&lt;b&gt;RESISTOR&lt;/b&gt;&lt;p&gt;
MELF 0.25 W</description>
<wire x1="-4.473" y1="1.483" x2="4.473" y2="1.483" width="0.0508" layer="39"/>
<wire x1="4.473" y1="-1.483" x2="-4.473" y2="-1.483" width="0.0508" layer="39"/>
<wire x1="-4.473" y1="-1.483" x2="-4.473" y2="1.483" width="0.0508" layer="39"/>
<wire x1="4.473" y1="1.483" x2="4.473" y2="-1.483" width="0.0508" layer="39"/>
<wire x1="2.413" y1="1.1684" x2="-2.4384" y2="1.1684" width="0.1524" layer="51"/>
<wire x1="2.413" y1="-1.1684" x2="-2.413" y2="-1.1684" width="0.1524" layer="51"/>
<smd name="1" x="-2.85" y="0" dx="1.5" dy="2.6" layer="1"/>
<smd name="2" x="2.85" y="0" dx="1.5" dy="2.6" layer="1"/>
<text x="-1.905" y="1.905" size="1.27" layer="25">&gt;NAME</text>
<text x="-2.54" y="-2.54" size="1.27" layer="27">&gt;VALUE</text>
<rectangle x1="-3.048" y1="-1.2446" x2="-2.3876" y2="1.2446" layer="51"/>
<rectangle x1="2.3876" y1="-1.2446" x2="3.048" y2="1.2446" layer="51"/>
<rectangle x1="-0.5001" y1="-1" x2="0.5001" y2="1" layer="35"/>
</package>
<package name="M3216" library_version="1">
<description>&lt;b&gt;RESISTOR&lt;/b&gt;&lt;p&gt;
MELF 0.25 W</description>
<wire x1="-2.473" y1="1.483" x2="2.473" y2="1.483" width="0.0508" layer="39"/>
<wire x1="2.473" y1="-1.483" x2="-2.473" y2="-1.483" width="0.0508" layer="39"/>
<wire x1="-2.473" y1="-1.483" x2="-2.473" y2="1.483" width="0.0508" layer="39"/>
<wire x1="2.473" y1="1.483" x2="2.473" y2="-1.483" width="0.0508" layer="39"/>
<wire x1="1.143" y1="0.8382" x2="-1.143" y2="0.8382" width="0.1524" layer="51"/>
<wire x1="1.143" y1="-0.8382" x2="-1.143" y2="-0.8382" width="0.1524" layer="51"/>
<smd name="1" x="-1.4" y="0" dx="1.6" dy="2" layer="1"/>
<smd name="2" x="1.4" y="0" dx="1.6" dy="2" layer="1"/>
<text x="-1.27" y="1.27" size="1.27" layer="25">&gt;NAME</text>
<text x="-1.27" y="-2.54" size="1.27" layer="27">&gt;VALUE</text>
<rectangle x1="-1.7018" y1="-0.9144" x2="-1.1176" y2="0.9144" layer="51"/>
<rectangle x1="1.1176" y1="-0.9144" x2="1.7018" y2="0.9144" layer="51"/>
<rectangle x1="-0.3" y1="-0.8001" x2="0.3" y2="0.8001" layer="35"/>
</package>
<package name="M3516" library_version="1">
<description>&lt;b&gt;RESISTOR&lt;/b&gt;&lt;p&gt;
MELF 0.12 W</description>
<wire x1="-2.973" y1="0.983" x2="2.973" y2="0.983" width="0.0508" layer="39"/>
<wire x1="2.973" y1="-0.983" x2="-2.973" y2="-0.983" width="0.0508" layer="39"/>
<wire x1="-2.973" y1="-0.983" x2="-2.973" y2="0.983" width="0.0508" layer="39"/>
<wire x1="2.973" y1="0.983" x2="2.973" y2="-0.983" width="0.0508" layer="39"/>
<wire x1="1.3208" y1="0.762" x2="-1.3208" y2="0.762" width="0.1524" layer="51"/>
<wire x1="1.3208" y1="-0.762" x2="-1.3208" y2="-0.762" width="0.1524" layer="51"/>
<smd name="1" x="-1.7" y="0" dx="1.4" dy="1.8" layer="1"/>
<smd name="2" x="1.7" y="0" dx="1.4" dy="1.8" layer="1"/>
<text x="-1.27" y="1.27" size="1.27" layer="25">&gt;NAME</text>
<text x="-1.27" y="-2.54" size="1.27" layer="27">&gt;VALUE</text>
<rectangle x1="-1.8542" y1="-0.8382" x2="-1.2954" y2="0.8382" layer="51"/>
<rectangle x1="1.2954" y1="-0.8382" x2="1.8542" y2="0.8382" layer="51"/>
<rectangle x1="-0.4001" y1="-0.7" x2="0.4001" y2="0.7" layer="35"/>
</package>
<package name="M5923" library_version="1">
<description>&lt;b&gt;RESISTOR&lt;/b&gt;&lt;p&gt;
MELF 0.25 W</description>
<wire x1="-4.473" y1="1.483" x2="4.473" y2="1.483" width="0.0508" layer="39"/>
<wire x1="4.473" y1="-1.483" x2="-4.473" y2="-1.483" width="0.0508" layer="39"/>
<wire x1="-4.473" y1="-1.483" x2="-4.473" y2="1.483" width="0.0508" layer="39"/>
<wire x1="4.473" y1="1.483" x2="4.473" y2="-1.483" width="0.0508" layer="39"/>
<wire x1="2.413" y1="1.1684" x2="-2.4384" y2="1.1684" width="0.1524" layer="51"/>
<wire x1="2.413" y1="-1.1684" x2="-2.413" y2="-1.1684" width="0.1524" layer="51"/>
<smd name="1" x="-2.85" y="0" dx="1.5" dy="2.6" layer="1"/>
<smd name="2" x="2.85" y="0" dx="1.5" dy="2.6" layer="1"/>
<text x="-1.905" y="1.905" size="1.27" layer="25">&gt;NAME</text>
<text x="-2.54" y="-2.54" size="1.27" layer="27">&gt;VALUE</text>
<rectangle x1="-3.048" y1="-1.2446" x2="-2.3876" y2="1.2446" layer="51"/>
<rectangle x1="2.3876" y1="-1.2446" x2="3.048" y2="1.2446" layer="51"/>
<rectangle x1="-0.5001" y1="-1" x2="0.5001" y2="1" layer="35"/>
</package>
<package name="0204/5" library_version="1">
<description>&lt;b&gt;RESISTOR&lt;/b&gt;&lt;p&gt;
type 0204, grid 5 mm</description>
<wire x1="2.54" y1="0" x2="2.032" y2="0" width="0.508" layer="51"/>
<wire x1="-2.54" y1="0" x2="-2.032" y2="0" width="0.508" layer="51"/>
<wire x1="-1.778" y1="0.635" x2="-1.524" y2="0.889" width="0.1524" layer="21" curve="-90"/>
<wire x1="-1.778" y1="-0.635" x2="-1.524" y2="-0.889" width="0.1524" layer="21" curve="90"/>
<wire x1="1.524" y1="-0.889" x2="1.778" y2="-0.635" width="0.1524" layer="21" curve="90"/>
<wire x1="1.524" y1="0.889" x2="1.778" y2="0.635" width="0.1524" layer="21" curve="-90"/>
<wire x1="-1.778" y1="-0.635" x2="-1.778" y2="0.635" width="0.1524" layer="51"/>
<wire x1="-1.524" y1="0.889" x2="-1.27" y2="0.889" width="0.1524" layer="21"/>
<wire x1="-1.143" y1="0.762" x2="-1.27" y2="0.889" width="0.1524" layer="21"/>
<wire x1="-1.524" y1="-0.889" x2="-1.27" y2="-0.889" width="0.1524" layer="21"/>
<wire x1="-1.143" y1="-0.762" x2="-1.27" y2="-0.889" width="0.1524" layer="21"/>
<wire x1="1.143" y1="0.762" x2="1.27" y2="0.889" width="0.1524" layer="21"/>
<wire x1="1.143" y1="0.762" x2="-1.143" y2="0.762" width="0.1524" layer="21"/>
<wire x1="1.143" y1="-0.762" x2="1.27" y2="-0.889" width="0.1524" layer="21"/>
<wire x1="1.143" y1="-0.762" x2="-1.143" y2="-0.762" width="0.1524" layer="21"/>
<wire x1="1.524" y1="0.889" x2="1.27" y2="0.889" width="0.1524" layer="21"/>
<wire x1="1.524" y1="-0.889" x2="1.27" y2="-0.889" width="0.1524" layer="21"/>
<wire x1="1.778" y1="-0.635" x2="1.778" y2="0.635" width="0.1524" layer="51"/>
<pad name="1" x="-2.54" y="0" drill="0.8128" shape="octagon"/>
<pad name="2" x="2.54" y="0" drill="0.8128" shape="octagon"/>
<text x="-2.0066" y="1.1684" size="0.9906" layer="25" ratio="10">&gt;NAME</text>
<text x="-2.1336" y="-2.3114" size="0.9906" layer="27" ratio="10">&gt;VALUE</text>
<rectangle x1="-2.032" y1="-0.254" x2="-1.778" y2="0.254" layer="51"/>
<rectangle x1="1.778" y1="-0.254" x2="2.032" y2="0.254" layer="51"/>
</package>
<package name="0204/7" library_version="1">
<description>&lt;b&gt;RESISTOR&lt;/b&gt;&lt;p&gt;
type 0204, grid 7.5 mm</description>
<wire x1="3.81" y1="0" x2="2.921" y2="0" width="0.508" layer="51"/>
<wire x1="-3.81" y1="0" x2="-2.921" y2="0" width="0.508" layer="51"/>
<wire x1="-2.54" y1="0.762" x2="-2.286" y2="1.016" width="0.1524" layer="21" curve="-90"/>
<wire x1="-2.54" y1="-0.762" x2="-2.286" y2="-1.016" width="0.1524" layer="21" curve="90"/>
<wire x1="2.286" y1="-1.016" x2="2.54" y2="-0.762" width="0.1524" layer="21" curve="90"/>
<wire x1="2.286" y1="1.016" x2="2.54" y2="0.762" width="0.1524" layer="21" curve="-90"/>
<wire x1="-2.54" y1="-0.762" x2="-2.54" y2="0.762" width="0.1524" layer="21"/>
<wire x1="-2.286" y1="1.016" x2="-1.905" y2="1.016" width="0.1524" layer="21"/>
<wire x1="-1.778" y1="0.889" x2="-1.905" y2="1.016" width="0.1524" layer="21"/>
<wire x1="-2.286" y1="-1.016" x2="-1.905" y2="-1.016" width="0.1524" layer="21"/>
<wire x1="-1.778" y1="-0.889" x2="-1.905" y2="-1.016" width="0.1524" layer="21"/>
<wire x1="1.778" y1="0.889" x2="1.905" y2="1.016" width="0.1524" layer="21"/>
<wire x1="1.778" y1="0.889" x2="-1.778" y2="0.889" width="0.1524" layer="21"/>
<wire x1="1.778" y1="-0.889" x2="1.905" y2="-1.016" width="0.1524" layer="21"/>
<wire x1="1.778" y1="-0.889" x2="-1.778" y2="-0.889" width="0.1524" layer="21"/>
<wire x1="2.286" y1="1.016" x2="1.905" y2="1.016" width="0.1524" layer="21"/>
<wire x1="2.286" y1="-1.016" x2="1.905" y2="-1.016" width="0.1524" layer="21"/>
<wire x1="2.54" y1="-0.762" x2="2.54" y2="0.762" width="0.1524" layer="21"/>
<pad name="1" x="-3.81" y="0" drill="0.8128" shape="octagon"/>
<pad name="2" x="3.81" y="0" drill="0.8128" shape="octagon"/>
<text x="-2.54" y="1.2954" size="0.9906" layer="25" ratio="10">&gt;NAME</text>
<text x="-1.6256" y="-0.4826" size="0.9906" layer="27" ratio="10">&gt;VALUE</text>
<rectangle x1="2.54" y1="-0.254" x2="2.921" y2="0.254" layer="21"/>
<rectangle x1="-2.921" y1="-0.254" x2="-2.54" y2="0.254" layer="21"/>
</package>
<package name="0204V" library_version="1">
<description>&lt;b&gt;RESISTOR&lt;/b&gt;&lt;p&gt;
type 0204, grid 2.5 mm</description>
<wire x1="-1.27" y1="0" x2="1.27" y2="0" width="0.508" layer="51"/>
<wire x1="-0.127" y1="0" x2="0.127" y2="0" width="0.508" layer="21"/>
<circle x="-1.27" y="0" radius="0.889" width="0.1524" layer="51"/>
<circle x="-1.27" y="0" radius="0.635" width="0.0508" layer="51"/>
<pad name="1" x="-1.27" y="0" drill="0.8128" shape="octagon"/>
<pad name="2" x="1.27" y="0" drill="0.8128" shape="octagon"/>
<text x="-2.1336" y="1.1684" size="1.27" layer="25" ratio="10">&gt;NAME</text>
<text x="-2.1336" y="-2.3114" size="1.27" layer="27" ratio="10">&gt;VALUE</text>
</package>
<package name="0207/10" library_version="1">
<description>&lt;b&gt;RESISTOR&lt;/b&gt;&lt;p&gt;
type 0207, grid 10 mm</description>
<wire x1="5.08" y1="0" x2="4.064" y2="0" width="0.6096" layer="51"/>
<wire x1="-5.08" y1="0" x2="-4.064" y2="0" width="0.6096" layer="51"/>
<wire x1="-3.175" y1="0.889" x2="-2.921" y2="1.143" width="0.1524" layer="21" curve="-90"/>
<wire x1="-3.175" y1="-0.889" x2="-2.921" y2="-1.143" width="0.1524" layer="21" curve="90"/>
<wire x1="2.921" y1="-1.143" x2="3.175" y2="-0.889" width="0.1524" layer="21" curve="90"/>
<wire x1="2.921" y1="1.143" x2="3.175" y2="0.889" width="0.1524" layer="21" curve="-90"/>
<wire x1="-3.175" y1="-0.889" x2="-3.175" y2="0.889" width="0.1524" layer="21"/>
<wire x1="-2.921" y1="1.143" x2="-2.54" y2="1.143" width="0.1524" layer="21"/>
<wire x1="-2.413" y1="1.016" x2="-2.54" y2="1.143" width="0.1524" layer="21"/>
<wire x1="-2.921" y1="-1.143" x2="-2.54" y2="-1.143" width="0.1524" layer="21"/>
<wire x1="-2.413" y1="-1.016" x2="-2.54" y2="-1.143" width="0.1524" layer="21"/>
<wire x1="2.413" y1="1.016" x2="2.54" y2="1.143" width="0.1524" layer="21"/>
<wire x1="2.413" y1="1.016" x2="-2.413" y2="1.016" width="0.1524" layer="21"/>
<wire x1="2.413" y1="-1.016" x2="2.54" y2="-1.143" width="0.1524" layer="21"/>
<wire x1="2.413" y1="-1.016" x2="-2.413" y2="-1.016" width="0.1524" layer="21"/>
<wire x1="2.921" y1="1.143" x2="2.54" y2="1.143" width="0.1524" layer="21"/>
<wire x1="2.921" y1="-1.143" x2="2.54" y2="-1.143" width="0.1524" layer="21"/>
<wire x1="3.175" y1="-0.889" x2="3.175" y2="0.889" width="0.1524" layer="21"/>
<pad name="1" x="-5.08" y="0" drill="0.8128" shape="octagon"/>
<pad name="2" x="5.08" y="0" drill="0.8128" shape="octagon"/>
<text x="-3.048" y="1.524" size="1.27" layer="25" ratio="10">&gt;NAME</text>
<text x="-2.2606" y="-0.635" size="1.27" layer="27" ratio="10">&gt;VALUE</text>
<rectangle x1="3.175" y1="-0.3048" x2="4.0386" y2="0.3048" layer="21"/>
<rectangle x1="-4.0386" y1="-0.3048" x2="-3.175" y2="0.3048" layer="21"/>
</package>
<package name="0207/12" library_version="1">
<description>&lt;b&gt;RESISTOR&lt;/b&gt;&lt;p&gt;
type 0207, grid 12 mm</description>
<wire x1="6.35" y1="0" x2="5.334" y2="0" width="0.6096" layer="51"/>
<wire x1="-6.35" y1="0" x2="-5.334" y2="0" width="0.6096" layer="51"/>
<wire x1="-3.175" y1="0.889" x2="-2.921" y2="1.143" width="0.1524" layer="21" curve="-90"/>
<wire x1="-3.175" y1="-0.889" x2="-2.921" y2="-1.143" width="0.1524" layer="21" curve="90"/>
<wire x1="2.921" y1="-1.143" x2="3.175" y2="-0.889" width="0.1524" layer="21" curve="90"/>
<wire x1="2.921" y1="1.143" x2="3.175" y2="0.889" width="0.1524" layer="21" curve="-90"/>
<wire x1="-3.175" y1="-0.889" x2="-3.175" y2="0.889" width="0.1524" layer="21"/>
<wire x1="-2.921" y1="1.143" x2="-2.54" y2="1.143" width="0.1524" layer="21"/>
<wire x1="-2.413" y1="1.016" x2="-2.54" y2="1.143" width="0.1524" layer="21"/>
<wire x1="-2.921" y1="-1.143" x2="-2.54" y2="-1.143" width="0.1524" layer="21"/>
<wire x1="-2.413" y1="-1.016" x2="-2.54" y2="-1.143" width="0.1524" layer="21"/>
<wire x1="2.413" y1="1.016" x2="2.54" y2="1.143" width="0.1524" layer="21"/>
<wire x1="2.413" y1="1.016" x2="-2.413" y2="1.016" width="0.1524" layer="21"/>
<wire x1="2.413" y1="-1.016" x2="2.54" y2="-1.143" width="0.1524" layer="21"/>
<wire x1="2.413" y1="-1.016" x2="-2.413" y2="-1.016" width="0.1524" layer="21"/>
<wire x1="2.921" y1="1.143" x2="2.54" y2="1.143" width="0.1524" layer="21"/>
<wire x1="2.921" y1="-1.143" x2="2.54" y2="-1.143" width="0.1524" layer="21"/>
<wire x1="3.175" y1="-0.889" x2="3.175" y2="0.889" width="0.1524" layer="21"/>
<wire x1="4.445" y1="0" x2="4.064" y2="0" width="0.6096" layer="21"/>
<wire x1="-4.445" y1="0" x2="-4.064" y2="0" width="0.6096" layer="21"/>
<pad name="1" x="-6.35" y="0" drill="0.8128" shape="octagon"/>
<pad name="2" x="6.35" y="0" drill="0.8128" shape="octagon"/>
<text x="-3.175" y="1.397" size="1.27" layer="25" ratio="10">&gt;NAME</text>
<text x="-2.286" y="-0.6858" size="1.27" layer="27" ratio="10">&gt;VALUE</text>
<rectangle x1="3.175" y1="-0.3048" x2="4.0386" y2="0.3048" layer="21"/>
<rectangle x1="-4.0386" y1="-0.3048" x2="-3.175" y2="0.3048" layer="21"/>
<rectangle x1="4.445" y1="-0.3048" x2="5.3086" y2="0.3048" layer="21"/>
<rectangle x1="-5.3086" y1="-0.3048" x2="-4.445" y2="0.3048" layer="21"/>
</package>
<package name="0207/15" library_version="1">
<description>&lt;b&gt;RESISTOR&lt;/b&gt;&lt;p&gt;
type 0207, grid 15mm</description>
<wire x1="7.62" y1="0" x2="6.604" y2="0" width="0.6096" layer="51"/>
<wire x1="-7.62" y1="0" x2="-6.604" y2="0" width="0.6096" layer="51"/>
<wire x1="-3.175" y1="0.889" x2="-2.921" y2="1.143" width="0.1524" layer="21" curve="-90"/>
<wire x1="-3.175" y1="-0.889" x2="-2.921" y2="-1.143" width="0.1524" layer="21" curve="90"/>
<wire x1="2.921" y1="-1.143" x2="3.175" y2="-0.889" width="0.1524" layer="21" curve="90"/>
<wire x1="2.921" y1="1.143" x2="3.175" y2="0.889" width="0.1524" layer="21" curve="-90"/>
<wire x1="-3.175" y1="-0.889" x2="-3.175" y2="0.889" width="0.1524" layer="21"/>
<wire x1="-2.921" y1="1.143" x2="-2.54" y2="1.143" width="0.1524" layer="21"/>
<wire x1="-2.413" y1="1.016" x2="-2.54" y2="1.143" width="0.1524" layer="21"/>
<wire x1="-2.921" y1="-1.143" x2="-2.54" y2="-1.143" width="0.1524" layer="21"/>
<wire x1="-2.413" y1="-1.016" x2="-2.54" y2="-1.143" width="0.1524" layer="21"/>
<wire x1="2.413" y1="1.016" x2="2.54" y2="1.143" width="0.1524" layer="21"/>
<wire x1="2.413" y1="1.016" x2="-2.413" y2="1.016" width="0.1524" layer="21"/>
<wire x1="2.413" y1="-1.016" x2="2.54" y2="-1.143" width="0.1524" layer="21"/>
<wire x1="2.413" y1="-1.016" x2="-2.413" y2="-1.016" width="0.1524" layer="21"/>
<wire x1="2.921" y1="1.143" x2="2.54" y2="1.143" width="0.1524" layer="21"/>
<wire x1="2.921" y1="-1.143" x2="2.54" y2="-1.143" width="0.1524" layer="21"/>
<wire x1="3.175" y1="-0.889" x2="3.175" y2="0.889" width="0.1524" layer="21"/>
<wire x1="5.715" y1="0" x2="4.064" y2="0" width="0.6096" layer="21"/>
<wire x1="-5.715" y1="0" x2="-4.064" y2="0" width="0.6096" layer="21"/>
<pad name="1" x="-7.62" y="0" drill="0.8128" shape="octagon"/>
<pad name="2" x="7.62" y="0" drill="0.8128" shape="octagon"/>
<text x="-3.175" y="1.397" size="1.27" layer="25" ratio="10">&gt;NAME</text>
<text x="-2.286" y="-0.6858" size="1.27" layer="27" ratio="10">&gt;VALUE</text>
<rectangle x1="3.175" y1="-0.3048" x2="4.0386" y2="0.3048" layer="21"/>
<rectangle x1="-4.0386" y1="-0.3048" x2="-3.175" y2="0.3048" layer="21"/>
<rectangle x1="5.715" y1="-0.3048" x2="6.5786" y2="0.3048" layer="21"/>
<rectangle x1="-6.5786" y1="-0.3048" x2="-5.715" y2="0.3048" layer="21"/>
</package>
<package name="0207/2V" library_version="1">
<description>&lt;b&gt;RESISTOR&lt;/b&gt;&lt;p&gt;
type 0207, grid 2.5 mm</description>
<wire x1="-1.27" y1="0" x2="-0.381" y2="0" width="0.6096" layer="51"/>
<wire x1="-0.254" y1="0" x2="0.254" y2="0" width="0.6096" layer="21"/>
<wire x1="0.381" y1="0" x2="1.27" y2="0" width="0.6096" layer="51"/>
<circle x="-1.27" y="0" radius="1.27" width="0.1524" layer="21"/>
<circle x="-1.27" y="0" radius="1.016" width="0.1524" layer="51"/>
<pad name="1" x="-1.27" y="0" drill="0.8128" shape="octagon"/>
<pad name="2" x="1.27" y="0" drill="0.8128" shape="octagon"/>
<text x="-0.0508" y="1.016" size="1.27" layer="25" ratio="10">&gt;NAME</text>
<text x="-0.0508" y="-2.2352" size="1.27" layer="27" ratio="10">&gt;VALUE</text>
</package>
<package name="0207/5V" library_version="1">
<description>&lt;b&gt;RESISTOR&lt;/b&gt;&lt;p&gt;
type 0207, grid 5 mm</description>
<wire x1="-2.54" y1="0" x2="-0.889" y2="0" width="0.6096" layer="51"/>
<wire x1="-0.762" y1="0" x2="0.762" y2="0" width="0.6096" layer="21"/>
<wire x1="0.889" y1="0" x2="2.54" y2="0" width="0.6096" layer="51"/>
<circle x="-2.54" y="0" radius="1.27" width="0.1016" layer="21"/>
<circle x="-2.54" y="0" radius="1.016" width="0.1524" layer="51"/>
<pad name="1" x="-2.54" y="0" drill="0.8128" shape="octagon"/>
<pad name="2" x="2.54" y="0" drill="0.8128" shape="octagon"/>
<text x="-1.143" y="0.889" size="1.27" layer="25" ratio="10">&gt;NAME</text>
<text x="-1.143" y="-2.159" size="1.27" layer="27" ratio="10">&gt;VALUE</text>
</package>
<package name="0207/7" library_version="1">
<description>&lt;b&gt;RESISTOR&lt;/b&gt;&lt;p&gt;
type 0207, grid 7.5 mm</description>
<wire x1="-3.81" y1="0" x2="-3.429" y2="0" width="0.6096" layer="51"/>
<wire x1="-3.175" y1="0.889" x2="-2.921" y2="1.143" width="0.1524" layer="21" curve="-90"/>
<wire x1="-3.175" y1="-0.889" x2="-2.921" y2="-1.143" width="0.1524" layer="21" curve="90"/>
<wire x1="2.921" y1="-1.143" x2="3.175" y2="-0.889" width="0.1524" layer="21" curve="90"/>
<wire x1="2.921" y1="1.143" x2="3.175" y2="0.889" width="0.1524" layer="21" curve="-90"/>
<wire x1="-3.175" y1="-0.889" x2="-3.175" y2="0.889" width="0.1524" layer="51"/>
<wire x1="-2.921" y1="1.143" x2="-2.54" y2="1.143" width="0.1524" layer="21"/>
<wire x1="-2.413" y1="1.016" x2="-2.54" y2="1.143" width="0.1524" layer="21"/>
<wire x1="-2.921" y1="-1.143" x2="-2.54" y2="-1.143" width="0.1524" layer="21"/>
<wire x1="-2.413" y1="-1.016" x2="-2.54" y2="-1.143" width="0.1524" layer="21"/>
<wire x1="2.413" y1="1.016" x2="2.54" y2="1.143" width="0.1524" layer="21"/>
<wire x1="2.413" y1="1.016" x2="-2.413" y2="1.016" width="0.1524" layer="21"/>
<wire x1="2.413" y1="-1.016" x2="2.54" y2="-1.143" width="0.1524" layer="21"/>
<wire x1="2.413" y1="-1.016" x2="-2.413" y2="-1.016" width="0.1524" layer="21"/>
<wire x1="2.921" y1="1.143" x2="2.54" y2="1.143" width="0.1524" layer="21"/>
<wire x1="2.921" y1="-1.143" x2="2.54" y2="-1.143" width="0.1524" layer="21"/>
<wire x1="3.175" y1="-0.889" x2="3.175" y2="0.889" width="0.1524" layer="51"/>
<wire x1="3.429" y1="0" x2="3.81" y2="0" width="0.6096" layer="51"/>
<pad name="1" x="-3.81" y="0" drill="0.8128" shape="octagon"/>
<pad name="2" x="3.81" y="0" drill="0.8128" shape="octagon"/>
<text x="-2.54" y="1.397" size="1.27" layer="25" ratio="10">&gt;NAME</text>
<text x="-2.286" y="-0.5588" size="1.27" layer="27" ratio="10">&gt;VALUE</text>
<rectangle x1="-3.429" y1="-0.3048" x2="-3.175" y2="0.3048" layer="51"/>
<rectangle x1="3.175" y1="-0.3048" x2="3.429" y2="0.3048" layer="51"/>
</package>
<package name="0309/10" library_version="1">
<description>&lt;b&gt;RESISTOR&lt;/b&gt;&lt;p&gt;
type 0309, grid 10mm</description>
<wire x1="-4.699" y1="0" x2="-5.08" y2="0" width="0.6096" layer="51"/>
<wire x1="-4.318" y1="1.27" x2="-4.064" y2="1.524" width="0.1524" layer="21" curve="-90"/>
<wire x1="-4.318" y1="-1.27" x2="-4.064" y2="-1.524" width="0.1524" layer="21" curve="90"/>
<wire x1="4.064" y1="-1.524" x2="4.318" y2="-1.27" width="0.1524" layer="21" curve="90"/>
<wire x1="4.064" y1="1.524" x2="4.318" y2="1.27" width="0.1524" layer="21" curve="-90"/>
<wire x1="-4.318" y1="-1.27" x2="-4.318" y2="1.27" width="0.1524" layer="51"/>
<wire x1="-4.064" y1="1.524" x2="-3.429" y2="1.524" width="0.1524" layer="21"/>
<wire x1="-3.302" y1="1.397" x2="-3.429" y2="1.524" width="0.1524" layer="21"/>
<wire x1="-4.064" y1="-1.524" x2="-3.429" y2="-1.524" width="0.1524" layer="21"/>
<wire x1="-3.302" y1="-1.397" x2="-3.429" y2="-1.524" width="0.1524" layer="21"/>
<wire x1="3.302" y1="1.397" x2="3.429" y2="1.524" width="0.1524" layer="21"/>
<wire x1="3.302" y1="1.397" x2="-3.302" y2="1.397" width="0.1524" layer="21"/>
<wire x1="3.302" y1="-1.397" x2="3.429" y2="-1.524" width="0.1524" layer="21"/>
<wire x1="3.302" y1="-1.397" x2="-3.302" y2="-1.397" width="0.1524" layer="21"/>
<wire x1="4.064" y1="1.524" x2="3.429" y2="1.524" width="0.1524" layer="21"/>
<wire x1="4.064" y1="-1.524" x2="3.429" y2="-1.524" width="0.1524" layer="21"/>
<wire x1="4.318" y1="-1.27" x2="4.318" y2="1.27" width="0.1524" layer="51"/>
<wire x1="5.08" y1="0" x2="4.699" y2="0" width="0.6096" layer="51"/>
<pad name="1" x="-5.08" y="0" drill="0.8128" shape="octagon"/>
<pad name="2" x="5.08" y="0" drill="0.8128" shape="octagon"/>
<text x="-4.191" y="1.905" size="1.27" layer="25" ratio="10">&gt;NAME</text>
<text x="-3.175" y="-0.6858" size="1.27" layer="27" ratio="10">&gt;VALUE</text>
<rectangle x1="-4.6228" y1="-0.3048" x2="-4.318" y2="0.3048" layer="51"/>
<rectangle x1="4.318" y1="-0.3048" x2="4.6228" y2="0.3048" layer="51"/>
</package>
<package name="0309/12" library_version="1">
<description>&lt;b&gt;RESISTOR&lt;/b&gt;&lt;p&gt;
type 0309, grid 12.5 mm</description>
<wire x1="6.35" y1="0" x2="5.08" y2="0" width="0.6096" layer="51"/>
<wire x1="-6.35" y1="0" x2="-5.08" y2="0" width="0.6096" layer="51"/>
<wire x1="-4.318" y1="1.27" x2="-4.064" y2="1.524" width="0.1524" layer="21" curve="-90"/>
<wire x1="-4.318" y1="-1.27" x2="-4.064" y2="-1.524" width="0.1524" layer="21" curve="90"/>
<wire x1="4.064" y1="-1.524" x2="4.318" y2="-1.27" width="0.1524" layer="21" curve="90"/>
<wire x1="4.064" y1="1.524" x2="4.318" y2="1.27" width="0.1524" layer="21" curve="-90"/>
<wire x1="-4.318" y1="-1.27" x2="-4.318" y2="1.27" width="0.1524" layer="21"/>
<wire x1="-4.064" y1="1.524" x2="-3.429" y2="1.524" width="0.1524" layer="21"/>
<wire x1="-3.302" y1="1.397" x2="-3.429" y2="1.524" width="0.1524" layer="21"/>
<wire x1="-4.064" y1="-1.524" x2="-3.429" y2="-1.524" width="0.1524" layer="21"/>
<wire x1="-3.302" y1="-1.397" x2="-3.429" y2="-1.524" width="0.1524" layer="21"/>
<wire x1="3.302" y1="1.397" x2="3.429" y2="1.524" width="0.1524" layer="21"/>
<wire x1="3.302" y1="1.397" x2="-3.302" y2="1.397" width="0.1524" layer="21"/>
<wire x1="3.302" y1="-1.397" x2="3.429" y2="-1.524" width="0.1524" layer="21"/>
<wire x1="3.302" y1="-1.397" x2="-3.302" y2="-1.397" width="0.1524" layer="21"/>
<wire x1="4.064" y1="1.524" x2="3.429" y2="1.524" width="0.1524" layer="21"/>
<wire x1="4.064" y1="-1.524" x2="3.429" y2="-1.524" width="0.1524" layer="21"/>
<wire x1="4.318" y1="-1.27" x2="4.318" y2="1.27" width="0.1524" layer="21"/>
<pad name="1" x="-6.35" y="0" drill="0.8128" shape="octagon"/>
<pad name="2" x="6.35" y="0" drill="0.8128" shape="octagon"/>
<text x="-4.191" y="1.905" size="1.27" layer="25" ratio="10">&gt;NAME</text>
<text x="-3.175" y="-0.6858" size="1.27" layer="27" ratio="10">&gt;VALUE</text>
<rectangle x1="4.318" y1="-0.3048" x2="5.1816" y2="0.3048" layer="21"/>
<rectangle x1="-5.1816" y1="-0.3048" x2="-4.318" y2="0.3048" layer="21"/>
</package>
<package name="0309V" library_version="1">
<description>&lt;b&gt;RESISTOR&lt;/b&gt;&lt;p&gt;
type 0309, grid 2.5 mm</description>
<wire x1="1.27" y1="0" x2="0.635" y2="0" width="0.6096" layer="51"/>
<wire x1="-0.635" y1="0" x2="-1.27" y2="0" width="0.6096" layer="51"/>
<circle x="-1.27" y="0" radius="1.524" width="0.1524" layer="21"/>
<circle x="-1.27" y="0" radius="0.762" width="0.1524" layer="51"/>
<pad name="1" x="-1.27" y="0" drill="0.8128" shape="octagon"/>
<pad name="2" x="1.27" y="0" drill="0.8128" shape="octagon"/>
<text x="0.254" y="1.016" size="1.27" layer="25" ratio="10">&gt;NAME</text>
<text x="0.254" y="-2.2098" size="1.27" layer="27" ratio="10">&gt;VALUE</text>
<rectangle x1="0.254" y1="-0.3048" x2="0.5588" y2="0.3048" layer="51"/>
<rectangle x1="-0.635" y1="-0.3048" x2="-0.3302" y2="0.3048" layer="51"/>
<rectangle x1="-0.3302" y1="-0.3048" x2="0.254" y2="0.3048" layer="21"/>
</package>
<package name="0411/12" library_version="1">
<description>&lt;b&gt;RESISTOR&lt;/b&gt;&lt;p&gt;
type 0411, grid 12.5 mm</description>
<wire x1="6.35" y1="0" x2="5.461" y2="0" width="0.762" layer="51"/>
<wire x1="-6.35" y1="0" x2="-5.461" y2="0" width="0.762" layer="51"/>
<wire x1="5.08" y1="-1.651" x2="5.08" y2="1.651" width="0.1524" layer="21"/>
<wire x1="4.699" y1="2.032" x2="5.08" y2="1.651" width="0.1524" layer="21" curve="-90"/>
<wire x1="-5.08" y1="-1.651" x2="-4.699" y2="-2.032" width="0.1524" layer="21" curve="90"/>
<wire x1="4.699" y1="-2.032" x2="5.08" y2="-1.651" width="0.1524" layer="21" curve="90"/>
<wire x1="-5.08" y1="1.651" x2="-4.699" y2="2.032" width="0.1524" layer="21" curve="-90"/>
<wire x1="4.699" y1="2.032" x2="4.064" y2="2.032" width="0.1524" layer="21"/>
<wire x1="3.937" y1="1.905" x2="4.064" y2="2.032" width="0.1524" layer="21"/>
<wire x1="4.699" y1="-2.032" x2="4.064" y2="-2.032" width="0.1524" layer="21"/>
<wire x1="3.937" y1="-1.905" x2="4.064" y2="-2.032" width="0.1524" layer="21"/>
<wire x1="-3.937" y1="1.905" x2="-4.064" y2="2.032" width="0.1524" layer="21"/>
<wire x1="-3.937" y1="1.905" x2="3.937" y2="1.905" width="0.1524" layer="21"/>
<wire x1="-3.937" y1="-1.905" x2="-4.064" y2="-2.032" width="0.1524" layer="21"/>
<wire x1="-3.937" y1="-1.905" x2="3.937" y2="-1.905" width="0.1524" layer="21"/>
<wire x1="-5.08" y1="1.651" x2="-5.08" y2="-1.651" width="0.1524" layer="21"/>
<wire x1="-4.699" y1="2.032" x2="-4.064" y2="2.032" width="0.1524" layer="21"/>
<wire x1="-4.699" y1="-2.032" x2="-4.064" y2="-2.032" width="0.1524" layer="21"/>
<pad name="1" x="-6.35" y="0" drill="0.9144" shape="octagon"/>
<pad name="2" x="6.35" y="0" drill="0.9144" shape="octagon"/>
<text x="-5.08" y="2.413" size="1.27" layer="25" ratio="10">&gt;NAME</text>
<text x="-3.5814" y="-0.635" size="1.27" layer="27" ratio="10">&gt;VALUE</text>
<rectangle x1="-5.3594" y1="-0.381" x2="-5.08" y2="0.381" layer="21"/>
<rectangle x1="5.08" y1="-0.381" x2="5.3594" y2="0.381" layer="21"/>
</package>
<package name="0411/15" library_version="1">
<description>&lt;b&gt;RESISTOR&lt;/b&gt;&lt;p&gt;
type 0411, grid 15 mm</description>
<wire x1="5.08" y1="-1.651" x2="5.08" y2="1.651" width="0.1524" layer="21"/>
<wire x1="4.699" y1="2.032" x2="5.08" y2="1.651" width="0.1524" layer="21" curve="-90"/>
<wire x1="-5.08" y1="-1.651" x2="-4.699" y2="-2.032" width="0.1524" layer="21" curve="90"/>
<wire x1="4.699" y1="-2.032" x2="5.08" y2="-1.651" width="0.1524" layer="21" curve="90"/>
<wire x1="-5.08" y1="1.651" x2="-4.699" y2="2.032" width="0.1524" layer="21" curve="-90"/>
<wire x1="4.699" y1="2.032" x2="4.064" y2="2.032" width="0.1524" layer="21"/>
<wire x1="3.937" y1="1.905" x2="4.064" y2="2.032" width="0.1524" layer="21"/>
<wire x1="4.699" y1="-2.032" x2="4.064" y2="-2.032" width="0.1524" layer="21"/>
<wire x1="3.937" y1="-1.905" x2="4.064" y2="-2.032" width="0.1524" layer="21"/>
<wire x1="-3.937" y1="1.905" x2="-4.064" y2="2.032" width="0.1524" layer="21"/>
<wire x1="-3.937" y1="1.905" x2="3.937" y2="1.905" width="0.1524" layer="21"/>
<wire x1="-3.937" y1="-1.905" x2="-4.064" y2="-2.032" width="0.1524" layer="21"/>
<wire x1="-3.937" y1="-1.905" x2="3.937" y2="-1.905" width="0.1524" layer="21"/>
<wire x1="-5.08" y1="1.651" x2="-5.08" y2="-1.651" width="0.1524" layer="21"/>
<wire x1="-4.699" y1="2.032" x2="-4.064" y2="2.032" width="0.1524" layer="21"/>
<wire x1="-4.699" y1="-2.032" x2="-4.064" y2="-2.032" width="0.1524" layer="21"/>
<wire x1="-7.62" y1="0" x2="-6.35" y2="0" width="0.762" layer="51"/>
<wire x1="6.35" y1="0" x2="7.62" y2="0" width="0.762" layer="51"/>
<pad name="1" x="-7.62" y="0" drill="0.9144" shape="octagon"/>
<pad name="2" x="7.62" y="0" drill="0.9144" shape="octagon"/>
<text x="-5.08" y="2.413" size="1.27" layer="25" ratio="10">&gt;NAME</text>
<text x="-3.5814" y="-0.635" size="1.27" layer="27" ratio="10">&gt;VALUE</text>
<rectangle x1="5.08" y1="-0.381" x2="6.477" y2="0.381" layer="21"/>
<rectangle x1="-6.477" y1="-0.381" x2="-5.08" y2="0.381" layer="21"/>
</package>
<package name="0411V" library_version="1">
<description>&lt;b&gt;RESISTOR&lt;/b&gt;&lt;p&gt;
type 0411, grid 3.81 mm</description>
<wire x1="1.27" y1="0" x2="0.3048" y2="0" width="0.762" layer="51"/>
<wire x1="-1.5748" y1="0" x2="-2.54" y2="0" width="0.762" layer="51"/>
<circle x="-2.54" y="0" radius="2.032" width="0.1524" layer="21"/>
<circle x="-2.54" y="0" radius="1.016" width="0.1524" layer="51"/>
<pad name="1" x="-2.54" y="0" drill="0.9144" shape="octagon"/>
<pad name="2" x="1.27" y="0" drill="0.9144" shape="octagon"/>
<text x="-0.508" y="1.143" size="1.27" layer="25" ratio="10">&gt;NAME</text>
<text x="-0.5334" y="-2.413" size="1.27" layer="27" ratio="10">&gt;VALUE</text>
<rectangle x1="-1.4732" y1="-0.381" x2="0.2032" y2="0.381" layer="21"/>
</package>
<package name="0414/15" library_version="1">
<description>&lt;b&gt;RESISTOR&lt;/b&gt;&lt;p&gt;
type 0414, grid 15 mm</description>
<wire x1="7.62" y1="0" x2="6.604" y2="0" width="0.8128" layer="51"/>
<wire x1="-7.62" y1="0" x2="-6.604" y2="0" width="0.8128" layer="51"/>
<wire x1="-6.096" y1="1.905" x2="-5.842" y2="2.159" width="0.1524" layer="21" curve="-90"/>
<wire x1="-6.096" y1="-1.905" x2="-5.842" y2="-2.159" width="0.1524" layer="21" curve="90"/>
<wire x1="5.842" y1="-2.159" x2="6.096" y2="-1.905" width="0.1524" layer="21" curve="90"/>
<wire x1="5.842" y1="2.159" x2="6.096" y2="1.905" width="0.1524" layer="21" curve="-90"/>
<wire x1="-6.096" y1="-1.905" x2="-6.096" y2="1.905" width="0.1524" layer="21"/>
<wire x1="-5.842" y1="2.159" x2="-4.953" y2="2.159" width="0.1524" layer="21"/>
<wire x1="-4.826" y1="2.032" x2="-4.953" y2="2.159" width="0.1524" layer="21"/>
<wire x1="-5.842" y1="-2.159" x2="-4.953" y2="-2.159" width="0.1524" layer="21"/>
<wire x1="-4.826" y1="-2.032" x2="-4.953" y2="-2.159" width="0.1524" layer="21"/>
<wire x1="4.826" y1="2.032" x2="4.953" y2="2.159" width="0.1524" layer="21"/>
<wire x1="4.826" y1="2.032" x2="-4.826" y2="2.032" width="0.1524" layer="21"/>
<wire x1="4.826" y1="-2.032" x2="4.953" y2="-2.159" width="0.1524" layer="21"/>
<wire x1="4.826" y1="-2.032" x2="-4.826" y2="-2.032" width="0.1524" layer="21"/>
<wire x1="5.842" y1="2.159" x2="4.953" y2="2.159" width="0.1524" layer="21"/>
<wire x1="5.842" y1="-2.159" x2="4.953" y2="-2.159" width="0.1524" layer="21"/>
<wire x1="6.096" y1="-1.905" x2="6.096" y2="1.905" width="0.1524" layer="21"/>
<pad name="1" x="-7.62" y="0" drill="1.016" shape="octagon"/>
<pad name="2" x="7.62" y="0" drill="1.016" shape="octagon"/>
<text x="-6.096" y="2.5654" size="1.27" layer="25" ratio="10">&gt;NAME</text>
<text x="-4.318" y="-0.5842" size="1.27" layer="27" ratio="10">&gt;VALUE</text>
<rectangle x1="6.096" y1="-0.4064" x2="6.5024" y2="0.4064" layer="21"/>
<rectangle x1="-6.5024" y1="-0.4064" x2="-6.096" y2="0.4064" layer="21"/>
</package>
<package name="0414V" library_version="1">
<description>&lt;b&gt;RESISTOR&lt;/b&gt;&lt;p&gt;
type 0414, grid 5 mm</description>
<wire x1="2.54" y1="0" x2="1.397" y2="0" width="0.8128" layer="51"/>
<wire x1="-2.54" y1="0" x2="-1.397" y2="0" width="0.8128" layer="51"/>
<circle x="-2.54" y="0" radius="2.159" width="0.1524" layer="21"/>
<circle x="-2.54" y="0" radius="1.143" width="0.1524" layer="51"/>
<pad name="1" x="-2.54" y="0" drill="1.016" shape="octagon"/>
<pad name="2" x="2.54" y="0" drill="1.016" shape="octagon"/>
<text x="-0.381" y="1.1684" size="1.27" layer="25" ratio="10">&gt;NAME</text>
<text x="-0.381" y="-2.3622" size="1.27" layer="27" ratio="10">&gt;VALUE</text>
<rectangle x1="-1.2954" y1="-0.4064" x2="1.2954" y2="0.4064" layer="21"/>
</package>
<package name="0617/17" library_version="1">
<description>&lt;b&gt;RESISTOR&lt;/b&gt;&lt;p&gt;
type 0617, grid 17.5 mm</description>
<wire x1="-8.89" y1="0" x2="-8.636" y2="0" width="0.8128" layer="51"/>
<wire x1="-7.874" y1="3.048" x2="-6.985" y2="3.048" width="0.1524" layer="21"/>
<wire x1="-6.731" y1="2.794" x2="-6.985" y2="3.048" width="0.1524" layer="21"/>
<wire x1="-7.874" y1="-3.048" x2="-6.985" y2="-3.048" width="0.1524" layer="21"/>
<wire x1="-6.731" y1="-2.794" x2="-6.985" y2="-3.048" width="0.1524" layer="21"/>
<wire x1="6.731" y1="2.794" x2="6.985" y2="3.048" width="0.1524" layer="21"/>
<wire x1="6.731" y1="2.794" x2="-6.731" y2="2.794" width="0.1524" layer="21"/>
<wire x1="6.731" y1="-2.794" x2="6.985" y2="-3.048" width="0.1524" layer="21"/>
<wire x1="6.731" y1="-2.794" x2="-6.731" y2="-2.794" width="0.1524" layer="21"/>
<wire x1="7.874" y1="3.048" x2="6.985" y2="3.048" width="0.1524" layer="21"/>
<wire x1="7.874" y1="-3.048" x2="6.985" y2="-3.048" width="0.1524" layer="21"/>
<wire x1="-8.255" y1="-2.667" x2="-8.255" y2="-1.016" width="0.1524" layer="21"/>
<wire x1="-8.255" y1="1.016" x2="-8.255" y2="-1.016" width="0.1524" layer="51"/>
<wire x1="-8.255" y1="1.016" x2="-8.255" y2="2.667" width="0.1524" layer="21"/>
<wire x1="8.255" y1="-2.667" x2="8.255" y2="-1.016" width="0.1524" layer="21"/>
<wire x1="8.255" y1="1.016" x2="8.255" y2="-1.016" width="0.1524" layer="51"/>
<wire x1="8.255" y1="1.016" x2="8.255" y2="2.667" width="0.1524" layer="21"/>
<wire x1="8.636" y1="0" x2="8.89" y2="0" width="0.8128" layer="51"/>
<wire x1="-8.255" y1="2.667" x2="-7.874" y2="3.048" width="0.1524" layer="21" curve="-90"/>
<wire x1="7.874" y1="3.048" x2="8.255" y2="2.667" width="0.1524" layer="21" curve="-90"/>
<wire x1="-8.255" y1="-2.667" x2="-7.874" y2="-3.048" width="0.1524" layer="21" curve="90"/>
<wire x1="7.874" y1="-3.048" x2="8.255" y2="-2.667" width="0.1524" layer="21" curve="90"/>
<pad name="1" x="-8.89" y="0" drill="1.016" shape="octagon"/>
<pad name="2" x="8.89" y="0" drill="1.016" shape="octagon"/>
<text x="-8.128" y="3.4544" size="1.27" layer="25" ratio="10">&gt;NAME</text>
<text x="-6.096" y="-0.7112" size="1.27" layer="27" ratio="10">&gt;VALUE</text>
<rectangle x1="-8.5344" y1="-0.4064" x2="-8.2296" y2="0.4064" layer="51"/>
<rectangle x1="8.2296" y1="-0.4064" x2="8.5344" y2="0.4064" layer="51"/>
</package>
<package name="0617/22" library_version="1">
<description>&lt;b&gt;RESISTOR&lt;/b&gt;&lt;p&gt;
type 0617, grid 22.5 mm</description>
<wire x1="-10.287" y1="0" x2="-11.43" y2="0" width="0.8128" layer="51"/>
<wire x1="-8.255" y1="-2.667" x2="-8.255" y2="2.667" width="0.1524" layer="21"/>
<wire x1="-7.874" y1="3.048" x2="-6.985" y2="3.048" width="0.1524" layer="21"/>
<wire x1="-6.731" y1="2.794" x2="-6.985" y2="3.048" width="0.1524" layer="21"/>
<wire x1="-7.874" y1="-3.048" x2="-6.985" y2="-3.048" width="0.1524" layer="21"/>
<wire x1="-6.731" y1="-2.794" x2="-6.985" y2="-3.048" width="0.1524" layer="21"/>
<wire x1="6.731" y1="2.794" x2="6.985" y2="3.048" width="0.1524" layer="21"/>
<wire x1="6.731" y1="2.794" x2="-6.731" y2="2.794" width="0.1524" layer="21"/>
<wire x1="6.731" y1="-2.794" x2="6.985" y2="-3.048" width="0.1524" layer="21"/>
<wire x1="6.731" y1="-2.794" x2="-6.731" y2="-2.794" width="0.1524" layer="21"/>
<wire x1="7.874" y1="3.048" x2="6.985" y2="3.048" width="0.1524" layer="21"/>
<wire x1="7.874" y1="-3.048" x2="6.985" y2="-3.048" width="0.1524" layer="21"/>
<wire x1="8.255" y1="-2.667" x2="8.255" y2="2.667" width="0.1524" layer="21"/>
<wire x1="11.43" y1="0" x2="10.287" y2="0" width="0.8128" layer="51"/>
<wire x1="-8.255" y1="2.667" x2="-7.874" y2="3.048" width="0.1524" layer="21" curve="-90"/>
<wire x1="-8.255" y1="-2.667" x2="-7.874" y2="-3.048" width="0.1524" layer="21" curve="90"/>
<wire x1="7.874" y1="3.048" x2="8.255" y2="2.667" width="0.1524" layer="21" curve="-90"/>
<wire x1="7.874" y1="-3.048" x2="8.255" y2="-2.667" width="0.1524" layer="21" curve="90"/>
<pad name="1" x="-11.43" y="0" drill="1.016" shape="octagon"/>
<pad name="2" x="11.43" y="0" drill="1.016" shape="octagon"/>
<text x="-8.255" y="3.4544" size="1.27" layer="25" ratio="10">&gt;NAME</text>
<text x="-6.477" y="-0.5842" size="1.27" layer="27" ratio="10">&gt;VALUE</text>
<rectangle x1="-10.1854" y1="-0.4064" x2="-8.255" y2="0.4064" layer="21"/>
<rectangle x1="8.255" y1="-0.4064" x2="10.1854" y2="0.4064" layer="21"/>
</package>
<package name="0617V" library_version="1">
<description>&lt;b&gt;RESISTOR&lt;/b&gt;&lt;p&gt;
type 0617, grid 5 mm</description>
<wire x1="-2.54" y1="0" x2="-1.27" y2="0" width="0.8128" layer="51"/>
<wire x1="1.27" y1="0" x2="2.54" y2="0" width="0.8128" layer="51"/>
<circle x="-2.54" y="0" radius="3.048" width="0.1524" layer="21"/>
<circle x="-2.54" y="0" radius="1.143" width="0.1524" layer="51"/>
<pad name="1" x="-2.54" y="0" drill="1.016" shape="octagon"/>
<pad name="2" x="2.54" y="0" drill="1.016" shape="octagon"/>
<text x="0.635" y="1.4224" size="1.27" layer="25" ratio="10">&gt;NAME</text>
<text x="0.635" y="-2.6162" size="1.27" layer="27" ratio="10">&gt;VALUE</text>
<rectangle x1="-1.3208" y1="-0.4064" x2="1.3208" y2="0.4064" layer="21"/>
</package>
<package name="0922/22" library_version="1">
<description>&lt;b&gt;RESISTOR&lt;/b&gt;&lt;p&gt;
type 0922, grid 22.5 mm</description>
<wire x1="11.43" y1="0" x2="10.795" y2="0" width="0.8128" layer="51"/>
<wire x1="-11.43" y1="0" x2="-10.795" y2="0" width="0.8128" layer="51"/>
<wire x1="-10.16" y1="-4.191" x2="-10.16" y2="4.191" width="0.1524" layer="21"/>
<wire x1="-9.779" y1="4.572" x2="-8.89" y2="4.572" width="0.1524" layer="21"/>
<wire x1="-8.636" y1="4.318" x2="-8.89" y2="4.572" width="0.1524" layer="21"/>
<wire x1="-9.779" y1="-4.572" x2="-8.89" y2="-4.572" width="0.1524" layer="21"/>
<wire x1="-8.636" y1="-4.318" x2="-8.89" y2="-4.572" width="0.1524" layer="21"/>
<wire x1="8.636" y1="4.318" x2="8.89" y2="4.572" width="0.1524" layer="21"/>
<wire x1="8.636" y1="4.318" x2="-8.636" y2="4.318" width="0.1524" layer="21"/>
<wire x1="8.636" y1="-4.318" x2="8.89" y2="-4.572" width="0.1524" layer="21"/>
<wire x1="8.636" y1="-4.318" x2="-8.636" y2="-4.318" width="0.1524" layer="21"/>
<wire x1="9.779" y1="4.572" x2="8.89" y2="4.572" width="0.1524" layer="21"/>
<wire x1="9.779" y1="-4.572" x2="8.89" y2="-4.572" width="0.1524" layer="21"/>
<wire x1="10.16" y1="-4.191" x2="10.16" y2="4.191" width="0.1524" layer="21"/>
<wire x1="-10.16" y1="-4.191" x2="-9.779" y2="-4.572" width="0.1524" layer="21" curve="90"/>
<wire x1="-10.16" y1="4.191" x2="-9.779" y2="4.572" width="0.1524" layer="21" curve="-90"/>
<wire x1="9.779" y1="-4.572" x2="10.16" y2="-4.191" width="0.1524" layer="21" curve="90"/>
<wire x1="9.779" y1="4.572" x2="10.16" y2="4.191" width="0.1524" layer="21" curve="-90"/>
<pad name="1" x="-11.43" y="0" drill="1.016" shape="octagon"/>
<pad name="2" x="11.43" y="0" drill="1.016" shape="octagon"/>
<text x="-10.16" y="5.1054" size="1.27" layer="25" ratio="10">&gt;NAME</text>
<text x="-6.477" y="-0.5842" size="1.27" layer="27" ratio="10">&gt;VALUE</text>
<rectangle x1="-10.7188" y1="-0.4064" x2="-10.16" y2="0.4064" layer="51"/>
<rectangle x1="10.16" y1="-0.4064" x2="10.3124" y2="0.4064" layer="21"/>
<rectangle x1="-10.3124" y1="-0.4064" x2="-10.16" y2="0.4064" layer="21"/>
<rectangle x1="10.16" y1="-0.4064" x2="10.7188" y2="0.4064" layer="51"/>
</package>
<package name="P0613V" library_version="1">
<description>&lt;b&gt;RESISTOR&lt;/b&gt;&lt;p&gt;
type 0613, grid 5 mm</description>
<wire x1="2.54" y1="0" x2="1.397" y2="0" width="0.8128" layer="51"/>
<wire x1="-2.54" y1="0" x2="-1.397" y2="0" width="0.8128" layer="51"/>
<circle x="-2.54" y="0" radius="2.286" width="0.1524" layer="21"/>
<circle x="-2.54" y="0" radius="1.143" width="0.1524" layer="51"/>
<pad name="1" x="-2.54" y="0" drill="1.016" shape="octagon"/>
<pad name="2" x="2.54" y="0" drill="1.016" shape="octagon"/>
<text x="-0.254" y="1.143" size="1.27" layer="25" ratio="10">&gt;NAME</text>
<text x="-0.254" y="-2.413" size="1.27" layer="27" ratio="10">&gt;VALUE</text>
<rectangle x1="-1.2954" y1="-0.4064" x2="1.3208" y2="0.4064" layer="21"/>
</package>
<package name="P0613/15" library_version="1">
<description>&lt;b&gt;RESISTOR&lt;/b&gt;&lt;p&gt;
type 0613, grid 15 mm</description>
<wire x1="7.62" y1="0" x2="6.985" y2="0" width="0.8128" layer="51"/>
<wire x1="-7.62" y1="0" x2="-6.985" y2="0" width="0.8128" layer="51"/>
<wire x1="-6.477" y1="2.032" x2="-6.223" y2="2.286" width="0.1524" layer="21" curve="-90"/>
<wire x1="-6.477" y1="-2.032" x2="-6.223" y2="-2.286" width="0.1524" layer="21" curve="90"/>
<wire x1="6.223" y1="-2.286" x2="6.477" y2="-2.032" width="0.1524" layer="21" curve="90"/>
<wire x1="6.223" y1="2.286" x2="6.477" y2="2.032" width="0.1524" layer="21" curve="-90"/>
<wire x1="-6.223" y1="2.286" x2="-5.334" y2="2.286" width="0.1524" layer="21"/>
<wire x1="-5.207" y1="2.159" x2="-5.334" y2="2.286" width="0.1524" layer="21"/>
<wire x1="-6.223" y1="-2.286" x2="-5.334" y2="-2.286" width="0.1524" layer="21"/>
<wire x1="-5.207" y1="-2.159" x2="-5.334" y2="-2.286" width="0.1524" layer="21"/>
<wire x1="5.207" y1="2.159" x2="5.334" y2="2.286" width="0.1524" layer="21"/>
<wire x1="5.207" y1="2.159" x2="-5.207" y2="2.159" width="0.1524" layer="21"/>
<wire x1="5.207" y1="-2.159" x2="5.334" y2="-2.286" width="0.1524" layer="21"/>
<wire x1="5.207" y1="-2.159" x2="-5.207" y2="-2.159" width="0.1524" layer="21"/>
<wire x1="6.223" y1="2.286" x2="5.334" y2="2.286" width="0.1524" layer="21"/>
<wire x1="6.223" y1="-2.286" x2="5.334" y2="-2.286" width="0.1524" layer="21"/>
<wire x1="6.477" y1="-0.635" x2="6.477" y2="-2.032" width="0.1524" layer="21"/>
<wire x1="6.477" y1="-0.635" x2="6.477" y2="0.635" width="0.1524" layer="51"/>
<wire x1="6.477" y1="2.032" x2="6.477" y2="0.635" width="0.1524" layer="21"/>
<wire x1="-6.477" y1="-2.032" x2="-6.477" y2="-0.635" width="0.1524" layer="21"/>
<wire x1="-6.477" y1="0.635" x2="-6.477" y2="-0.635" width="0.1524" layer="51"/>
<wire x1="-6.477" y1="0.635" x2="-6.477" y2="2.032" width="0.1524" layer="21"/>
<pad name="1" x="-7.62" y="0" drill="1.016" shape="octagon"/>
<pad name="2" x="7.62" y="0" drill="1.016" shape="octagon"/>
<text x="-6.477" y="2.6924" size="1.27" layer="25" ratio="10">&gt;NAME</text>
<text x="-4.318" y="-0.7112" size="1.27" layer="27" ratio="10">&gt;VALUE</text>
<rectangle x1="-7.0358" y1="-0.4064" x2="-6.477" y2="0.4064" layer="51"/>
<rectangle x1="6.477" y1="-0.4064" x2="7.0358" y2="0.4064" layer="51"/>
</package>
<package name="P0817/22" library_version="1">
<description>&lt;b&gt;RESISTOR&lt;/b&gt;&lt;p&gt;
type 0817, grid 22.5 mm</description>
<wire x1="-10.414" y1="0" x2="-11.43" y2="0" width="0.8128" layer="51"/>
<wire x1="-8.509" y1="-3.429" x2="-8.509" y2="3.429" width="0.1524" layer="21"/>
<wire x1="-8.128" y1="3.81" x2="-7.239" y2="3.81" width="0.1524" layer="21"/>
<wire x1="-6.985" y1="3.556" x2="-7.239" y2="3.81" width="0.1524" layer="21"/>
<wire x1="-8.128" y1="-3.81" x2="-7.239" y2="-3.81" width="0.1524" layer="21"/>
<wire x1="-6.985" y1="-3.556" x2="-7.239" y2="-3.81" width="0.1524" layer="21"/>
<wire x1="6.985" y1="3.556" x2="7.239" y2="3.81" width="0.1524" layer="21"/>
<wire x1="6.985" y1="3.556" x2="-6.985" y2="3.556" width="0.1524" layer="21"/>
<wire x1="6.985" y1="-3.556" x2="7.239" y2="-3.81" width="0.1524" layer="21"/>
<wire x1="6.985" y1="-3.556" x2="-6.985" y2="-3.556" width="0.1524" layer="21"/>
<wire x1="8.128" y1="3.81" x2="7.239" y2="3.81" width="0.1524" layer="21"/>
<wire x1="8.128" y1="-3.81" x2="7.239" y2="-3.81" width="0.1524" layer="21"/>
<wire x1="8.509" y1="-3.429" x2="8.509" y2="3.429" width="0.1524" layer="21"/>
<wire x1="11.43" y1="0" x2="10.414" y2="0" width="0.8128" layer="51"/>
<wire x1="-8.509" y1="3.429" x2="-8.128" y2="3.81" width="0.1524" layer="21" curve="-90"/>
<wire x1="-8.509" y1="-3.429" x2="-8.128" y2="-3.81" width="0.1524" layer="21" curve="90"/>
<wire x1="8.128" y1="3.81" x2="8.509" y2="3.429" width="0.1524" layer="21" curve="-90"/>
<wire x1="8.128" y1="-3.81" x2="8.509" y2="-3.429" width="0.1524" layer="21" curve="90"/>
<pad name="1" x="-11.43" y="0" drill="1.016" shape="octagon"/>
<pad name="2" x="11.43" y="0" drill="1.016" shape="octagon"/>
<text x="-8.382" y="4.2164" size="1.27" layer="25" ratio="10">&gt;NAME</text>
<text x="-6.223" y="-0.5842" size="1.27" layer="27" ratio="10">&gt;VALUE</text>
<text x="6.604" y="-2.2606" size="1.27" layer="51" ratio="10" rot="R90">0817</text>
<rectangle x1="8.509" y1="-0.4064" x2="10.3124" y2="0.4064" layer="21"/>
<rectangle x1="-10.3124" y1="-0.4064" x2="-8.509" y2="0.4064" layer="21"/>
</package>
<package name="P0817V" library_version="1">
<description>&lt;b&gt;RESISTOR&lt;/b&gt;&lt;p&gt;
type 0817, grid 6.35 mm</description>
<wire x1="-3.81" y1="0" x2="-5.08" y2="0" width="0.8128" layer="51"/>
<wire x1="1.27" y1="0" x2="0" y2="0" width="0.8128" layer="51"/>
<circle x="-5.08" y="0" radius="3.81" width="0.1524" layer="21"/>
<circle x="-5.08" y="0" radius="1.27" width="0.1524" layer="51"/>
<pad name="1" x="-5.08" y="0" drill="1.016" shape="octagon"/>
<pad name="2" x="1.27" y="0" drill="1.016" shape="octagon"/>
<text x="-1.016" y="1.27" size="1.27" layer="25" ratio="10">&gt;NAME</text>
<text x="-1.016" y="-2.54" size="1.27" layer="27" ratio="10">&gt;VALUE</text>
<text x="-6.858" y="2.032" size="1.016" layer="21" ratio="12">0817</text>
<rectangle x1="-3.81" y1="-0.4064" x2="0" y2="0.4064" layer="21"/>
</package>
<package name="V234/12" library_version="1">
<description>&lt;b&gt;RESISTOR&lt;/b&gt;&lt;p&gt;
type V234, grid 12.5 mm</description>
<wire x1="-4.953" y1="1.524" x2="-4.699" y2="1.778" width="0.1524" layer="21" curve="-90"/>
<wire x1="4.699" y1="1.778" x2="4.953" y2="1.524" width="0.1524" layer="21" curve="-90"/>
<wire x1="4.699" y1="-1.778" x2="4.953" y2="-1.524" width="0.1524" layer="21" curve="90"/>
<wire x1="-4.953" y1="-1.524" x2="-4.699" y2="-1.778" width="0.1524" layer="21" curve="90"/>
<wire x1="-4.699" y1="1.778" x2="4.699" y2="1.778" width="0.1524" layer="21"/>
<wire x1="-4.953" y1="1.524" x2="-4.953" y2="-1.524" width="0.1524" layer="21"/>
<wire x1="4.699" y1="-1.778" x2="-4.699" y2="-1.778" width="0.1524" layer="21"/>
<wire x1="4.953" y1="1.524" x2="4.953" y2="-1.524" width="0.1524" layer="21"/>
<wire x1="6.35" y1="0" x2="5.461" y2="0" width="0.8128" layer="51"/>
<wire x1="-6.35" y1="0" x2="-5.461" y2="0" width="0.8128" layer="51"/>
<pad name="1" x="-6.35" y="0" drill="1.016" shape="octagon"/>
<pad name="2" x="6.35" y="0" drill="1.016" shape="octagon"/>
<text x="-4.953" y="2.159" size="1.27" layer="25" ratio="10">&gt;NAME</text>
<text x="-3.81" y="-0.635" size="1.27" layer="27" ratio="10">&gt;VALUE</text>
<rectangle x1="4.953" y1="-0.4064" x2="5.4102" y2="0.4064" layer="21"/>
<rectangle x1="-5.4102" y1="-0.4064" x2="-4.953" y2="0.4064" layer="21"/>
</package>
<package name="V235/17" library_version="1">
<description>&lt;b&gt;RESISTOR&lt;/b&gt;&lt;p&gt;
type V235, grid 17.78 mm</description>
<wire x1="-6.731" y1="2.921" x2="6.731" y2="2.921" width="0.1524" layer="21"/>
<wire x1="-7.112" y1="2.54" x2="-7.112" y2="-2.54" width="0.1524" layer="21"/>
<wire x1="6.731" y1="-2.921" x2="-6.731" y2="-2.921" width="0.1524" layer="21"/>
<wire x1="7.112" y1="2.54" x2="7.112" y2="-2.54" width="0.1524" layer="21"/>
<wire x1="8.89" y1="0" x2="7.874" y2="0" width="1.016" layer="51"/>
<wire x1="-7.874" y1="0" x2="-8.89" y2="0" width="1.016" layer="51"/>
<wire x1="-7.112" y1="-2.54" x2="-6.731" y2="-2.921" width="0.1524" layer="21" curve="90"/>
<wire x1="6.731" y1="2.921" x2="7.112" y2="2.54" width="0.1524" layer="21" curve="-90"/>
<wire x1="6.731" y1="-2.921" x2="7.112" y2="-2.54" width="0.1524" layer="21" curve="90"/>
<wire x1="-7.112" y1="2.54" x2="-6.731" y2="2.921" width="0.1524" layer="21" curve="-90"/>
<pad name="1" x="-8.89" y="0" drill="1.1938" shape="octagon"/>
<pad name="2" x="8.89" y="0" drill="1.1938" shape="octagon"/>
<text x="-6.858" y="3.302" size="1.27" layer="25" ratio="10">&gt;NAME</text>
<text x="-5.842" y="-0.635" size="1.27" layer="27" ratio="10">&gt;VALUE</text>
<rectangle x1="7.112" y1="-0.508" x2="7.747" y2="0.508" layer="21"/>
<rectangle x1="-7.747" y1="-0.508" x2="-7.112" y2="0.508" layer="21"/>
</package>
<package name="V526-0" library_version="1">
<description>&lt;b&gt;RESISTOR&lt;/b&gt;&lt;p&gt;
type V526-0, grid 2.5 mm</description>
<wire x1="-2.54" y1="1.016" x2="-2.286" y2="1.27" width="0.1524" layer="21" curve="-90"/>
<wire x1="2.286" y1="1.27" x2="2.54" y2="1.016" width="0.1524" layer="21" curve="-90"/>
<wire x1="2.286" y1="-1.27" x2="2.54" y2="-1.016" width="0.1524" layer="21" curve="90"/>
<wire x1="-2.54" y1="-1.016" x2="-2.286" y2="-1.27" width="0.1524" layer="21" curve="90"/>
<wire x1="2.286" y1="1.27" x2="-2.286" y2="1.27" width="0.1524" layer="21"/>
<wire x1="2.54" y1="-1.016" x2="2.54" y2="1.016" width="0.1524" layer="21"/>
<wire x1="-2.286" y1="-1.27" x2="2.286" y2="-1.27" width="0.1524" layer="21"/>
<wire x1="-2.54" y1="1.016" x2="-2.54" y2="-1.016" width="0.1524" layer="21"/>
<pad name="1" x="-1.27" y="0" drill="0.8128" shape="octagon"/>
<pad name="2" x="1.27" y="0" drill="0.8128" shape="octagon"/>
<text x="-2.413" y="1.651" size="1.27" layer="25" ratio="10">&gt;NAME</text>
<text x="-2.413" y="-2.794" size="1.27" layer="27" ratio="10">&gt;VALUE</text>
</package>
<package name="MINI_MELF-0102R" library_version="1">
<description>&lt;b&gt;CECC Size RC2211&lt;/b&gt; Reflow Soldering&lt;p&gt;
source Beyschlag</description>
<wire x1="-1" y1="-0.5" x2="1" y2="-0.5" width="0.2032" layer="51"/>
<wire x1="1" y1="-0.5" x2="1" y2="0.5" width="0.2032" layer="51"/>
<wire x1="1" y1="0.5" x2="-1" y2="0.5" width="0.2032" layer="51"/>
<wire x1="-1" y1="0.5" x2="-1" y2="-0.5" width="0.2032" layer="51"/>
<smd name="1" x="-0.9" y="0" dx="0.5" dy="1.3" layer="1"/>
<smd name="2" x="0.9" y="0" dx="0.5" dy="1.3" layer="1"/>
<text x="-1.27" y="0.9525" size="1.27" layer="25">&gt;NAME</text>
<text x="-1.27" y="-2.2225" size="1.27" layer="27">&gt;VALUE</text>
</package>
<package name="MINI_MELF-0102W" library_version="1">
<description>&lt;b&gt;CECC Size RC2211&lt;/b&gt; Wave Soldering&lt;p&gt;
source Beyschlag</description>
<wire x1="-1" y1="-0.5" x2="1" y2="-0.5" width="0.2032" layer="51"/>
<wire x1="1" y1="-0.5" x2="1" y2="0.5" width="0.2032" layer="51"/>
<wire x1="1" y1="0.5" x2="-1" y2="0.5" width="0.2032" layer="51"/>
<wire x1="-1" y1="0.5" x2="-1" y2="-0.5" width="0.2032" layer="51"/>
<smd name="1" x="-0.95" y="0" dx="0.6" dy="1.3" layer="1"/>
<smd name="2" x="0.95" y="0" dx="0.6" dy="1.3" layer="1"/>
<text x="-1.27" y="0.9525" size="1.27" layer="25">&gt;NAME</text>
<text x="-1.27" y="-2.2225" size="1.27" layer="27">&gt;VALUE</text>
</package>
<package name="MINI_MELF-0204R" library_version="1">
<description>&lt;b&gt;CECC Size RC3715&lt;/b&gt; Reflow Soldering&lt;p&gt;
source Beyschlag</description>
<wire x1="-1.7" y1="-0.6" x2="1.7" y2="-0.6" width="0.2032" layer="51"/>
<wire x1="1.7" y1="-0.6" x2="1.7" y2="0.6" width="0.2032" layer="51"/>
<wire x1="1.7" y1="0.6" x2="-1.7" y2="0.6" width="0.2032" layer="51"/>
<wire x1="-1.7" y1="0.6" x2="-1.7" y2="-0.6" width="0.2032" layer="51"/>
<wire x1="0.938" y1="0.6" x2="-0.938" y2="0.6" width="0.2032" layer="21"/>
<wire x1="-0.938" y1="-0.6" x2="0.938" y2="-0.6" width="0.2032" layer="21"/>
<smd name="1" x="-1.5" y="0" dx="0.8" dy="1.6" layer="1"/>
<smd name="2" x="1.5" y="0" dx="0.8" dy="1.6" layer="1"/>
<text x="-1.27" y="0.9525" size="1.27" layer="25">&gt;NAME</text>
<text x="-1.27" y="-2.2225" size="1.27" layer="27">&gt;VALUE</text>
</package>
<package name="MINI_MELF-0204W" library_version="1">
<description>&lt;b&gt;CECC Size RC3715&lt;/b&gt; Wave Soldering&lt;p&gt;
source Beyschlag</description>
<wire x1="-1.7" y1="-0.6" x2="1.7" y2="-0.6" width="0.2032" layer="51"/>
<wire x1="1.7" y1="-0.6" x2="1.7" y2="0.6" width="0.2032" layer="51"/>
<wire x1="1.7" y1="0.6" x2="-1.7" y2="0.6" width="0.2032" layer="51"/>
<wire x1="-1.7" y1="0.6" x2="-1.7" y2="-0.6" width="0.2032" layer="51"/>
<wire x1="0.684" y1="0.6" x2="-0.684" y2="0.6" width="0.2032" layer="21"/>
<wire x1="-0.684" y1="-0.6" x2="0.684" y2="-0.6" width="0.2032" layer="21"/>
<smd name="1" x="-1.5" y="0" dx="1.2" dy="1.6" layer="1"/>
<smd name="2" x="1.5" y="0" dx="1.2" dy="1.6" layer="1"/>
<text x="-1.27" y="0.9525" size="1.27" layer="25">&gt;NAME</text>
<text x="-1.27" y="-2.2225" size="1.27" layer="27">&gt;VALUE</text>
</package>
<package name="MINI_MELF-0207R" library_version="1">
<description>&lt;b&gt;CECC Size RC6123&lt;/b&gt; Reflow Soldering&lt;p&gt;
source Beyschlag</description>
<wire x1="-2.8" y1="-1" x2="2.8" y2="-1" width="0.2032" layer="51"/>
<wire x1="2.8" y1="-1" x2="2.8" y2="1" width="0.2032" layer="51"/>
<wire x1="2.8" y1="1" x2="-2.8" y2="1" width="0.2032" layer="51"/>
<wire x1="-2.8" y1="1" x2="-2.8" y2="-1" width="0.2032" layer="51"/>
<wire x1="1.2125" y1="1" x2="-1.2125" y2="1" width="0.2032" layer="21"/>
<wire x1="-1.2125" y1="-1" x2="1.2125" y2="-1" width="0.2032" layer="21"/>
<smd name="1" x="-2.25" y="0" dx="1.6" dy="2.5" layer="1"/>
<smd name="2" x="2.25" y="0" dx="1.6" dy="2.5" layer="1"/>
<text x="-2.2225" y="1.5875" size="1.27" layer="25">&gt;NAME</text>
<text x="-2.2225" y="-2.54" size="1.27" layer="27">&gt;VALUE</text>
</package>
<package name="MINI_MELF-0207W" library_version="1">
<description>&lt;b&gt;CECC Size RC6123&lt;/b&gt; Wave Soldering&lt;p&gt;
source Beyschlag</description>
<wire x1="-2.8" y1="-1" x2="2.8" y2="-1" width="0.2032" layer="51"/>
<wire x1="2.8" y1="-1" x2="2.8" y2="1" width="0.2032" layer="51"/>
<wire x1="2.8" y1="1" x2="-2.8" y2="1" width="0.2032" layer="51"/>
<wire x1="-2.8" y1="1" x2="-2.8" y2="-1" width="0.2032" layer="51"/>
<wire x1="1.149" y1="1" x2="-1.149" y2="1" width="0.2032" layer="21"/>
<wire x1="-1.149" y1="-1" x2="1.149" y2="-1" width="0.2032" layer="21"/>
<smd name="1" x="-2.6" y="0" dx="2.4" dy="2.5" layer="1"/>
<smd name="2" x="2.6" y="0" dx="2.4" dy="2.5" layer="1"/>
<text x="-2.54" y="1.5875" size="1.27" layer="25">&gt;NAME</text>
<text x="-2.54" y="-2.54" size="1.27" layer="27">&gt;VALUE</text>
</package>
<package name="0922V" library_version="1">
<description>&lt;b&gt;RESISTOR&lt;/b&gt;&lt;p&gt;
type 0922, grid 7.5 mm</description>
<wire x1="2.54" y1="0" x2="1.397" y2="0" width="0.8128" layer="51"/>
<wire x1="-5.08" y1="0" x2="-3.81" y2="0" width="0.8128" layer="51"/>
<circle x="-5.08" y="0" radius="4.572" width="0.1524" layer="21"/>
<circle x="-5.08" y="0" radius="1.905" width="0.1524" layer="21"/>
<pad name="1" x="-5.08" y="0" drill="1.016" shape="octagon"/>
<pad name="2" x="2.54" y="0" drill="1.016" shape="octagon"/>
<text x="-0.508" y="1.6764" size="1.27" layer="25" ratio="10">&gt;NAME</text>
<text x="-0.508" y="-2.9972" size="1.27" layer="27" ratio="10">&gt;VALUE</text>
<text x="-6.858" y="2.54" size="1.016" layer="21" ratio="12">0922</text>
<rectangle x1="-3.81" y1="-0.4064" x2="1.3208" y2="0.4064" layer="21"/>
</package>
<package name="RDH/15" library_version="1">
<description>&lt;b&gt;RESISTOR&lt;/b&gt;&lt;p&gt;
type RDH, grid 15 mm</description>
<wire x1="-7.62" y1="0" x2="-6.858" y2="0" width="0.8128" layer="51"/>
<wire x1="-6.096" y1="3.048" x2="-5.207" y2="3.048" width="0.1524" layer="21"/>
<wire x1="-4.953" y1="2.794" x2="-5.207" y2="3.048" width="0.1524" layer="21"/>
<wire x1="-6.096" y1="-3.048" x2="-5.207" y2="-3.048" width="0.1524" layer="21"/>
<wire x1="-4.953" y1="-2.794" x2="-5.207" y2="-3.048" width="0.1524" layer="21"/>
<wire x1="4.953" y1="2.794" x2="5.207" y2="3.048" width="0.1524" layer="21"/>
<wire x1="4.953" y1="2.794" x2="-4.953" y2="2.794" width="0.1524" layer="21"/>
<wire x1="4.953" y1="-2.794" x2="5.207" y2="-3.048" width="0.1524" layer="21"/>
<wire x1="4.953" y1="-2.794" x2="-4.953" y2="-2.794" width="0.1524" layer="21"/>
<wire x1="6.096" y1="3.048" x2="5.207" y2="3.048" width="0.1524" layer="21"/>
<wire x1="6.096" y1="-3.048" x2="5.207" y2="-3.048" width="0.1524" layer="21"/>
<wire x1="-6.477" y1="-2.667" x2="-6.477" y2="-1.016" width="0.1524" layer="21"/>
<wire x1="-6.477" y1="1.016" x2="-6.477" y2="-1.016" width="0.1524" layer="51"/>
<wire x1="-6.477" y1="1.016" x2="-6.477" y2="2.667" width="0.1524" layer="21"/>
<wire x1="6.477" y1="-2.667" x2="6.477" y2="-1.016" width="0.1524" layer="21"/>
<wire x1="6.477" y1="1.016" x2="6.477" y2="-1.016" width="0.1524" layer="51"/>
<wire x1="6.477" y1="1.016" x2="6.477" y2="2.667" width="0.1524" layer="21"/>
<wire x1="6.858" y1="0" x2="7.62" y2="0" width="0.8128" layer="51"/>
<wire x1="-6.477" y1="2.667" x2="-6.096" y2="3.048" width="0.1524" layer="21" curve="-90"/>
<wire x1="6.096" y1="3.048" x2="6.477" y2="2.667" width="0.1524" layer="21" curve="-90"/>
<wire x1="-6.477" y1="-2.667" x2="-6.096" y2="-3.048" width="0.1524" layer="21" curve="90"/>
<wire x1="6.096" y1="-3.048" x2="6.477" y2="-2.667" width="0.1524" layer="21" curve="90"/>
<pad name="1" x="-7.62" y="0" drill="1.016" shape="octagon"/>
<pad name="2" x="7.62" y="0" drill="1.016" shape="octagon"/>
<text x="-6.35" y="3.4544" size="1.27" layer="25" ratio="10">&gt;NAME</text>
<text x="-4.318" y="-0.5842" size="1.27" layer="27" ratio="10">&gt;VALUE</text>
<text x="4.572" y="-1.7272" size="1.27" layer="51" ratio="10" rot="R90">RDH</text>
<rectangle x1="-6.7564" y1="-0.4064" x2="-6.4516" y2="0.4064" layer="51"/>
<rectangle x1="6.4516" y1="-0.4064" x2="6.7564" y2="0.4064" layer="51"/>
</package>
<package name="MINI_MELF-0102AX" library_version="1">
<description>&lt;b&gt;Mini MELF 0102 Axial&lt;/b&gt;</description>
<circle x="0" y="0" radius="0.6" width="0" layer="51"/>
<circle x="0" y="0" radius="0.6" width="0" layer="52"/>
<smd name="1" x="0" y="0" dx="1.9" dy="1.9" layer="1" roundness="100"/>
<smd name="2" x="0" y="0" dx="1.9" dy="1.9" layer="16" roundness="100"/>
<text x="-1.27" y="0.9525" size="1.27" layer="25">&gt;NAME</text>
<text x="-1.27" y="-2.2225" size="1.27" layer="27">&gt;VALUE</text>
<hole x="0" y="0" drill="1.3"/>
</package>
<package name="R0201" library_version="1">
<description>&lt;b&gt;RESISTOR&lt;/b&gt; chip&lt;p&gt;
Source: http://www.vishay.com/docs/20008/dcrcw.pdf</description>
<smd name="1" x="-0.255" y="0" dx="0.28" dy="0.43" layer="1"/>
<smd name="2" x="0.255" y="0" dx="0.28" dy="0.43" layer="1"/>
<text x="-0.635" y="0.635" size="1.27" layer="25">&gt;NAME</text>
<text x="-0.635" y="-1.905" size="1.27" layer="27">&gt;VALUE</text>
<rectangle x1="-0.3" y1="-0.15" x2="-0.15" y2="0.15" layer="51"/>
<rectangle x1="0.15" y1="-0.15" x2="0.3" y2="0.15" layer="51"/>
<rectangle x1="-0.15" y1="-0.15" x2="0.15" y2="0.15" layer="21"/>
</package>
<package name="VTA52" library_version="1">
<description>&lt;b&gt;Bulk Metal® Foil Technology&lt;/b&gt;, Tubular Axial Lead Resistors, Meets or Exceeds MIL-R-39005 Requirements&lt;p&gt;
MIL SIZE RBR52&lt;br&gt;
Source: VISHAY .. vta56.pdf</description>
<wire x1="-15.24" y1="0" x2="-13.97" y2="0" width="0.6096" layer="51"/>
<wire x1="12.6225" y1="0.025" x2="12.6225" y2="4.725" width="0.1524" layer="21"/>
<wire x1="12.6225" y1="4.725" x2="-12.6225" y2="4.725" width="0.1524" layer="21"/>
<wire x1="-12.6225" y1="4.725" x2="-12.6225" y2="0.025" width="0.1524" layer="21"/>
<wire x1="-12.6225" y1="0.025" x2="-12.6225" y2="-4.65" width="0.1524" layer="21"/>
<wire x1="-12.6225" y1="-4.65" x2="12.6225" y2="-4.65" width="0.1524" layer="21"/>
<wire x1="12.6225" y1="-4.65" x2="12.6225" y2="0.025" width="0.1524" layer="21"/>
<wire x1="13.97" y1="0" x2="15.24" y2="0" width="0.6096" layer="51"/>
<pad name="1" x="-15.24" y="0" drill="1.1" shape="octagon"/>
<pad name="2" x="15.24" y="0" drill="1.1" shape="octagon"/>
<text x="-3.81" y="5.08" size="1.27" layer="25" ratio="10">&gt;NAME</text>
<text x="-3.175" y="-0.635" size="1.27" layer="27" ratio="10">&gt;VALUE</text>
<rectangle x1="-13.97" y1="-0.3048" x2="-12.5675" y2="0.3048" layer="21"/>
<rectangle x1="12.5675" y1="-0.3048" x2="13.97" y2="0.3048" layer="21"/>
</package>
<package name="VTA53" library_version="1">
<description>&lt;b&gt;Bulk Metal® Foil Technology&lt;/b&gt;, Tubular Axial Lead Resistors, Meets or Exceeds MIL-R-39005 Requirements&lt;p&gt;
MIL SIZE RBR53&lt;br&gt;
Source: VISHAY .. vta56.pdf</description>
<wire x1="-12.065" y1="0" x2="-10.795" y2="0" width="0.6096" layer="51"/>
<wire x1="9.8975" y1="0" x2="9.8975" y2="4.7" width="0.1524" layer="21"/>
<wire x1="9.8975" y1="4.7" x2="-9.8975" y2="4.7" width="0.1524" layer="21"/>
<wire x1="-9.8975" y1="4.7" x2="-9.8975" y2="0" width="0.1524" layer="21"/>
<wire x1="-9.8975" y1="0" x2="-9.8975" y2="-4.675" width="0.1524" layer="21"/>
<wire x1="-9.8975" y1="-4.675" x2="9.8975" y2="-4.675" width="0.1524" layer="21"/>
<wire x1="9.8975" y1="-4.675" x2="9.8975" y2="0" width="0.1524" layer="21"/>
<wire x1="10.795" y1="0" x2="12.065" y2="0" width="0.6096" layer="51"/>
<pad name="1" x="-12.065" y="0" drill="1.1" shape="octagon"/>
<pad name="2" x="12.065" y="0" drill="1.1" shape="octagon"/>
<text x="-3.81" y="5.08" size="1.27" layer="25" ratio="10">&gt;NAME</text>
<text x="-3.175" y="-0.635" size="1.27" layer="27" ratio="10">&gt;VALUE</text>
<rectangle x1="-10.795" y1="-0.3048" x2="-9.8425" y2="0.3048" layer="21"/>
<rectangle x1="9.8425" y1="-0.3048" x2="10.795" y2="0.3048" layer="21"/>
</package>
<package name="VTA54" library_version="1">
<description>&lt;b&gt;Bulk Metal® Foil Technology&lt;/b&gt;, Tubular Axial Lead Resistors, Meets or Exceeds MIL-R-39005 Requirements&lt;p&gt;
MIL SIZE RBR54&lt;br&gt;
Source: VISHAY .. vta56.pdf</description>
<wire x1="-12.065" y1="0" x2="-10.795" y2="0" width="0.6096" layer="51"/>
<wire x1="9.8975" y1="0" x2="9.8975" y2="3.3" width="0.1524" layer="21"/>
<wire x1="9.8975" y1="3.3" x2="-9.8975" y2="3.3" width="0.1524" layer="21"/>
<wire x1="-9.8975" y1="3.3" x2="-9.8975" y2="0" width="0.1524" layer="21"/>
<wire x1="-9.8975" y1="0" x2="-9.8975" y2="-3.3" width="0.1524" layer="21"/>
<wire x1="-9.8975" y1="-3.3" x2="9.8975" y2="-3.3" width="0.1524" layer="21"/>
<wire x1="9.8975" y1="-3.3" x2="9.8975" y2="0" width="0.1524" layer="21"/>
<wire x1="10.795" y1="0" x2="12.065" y2="0" width="0.6096" layer="51"/>
<pad name="1" x="-12.065" y="0" drill="1.1" shape="octagon"/>
<pad name="2" x="12.065" y="0" drill="1.1" shape="octagon"/>
<text x="-3.81" y="3.81" size="1.27" layer="25" ratio="10">&gt;NAME</text>
<text x="-3.175" y="-0.635" size="1.27" layer="27" ratio="10">&gt;VALUE</text>
<rectangle x1="-10.795" y1="-0.3048" x2="-9.8425" y2="0.3048" layer="21"/>
<rectangle x1="9.8425" y1="-0.3048" x2="10.795" y2="0.3048" layer="21"/>
</package>
<package name="VTA55" library_version="1">
<description>&lt;b&gt;Bulk Metal® Foil Technology&lt;/b&gt;, Tubular Axial Lead Resistors, Meets or Exceeds MIL-R-39005 Requirements&lt;p&gt;
MIL SIZE RBR55&lt;br&gt;
Source: VISHAY .. vta56.pdf</description>
<wire x1="-8.255" y1="0" x2="-6.985" y2="0" width="0.6096" layer="51"/>
<wire x1="6.405" y1="0" x2="6.405" y2="3.3" width="0.1524" layer="21"/>
<wire x1="6.405" y1="3.3" x2="-6.405" y2="3.3" width="0.1524" layer="21"/>
<wire x1="-6.405" y1="3.3" x2="-6.405" y2="0" width="0.1524" layer="21"/>
<wire x1="-6.405" y1="0" x2="-6.405" y2="-3.3" width="0.1524" layer="21"/>
<wire x1="-6.405" y1="-3.3" x2="6.405" y2="-3.3" width="0.1524" layer="21"/>
<wire x1="6.405" y1="-3.3" x2="6.405" y2="0" width="0.1524" layer="21"/>
<wire x1="6.985" y1="0" x2="8.255" y2="0" width="0.6096" layer="51"/>
<pad name="1" x="-8.255" y="0" drill="1.1" shape="octagon"/>
<pad name="2" x="8.255" y="0" drill="1.1" shape="octagon"/>
<text x="-3.81" y="3.81" size="1.27" layer="25" ratio="10">&gt;NAME</text>
<text x="-3.175" y="-0.635" size="1.27" layer="27" ratio="10">&gt;VALUE</text>
<rectangle x1="-6.985" y1="-0.3048" x2="-6.35" y2="0.3048" layer="21"/>
<rectangle x1="6.35" y1="-0.3048" x2="6.985" y2="0.3048" layer="21"/>
</package>
<package name="VTA56" library_version="1">
<description>&lt;b&gt;Bulk Metal® Foil Technology&lt;/b&gt;, Tubular Axial Lead Resistors, Meets or Exceeds MIL-R-39005 Requirements&lt;p&gt;
MIL SIZE RBR56&lt;br&gt;
Source: VISHAY .. vta56.pdf</description>
<wire x1="-6.35" y1="0" x2="-5.08" y2="0" width="0.6096" layer="51"/>
<wire x1="4.5" y1="0" x2="4.5" y2="3.3" width="0.1524" layer="21"/>
<wire x1="4.5" y1="3.3" x2="-4.5" y2="3.3" width="0.1524" layer="21"/>
<wire x1="-4.5" y1="3.3" x2="-4.5" y2="0" width="0.1524" layer="21"/>
<wire x1="-4.5" y1="0" x2="-4.5" y2="-3.3" width="0.1524" layer="21"/>
<wire x1="-4.5" y1="-3.3" x2="4.5" y2="-3.3" width="0.1524" layer="21"/>
<wire x1="4.5" y1="-3.3" x2="4.5" y2="0" width="0.1524" layer="21"/>
<wire x1="5.08" y1="0" x2="6.35" y2="0" width="0.6096" layer="51"/>
<pad name="1" x="-6.35" y="0" drill="1.1" shape="octagon"/>
<pad name="2" x="6.35" y="0" drill="1.1" shape="octagon"/>
<text x="-3.81" y="3.81" size="1.27" layer="25" ratio="10">&gt;NAME</text>
<text x="-3.175" y="-0.635" size="1.27" layer="27" ratio="10">&gt;VALUE</text>
<rectangle x1="-5.08" y1="-0.3048" x2="-4.445" y2="0.3048" layer="21"/>
<rectangle x1="4.445" y1="-0.3048" x2="5.08" y2="0.3048" layer="21"/>
</package>
<package name="VMTA55" library_version="1">
<description>&lt;b&gt;Bulk Metal® Foil Technology&lt;/b&gt;, Tubular Axial Lead Resistors, Meets or Exceeds MIL-R-39005 Requirements&lt;p&gt;
MIL SIZE RNC55&lt;br&gt;
Source: VISHAY .. vta56.pdf</description>
<wire x1="-5.08" y1="0" x2="-4.26" y2="0" width="0.6096" layer="51"/>
<wire x1="3.3375" y1="-1.45" x2="3.3375" y2="1.45" width="0.1524" layer="21"/>
<wire x1="3.3375" y1="1.45" x2="-3.3625" y2="1.45" width="0.1524" layer="21"/>
<wire x1="-3.3625" y1="1.45" x2="-3.3625" y2="-1.45" width="0.1524" layer="21"/>
<wire x1="-3.3625" y1="-1.45" x2="3.3375" y2="-1.45" width="0.1524" layer="21"/>
<wire x1="4.235" y1="0" x2="5.08" y2="0" width="0.6096" layer="51"/>
<pad name="1" x="-5.08" y="0" drill="1.1" shape="octagon"/>
<pad name="2" x="5.08" y="0" drill="1.1" shape="octagon"/>
<text x="-3.175" y="1.905" size="1.27" layer="25" ratio="10">&gt;NAME</text>
<text x="-3.175" y="-0.635" size="1.27" layer="27" ratio="10">&gt;VALUE</text>
<rectangle x1="-4.26" y1="-0.3048" x2="-3.3075" y2="0.3048" layer="21"/>
<rectangle x1="3.2825" y1="-0.3048" x2="4.235" y2="0.3048" layer="21"/>
</package>
<package name="VMTB60" library_version="1">
<description>&lt;b&gt;Bulk Metal® Foil Technology&lt;/b&gt;, Tubular Axial Lead Resistors, Meets or Exceeds MIL-R-39005 Requirements&lt;p&gt;
MIL SIZE RNC60&lt;br&gt;
Source: VISHAY .. vta56.pdf</description>
<wire x1="-6.35" y1="0" x2="-5.585" y2="0" width="0.6096" layer="51"/>
<wire x1="4.6875" y1="-1.95" x2="4.6875" y2="1.95" width="0.1524" layer="21"/>
<wire x1="4.6875" y1="1.95" x2="-4.6875" y2="1.95" width="0.1524" layer="21"/>
<wire x1="-4.6875" y1="1.95" x2="-4.6875" y2="-1.95" width="0.1524" layer="21"/>
<wire x1="-4.6875" y1="-1.95" x2="4.6875" y2="-1.95" width="0.1524" layer="21"/>
<wire x1="5.585" y1="0" x2="6.35" y2="0" width="0.6096" layer="51"/>
<pad name="1" x="-6.35" y="0" drill="1.1" shape="octagon"/>
<pad name="2" x="6.35" y="0" drill="1.1" shape="octagon"/>
<text x="-4.445" y="2.54" size="1.27" layer="25" ratio="10">&gt;NAME</text>
<text x="-4.445" y="-0.635" size="1.27" layer="27" ratio="10">&gt;VALUE</text>
<rectangle x1="-5.585" y1="-0.3048" x2="-4.6325" y2="0.3048" layer="21"/>
<rectangle x1="4.6325" y1="-0.3048" x2="5.585" y2="0.3048" layer="21"/>
</package>
<package name="R4527" library_version="1">
<description>&lt;b&gt;Package 4527&lt;/b&gt;&lt;p&gt;
Source: http://www.vishay.com/docs/31059/wsrhigh.pdf</description>
<wire x1="-5.675" y1="-3.375" x2="5.65" y2="-3.375" width="0.2032" layer="21"/>
<wire x1="5.65" y1="-3.375" x2="5.65" y2="3.375" width="0.2032" layer="51"/>
<wire x1="5.65" y1="3.375" x2="-5.675" y2="3.375" width="0.2032" layer="21"/>
<wire x1="-5.675" y1="3.375" x2="-5.675" y2="-3.375" width="0.2032" layer="51"/>
<smd name="1" x="-4.575" y="0" dx="3.94" dy="5.84" layer="1"/>
<smd name="2" x="4.575" y="0" dx="3.94" dy="5.84" layer="1"/>
<text x="-5.715" y="3.81" size="1.27" layer="25">&gt;NAME</text>
<text x="-5.715" y="-5.08" size="1.27" layer="27">&gt;VALUE</text>
</package>
<package name="WSC0001" library_version="1">
<description>&lt;b&gt;Wirewound Resistors, Precision Power&lt;/b&gt;&lt;p&gt;
Source: VISHAY wscwsn.pdf</description>
<wire x1="-3.075" y1="1.8" x2="-3.075" y2="-1.8" width="0.2032" layer="51"/>
<wire x1="-3.075" y1="-1.8" x2="3.075" y2="-1.8" width="0.2032" layer="21"/>
<wire x1="3.075" y1="-1.8" x2="3.075" y2="1.8" width="0.2032" layer="51"/>
<wire x1="3.075" y1="1.8" x2="-3.075" y2="1.8" width="0.2032" layer="21"/>
<wire x1="-3.075" y1="1.8" x2="-3.075" y2="1.606" width="0.2032" layer="21"/>
<wire x1="-3.075" y1="-1.606" x2="-3.075" y2="-1.8" width="0.2032" layer="21"/>
<wire x1="3.075" y1="1.606" x2="3.075" y2="1.8" width="0.2032" layer="21"/>
<wire x1="3.075" y1="-1.8" x2="3.075" y2="-1.606" width="0.2032" layer="21"/>
<smd name="1" x="-2.675" y="0" dx="2.29" dy="2.92" layer="1"/>
<smd name="2" x="2.675" y="0" dx="2.29" dy="2.92" layer="1"/>
<text x="-2.544" y="2.229" size="1.27" layer="25">&gt;NAME</text>
<text x="-2.544" y="-3.501" size="1.27" layer="27">&gt;VALUE</text>
</package>
<package name="WSC0002" library_version="1">
<description>&lt;b&gt;Wirewound Resistors, Precision Power&lt;/b&gt;&lt;p&gt;
Source: VISHAY wscwsn.pdf</description>
<wire x1="-5.55" y1="3.375" x2="-5.55" y2="-3.375" width="0.2032" layer="51"/>
<wire x1="-5.55" y1="-3.375" x2="5.55" y2="-3.375" width="0.2032" layer="21"/>
<wire x1="5.55" y1="-3.375" x2="5.55" y2="3.375" width="0.2032" layer="51"/>
<wire x1="5.55" y1="3.375" x2="-5.55" y2="3.375" width="0.2032" layer="21"/>
<smd name="1" x="-4.575" y="0.025" dx="3.94" dy="5.84" layer="1"/>
<smd name="2" x="4.575" y="0" dx="3.94" dy="5.84" layer="1"/>
<text x="-5.65" y="3.9" size="1.27" layer="25">&gt;NAME</text>
<text x="-5.65" y="-5.15" size="1.27" layer="27">&gt;VALUE</text>
</package>
<package name="WSC01/2" library_version="1">
<description>&lt;b&gt;Wirewound Resistors, Precision Power&lt;/b&gt;&lt;p&gt;
Source: VISHAY wscwsn.pdf</description>
<wire x1="-2.45" y1="1.475" x2="-2.45" y2="-1.475" width="0.2032" layer="51"/>
<wire x1="-2.45" y1="-1.475" x2="2.45" y2="-1.475" width="0.2032" layer="21"/>
<wire x1="2.45" y1="-1.475" x2="2.45" y2="1.475" width="0.2032" layer="51"/>
<wire x1="2.45" y1="1.475" x2="-2.45" y2="1.475" width="0.2032" layer="21"/>
<wire x1="-2.45" y1="1.475" x2="-2.45" y2="1.106" width="0.2032" layer="21"/>
<wire x1="-2.45" y1="-1.106" x2="-2.45" y2="-1.475" width="0.2032" layer="21"/>
<wire x1="2.45" y1="1.106" x2="2.45" y2="1.475" width="0.2032" layer="21"/>
<wire x1="2.45" y1="-1.475" x2="2.45" y2="-1.106" width="0.2032" layer="21"/>
<smd name="1" x="-2.1" y="0" dx="2.16" dy="1.78" layer="1"/>
<smd name="2" x="2.1" y="0" dx="2.16" dy="1.78" layer="1"/>
<text x="-2.544" y="1.904" size="1.27" layer="25">&gt;NAME</text>
<text x="-2.544" y="-3.176" size="1.27" layer="27">&gt;VALUE</text>
</package>
<package name="WSC2515" library_version="1">
<description>&lt;b&gt;Wirewound Resistors, Precision Power&lt;/b&gt;&lt;p&gt;
Source: VISHAY wscwsn.pdf</description>
<wire x1="-3.075" y1="1.8" x2="-3.075" y2="-1.8" width="0.2032" layer="51"/>
<wire x1="-3.075" y1="-1.8" x2="3.05" y2="-1.8" width="0.2032" layer="21"/>
<wire x1="3.05" y1="-1.8" x2="3.05" y2="1.8" width="0.2032" layer="51"/>
<wire x1="3.05" y1="1.8" x2="-3.075" y2="1.8" width="0.2032" layer="21"/>
<wire x1="-3.075" y1="1.8" x2="-3.075" y2="1.606" width="0.2032" layer="21"/>
<wire x1="-3.075" y1="-1.606" x2="-3.075" y2="-1.8" width="0.2032" layer="21"/>
<wire x1="3.05" y1="1.606" x2="3.05" y2="1.8" width="0.2032" layer="21"/>
<wire x1="3.05" y1="-1.8" x2="3.05" y2="-1.606" width="0.2032" layer="21"/>
<smd name="1" x="-2.675" y="0" dx="2.29" dy="2.92" layer="1"/>
<smd name="2" x="2.675" y="0" dx="2.29" dy="2.92" layer="1"/>
<text x="-3.2" y="2.15" size="1.27" layer="25">&gt;NAME</text>
<text x="-3.2" y="-3.4" size="1.27" layer="27">&gt;VALUE</text>
</package>
<package name="WSC4527" library_version="1">
<description>&lt;b&gt;Wirewound Resistors, Precision Power&lt;/b&gt;&lt;p&gt;
Source: VISHAY wscwsn.pdf</description>
<wire x1="-5.675" y1="3.4" x2="-5.675" y2="-3.375" width="0.2032" layer="51"/>
<wire x1="-5.675" y1="-3.375" x2="5.675" y2="-3.375" width="0.2032" layer="21"/>
<wire x1="5.675" y1="-3.375" x2="5.675" y2="3.4" width="0.2032" layer="51"/>
<wire x1="5.675" y1="3.4" x2="-5.675" y2="3.4" width="0.2032" layer="21"/>
<smd name="1" x="-4.575" y="0.025" dx="3.94" dy="5.84" layer="1"/>
<smd name="2" x="4.575" y="0" dx="3.94" dy="5.84" layer="1"/>
<text x="-5.775" y="3.925" size="1.27" layer="25">&gt;NAME</text>
<text x="-5.775" y="-5.15" size="1.27" layer="27">&gt;VALUE</text>
</package>
<package name="WSC6927" library_version="1">
<description>&lt;b&gt;Wirewound Resistors, Precision Power&lt;/b&gt;&lt;p&gt;
Source: VISHAY wscwsn.pdf</description>
<wire x1="-8.65" y1="3.375" x2="-8.65" y2="-3.375" width="0.2032" layer="51"/>
<wire x1="-8.65" y1="-3.375" x2="8.65" y2="-3.375" width="0.2032" layer="21"/>
<wire x1="8.65" y1="-3.375" x2="8.65" y2="3.375" width="0.2032" layer="51"/>
<wire x1="8.65" y1="3.375" x2="-8.65" y2="3.375" width="0.2032" layer="21"/>
<smd name="1" x="-7.95" y="0.025" dx="3.94" dy="5.97" layer="1"/>
<smd name="2" x="7.95" y="0" dx="3.94" dy="5.97" layer="1"/>
<text x="-8.75" y="3.9" size="1.27" layer="25">&gt;NAME</text>
<text x="-8.75" y="-5.15" size="1.27" layer="27">&gt;VALUE</text>
</package>
<package name="R1218" library_version="1">
<description>&lt;b&gt;CRCW1218 Thick Film, Rectangular Chip Resistors&lt;/b&gt;&lt;p&gt;
Source: http://www.vishay.com .. dcrcw.pdf</description>
<wire x1="-0.913" y1="-2.219" x2="0.939" y2="-2.219" width="0.1524" layer="51"/>
<wire x1="0.913" y1="2.219" x2="-0.939" y2="2.219" width="0.1524" layer="51"/>
<smd name="1" x="-1.475" y="0" dx="1.05" dy="4.9" layer="1"/>
<smd name="2" x="1.475" y="0" dx="1.05" dy="4.9" layer="1"/>
<text x="-2.54" y="2.54" size="1.27" layer="25">&gt;NAME</text>
<text x="-2.54" y="-3.81" size="1.27" layer="27">&gt;VALUE</text>
<rectangle x1="-1.651" y1="-2.3" x2="-0.9009" y2="2.3" layer="51"/>
<rectangle x1="0.9144" y1="-2.3" x2="1.6645" y2="2.3" layer="51"/>
</package>
<package name="1812X7R" library_version="1">
<description>&lt;b&gt;Chip Monolithic Ceramic Capacitors&lt;/b&gt; Medium Voltage High Capacitance for General Use&lt;p&gt;
Source: http://www.murata.com .. GRM43DR72E224KW01.pdf</description>
<wire x1="-1.1" y1="1.5" x2="1.1" y2="1.5" width="0.2032" layer="51"/>
<wire x1="1.1" y1="-1.5" x2="-1.1" y2="-1.5" width="0.2032" layer="51"/>
<wire x1="-0.6" y1="1.5" x2="0.6" y2="1.5" width="0.2032" layer="21"/>
<wire x1="0.6" y1="-1.5" x2="-0.6" y2="-1.5" width="0.2032" layer="21"/>
<smd name="1" x="-1.425" y="0" dx="0.8" dy="3.5" layer="1"/>
<smd name="2" x="1.425" y="0" dx="0.8" dy="3.5" layer="1" rot="R180"/>
<text x="-1.9456" y="1.9958" size="1.27" layer="25">&gt;NAME</text>
<text x="-1.9456" y="-3.7738" size="1.27" layer="27">&gt;VALUE</text>
<rectangle x1="-1.4" y1="-1.6" x2="-1.1" y2="1.6" layer="51"/>
<rectangle x1="1.1" y1="-1.6" x2="1.4" y2="1.6" layer="51" rot="R180"/>
</package>
<package name="PRL1632" library_version="1">
<description>&lt;b&gt;PRL1632 are realized as 1W for 3.2 × 1.6mm(1206)&lt;/b&gt;&lt;p&gt;
Source: http://www.mouser.com/ds/2/392/products_18-2245.pdf</description>
<wire x1="0.7275" y1="-1.5228" x2="-0.7277" y2="-1.5228" width="0.1524" layer="51"/>
<wire x1="0.7275" y1="1.5228" x2="-0.7152" y2="1.5228" width="0.1524" layer="51"/>
<smd name="2" x="0.822" y="0" dx="1" dy="3.2" layer="1"/>
<smd name="1" x="-0.822" y="0" dx="1" dy="3.2" layer="1"/>
<text x="-1.4" y="1.8" size="1.27" layer="25">&gt;NAME</text>
<text x="-1.4" y="-3" size="1.27" layer="27">&gt;VALUE</text>
<rectangle x1="-0.8" y1="-1.6" x2="-0.4" y2="1.6" layer="51"/>
<rectangle x1="0.4" y1="-1.6" x2="0.8" y2="1.6" layer="51"/>
</package>
<package name="R01005" library_version="1">
<smd name="1" x="-0.1625" y="0" dx="0.2" dy="0.25" layer="1"/>
<smd name="2" x="0.1625" y="0" dx="0.2" dy="0.25" layer="1"/>
<text x="-0.4" y="0.3" size="1.27" layer="25">&gt;NAME</text>
<text x="-0.4" y="-1.6" size="1.27" layer="27">&gt;VALUE</text>
<rectangle x1="-0.2" y1="-0.1" x2="-0.075" y2="0.1" layer="51"/>
<rectangle x1="0.075" y1="-0.1" x2="0.2" y2="0.1" layer="51"/>
<rectangle x1="-0.15" y1="0.05" x2="0.15" y2="0.1" layer="51"/>
<rectangle x1="-0.15" y1="-0.1" x2="0.15" y2="-0.05" layer="51"/>
</package>
</packages>
<symbols>
<symbol name="C-EU" library_version="1">
<wire x1="0" y1="0" x2="0" y2="-0.508" width="0.1524" layer="94"/>
<wire x1="0" y1="-2.54" x2="0" y2="-2.032" width="0.1524" layer="94"/>
<text x="1.524" y="0.381" size="1.778" layer="95">&gt;NAME</text>
<text x="1.524" y="-4.699" size="1.778" layer="96">&gt;VALUE</text>
<rectangle x1="-2.032" y1="-2.032" x2="2.032" y2="-1.524" layer="94"/>
<rectangle x1="-2.032" y1="-1.016" x2="2.032" y2="-0.508" layer="94"/>
<pin name="1" x="0" y="2.54" visible="off" length="short" direction="pas" swaplevel="1" rot="R270"/>
<pin name="2" x="0" y="-5.08" visible="off" length="short" direction="pas" swaplevel="1" rot="R90"/>
</symbol>
<symbol name="R-EU" library_version="1">
<wire x1="-2.54" y1="-0.889" x2="2.54" y2="-0.889" width="0.254" layer="94"/>
<wire x1="2.54" y1="0.889" x2="-2.54" y2="0.889" width="0.254" layer="94"/>
<wire x1="2.54" y1="-0.889" x2="2.54" y2="0.889" width="0.254" layer="94"/>
<wire x1="-2.54" y1="-0.889" x2="-2.54" y2="0.889" width="0.254" layer="94"/>
<text x="-3.81" y="1.4986" size="1.778" layer="95">&gt;NAME</text>
<text x="-3.81" y="-3.302" size="1.778" layer="96">&gt;VALUE</text>
<pin name="2" x="5.08" y="0" visible="off" length="short" direction="pas" swaplevel="1" rot="R180"/>
<pin name="1" x="-5.08" y="0" visible="off" length="short" direction="pas" swaplevel="1"/>
</symbol>
</symbols>
<devicesets>
<deviceset name="C-EU" prefix="C" uservalue="yes" library_version="1">
<description>&lt;B&gt;CAPACITOR&lt;/B&gt;, European symbol</description>
<gates>
<gate name="G$1" symbol="C-EU" x="0" y="0"/>
</gates>
<devices>
<device name="C0402" package="C0402">
<connects>
<connect gate="G$1" pin="1" pad="1"/>
<connect gate="G$1" pin="2" pad="2"/>
</connects>
<technologies>
<technology name=""/>
</technologies>
</device>
<device name="C0504" package="C0504">
<connects>
<connect gate="G$1" pin="1" pad="1"/>
<connect gate="G$1" pin="2" pad="2"/>
</connects>
<technologies>
<technology name=""/>
</technologies>
</device>
<device name="C0603" package="C0603">
<connects>
<connect gate="G$1" pin="1" pad="1"/>
<connect gate="G$1" pin="2" pad="2"/>
</connects>
<technologies>
<technology name=""/>
</technologies>
</device>
<device name="C0805" package="C0805">
<connects>
<connect gate="G$1" pin="1" pad="1"/>
<connect gate="G$1" pin="2" pad="2"/>
</connects>
<technologies>
<technology name=""/>
</technologies>
</device>
<device name="C1206" package="C1206">
<connects>
<connect gate="G$1" pin="1" pad="1"/>
<connect gate="G$1" pin="2" pad="2"/>
</connects>
<technologies>
<technology name=""/>
</technologies>
</device>
<device name="C1210" package="C1210">
<connects>
<connect gate="G$1" pin="1" pad="1"/>
<connect gate="G$1" pin="2" pad="2"/>
</connects>
<technologies>
<technology name=""/>
</technologies>
</device>
<device name="C1310" package="C1310">
<connects>
<connect gate="G$1" pin="1" pad="1"/>
<connect gate="G$1" pin="2" pad="2"/>
</connects>
<technologies>
<technology name=""/>
</technologies>
</device>
<device name="C1608" package="C1608">
<connects>
<connect gate="G$1" pin="1" pad="1"/>
<connect gate="G$1" pin="2" pad="2"/>
</connects>
<technologies>
<technology name=""/>
</technologies>
</device>
<device name="C1812" package="C1812">
<connects>
<connect gate="G$1" pin="1" pad="1"/>
<connect gate="G$1" pin="2" pad="2"/>
</connects>
<technologies>
<technology name=""/>
</technologies>
</device>
<device name="C1825" package="C1825">
<connects>
<connect gate="G$1" pin="1" pad="1"/>
<connect gate="G$1" pin="2" pad="2"/>
</connects>
<technologies>
<technology name=""/>
</technologies>
</device>
<device name="C2012" package="C2012">
<connects>
<connect gate="G$1" pin="1" pad="1"/>
<connect gate="G$1" pin="2" pad="2"/>
</connects>
<technologies>
<technology name=""/>
</technologies>
</device>
<device name="C3216" package="C3216">
<connects>
<connect gate="G$1" pin="1" pad="1"/>
<connect gate="G$1" pin="2" pad="2"/>
</connects>
<technologies>
<technology name=""/>
</technologies>
</device>
<device name="C3225" package="C3225">
<connects>
<connect gate="G$1" pin="1" pad="1"/>
<connect gate="G$1" pin="2" pad="2"/>
</connects>
<technologies>
<technology name=""/>
</technologies>
</device>
<device name="C4532" package="C4532">
<connects>
<connect gate="G$1" pin="1" pad="1"/>
<connect gate="G$1" pin="2" pad="2"/>
</connects>
<technologies>
<technology name=""/>
</technologies>
</device>
<device name="C4564" package="C4564">
<connects>
<connect gate="G$1" pin="1" pad="1"/>
<connect gate="G$1" pin="2" pad="2"/>
</connects>
<technologies>
<technology name=""/>
</technologies>
</device>
<device name="025-024X044" package="C025-024X044">
<connects>
<connect gate="G$1" pin="1" pad="1"/>
<connect gate="G$1" pin="2" pad="2"/>
</connects>
<technologies>
<technology name=""/>
</technologies>
</device>
<device name="025-025X050" package="C025-025X050">
<connects>
<connect gate="G$1" pin="1" pad="1"/>
<connect gate="G$1" pin="2" pad="2"/>
</connects>
<technologies>
<technology name=""/>
</technologies>
</device>
<device name="025-030X050" package="C025-030X050">
<connects>
<connect gate="G$1" pin="1" pad="1"/>
<connect gate="G$1" pin="2" pad="2"/>
</connects>
<technologies>
<technology name=""/>
</technologies>
</device>
<device name="025-040X050" package="C025-040X050">
<connects>
<connect gate="G$1" pin="1" pad="1"/>
<connect gate="G$1" pin="2" pad="2"/>
</connects>
<technologies>
<technology name=""/>
</technologies>
</device>
<device name="025-050X050" package="C025-050X050">
<connects>
<connect gate="G$1" pin="1" pad="1"/>
<connect gate="G$1" pin="2" pad="2"/>
</connects>
<technologies>
<technology name=""/>
</technologies>
</device>
<device name="025-060X050" package="C025-060X050">
<connects>
<connect gate="G$1" pin="1" pad="1"/>
<connect gate="G$1" pin="2" pad="2"/>
</connects>
<technologies>
<technology name=""/>
</technologies>
</device>
<device name="C025_050-024X070" package="C025_050-024X070">
<connects>
<connect gate="G$1" pin="1" pad="1"/>
<connect gate="G$1" pin="2" pad="2"/>
</connects>
<technologies>
<technology name=""/>
</technologies>
</device>
<device name="025_050-025X075" package="C025_050-025X075">
<connects>
<connect gate="G$1" pin="1" pad="1"/>
<connect gate="G$1" pin="2" pad="2"/>
</connects>
<technologies>
<technology name=""/>
</technologies>
</device>
<device name="025_050-035X075" package="C025_050-035X075">
<connects>
<connect gate="G$1" pin="1" pad="1"/>
<connect gate="G$1" pin="2" pad="2"/>
</connects>
<technologies>
<technology name=""/>
</technologies>
</device>
<device name="025_050-045X075" package="C025_050-045X075">
<connects>
<connect gate="G$1" pin="1" pad="1"/>
<connect gate="G$1" pin="2" pad="2"/>
</connects>
<technologies>
<technology name=""/>
</technologies>
</device>
<device name="025_050-055X075" package="C025_050-055X075">
<connects>
<connect gate="G$1" pin="1" pad="1"/>
<connect gate="G$1" pin="2" pad="2"/>
</connects>
<technologies>
<technology name=""/>
</technologies>
</device>
<device name="050-024X044" package="C050-024X044">
<connects>
<connect gate="G$1" pin="1" pad="1"/>
<connect gate="G$1" pin="2" pad="2"/>
</connects>
<technologies>
<technology name=""/>
</technologies>
</device>
<device name="050-025X075" package="C050-025X075">
<connects>
<connect gate="G$1" pin="1" pad="1"/>
<connect gate="G$1" pin="2" pad="2"/>
</connects>
<technologies>
<technology name=""/>
</technologies>
</device>
<device name="050-045X075" package="C050-045X075">
<connects>
<connect gate="G$1" pin="1" pad="1"/>
<connect gate="G$1" pin="2" pad="2"/>
</connects>
<technologies>
<technology name=""/>
</technologies>
</device>
<device name="050-030X075" package="C050-030X075">
<connects>
<connect gate="G$1" pin="1" pad="1"/>
<connect gate="G$1" pin="2" pad="2"/>
</connects>
<technologies>
<technology name=""/>
</technologies>
</device>
<device name="050-050X075" package="C050-050X075">
<connects>
<connect gate="G$1" pin="1" pad="1"/>
<connect gate="G$1" pin="2" pad="2"/>
</connects>
<technologies>
<technology name=""/>
</technologies>
</device>
<device name="050-055X075" package="C050-055X075">
<connects>
<connect gate="G$1" pin="1" pad="1"/>
<connect gate="G$1" pin="2" pad="2"/>
</connects>
<technologies>
<technology name=""/>
</technologies>
</device>
<device name="050-075X075" package="C050-075X075">
<connects>
<connect gate="G$1" pin="1" pad="1"/>
<connect gate="G$1" pin="2" pad="2"/>
</connects>
<technologies>
<technology name=""/>
</technologies>
</device>
<device name="050H075X075" package="C050H075X075">
<connects>
<connect gate="G$1" pin="1" pad="1"/>
<connect gate="G$1" pin="2" pad="2"/>
</connects>
<technologies>
<technology name=""/>
</technologies>
</device>
<device name="075-032X103" package="C075-032X103">
<connects>
<connect gate="G$1" pin="1" pad="1"/>
<connect gate="G$1" pin="2" pad="2"/>
</connects>
<technologies>
<technology name=""/>
</technologies>
</device>
<device name="075-042X103" package="C075-042X103">
<connects>
<connect gate="G$1" pin="1" pad="1"/>
<connect gate="G$1" pin="2" pad="2"/>
</connects>
<technologies>
<technology name=""/>
</technologies>
</device>
<device name="075-052X106" package="C075-052X106">
<connects>
<connect gate="G$1" pin="1" pad="1"/>
<connect gate="G$1" pin="2" pad="2"/>
</connects>
<technologies>
<technology name=""/>
</technologies>
</device>
<device name="102-043X133" package="C102-043X133">
<connects>
<connect gate="G$1" pin="1" pad="1"/>
<connect gate="G$1" pin="2" pad="2"/>
</connects>
<technologies>
<technology name=""/>
</technologies>
</device>
<device name="102-054X133" package="C102-054X133">
<connects>
<connect gate="G$1" pin="1" pad="1"/>
<connect gate="G$1" pin="2" pad="2"/>
</connects>
<technologies>
<technology name=""/>
</technologies>
</device>
<device name="102-064X133" package="C102-064X133">
<connects>
<connect gate="G$1" pin="1" pad="1"/>
<connect gate="G$1" pin="2" pad="2"/>
</connects>
<technologies>
<technology name=""/>
</technologies>
</device>
<device name="102_152-062X184" package="C102_152-062X184">
<connects>
<connect gate="G$1" pin="1" pad="1"/>
<connect gate="G$1" pin="2" pad="2"/>
</connects>
<technologies>
<technology name=""/>
</technologies>
</device>
<device name="150-054X183" package="C150-054X183">
<connects>
<connect gate="G$1" pin="1" pad="1"/>
<connect gate="G$1" pin="2" pad="2"/>
</connects>
<technologies>
<technology name=""/>
</technologies>
</device>
<device name="150-064X183" package="C150-064X183">
<connects>
<connect gate="G$1" pin="1" pad="1"/>
<connect gate="G$1" pin="2" pad="2"/>
</connects>
<technologies>
<technology name=""/>
</technologies>
</device>
<device name="150-072X183" package="C150-072X183">
<connects>
<connect gate="G$1" pin="1" pad="1"/>
<connect gate="G$1" pin="2" pad="2"/>
</connects>
<technologies>
<technology name=""/>
</technologies>
</device>
<device name="150-084X183" package="C150-084X183">
<connects>
<connect gate="G$1" pin="1" pad="1"/>
<connect gate="G$1" pin="2" pad="2"/>
</connects>
<technologies>
<technology name=""/>
</technologies>
</device>
<device name="150-091X182" package="C150-091X182">
<connects>
<connect gate="G$1" pin="1" pad="1"/>
<connect gate="G$1" pin="2" pad="2"/>
</connects>
<technologies>
<technology name=""/>
</technologies>
</device>
<device name="225-062X268" package="C225-062X268">
<connects>
<connect gate="G$1" pin="1" pad="1"/>
<connect gate="G$1" pin="2" pad="2"/>
</connects>
<technologies>
<technology name=""/>
</technologies>
</device>
<device name="225-074X268" package="C225-074X268">
<connects>
<connect gate="G$1" pin="1" pad="1"/>
<connect gate="G$1" pin="2" pad="2"/>
</connects>
<technologies>
<technology name=""/>
</technologies>
</device>
<device name="225-087X268" package="C225-087X268">
<connects>
<connect gate="G$1" pin="1" pad="1"/>
<connect gate="G$1" pin="2" pad="2"/>
</connects>
<technologies>
<technology name=""/>
</technologies>
</device>
<device name="225-108X268" package="C225-108X268">
<connects>
<connect gate="G$1" pin="1" pad="1"/>
<connect gate="G$1" pin="2" pad="2"/>
</connects>
<technologies>
<technology name=""/>
</technologies>
</device>
<device name="225-113X268" package="C225-113X268">
<connects>
<connect gate="G$1" pin="1" pad="1"/>
<connect gate="G$1" pin="2" pad="2"/>
</connects>
<technologies>
<technology name=""/>
</technologies>
</device>
<device name="275-093X316" package="C275-093X316">
<connects>
<connect gate="G$1" pin="1" pad="1"/>
<connect gate="G$1" pin="2" pad="2"/>
</connects>
<technologies>
<technology name=""/>
</technologies>
</device>
<device name="275-113X316" package="C275-113X316">
<connects>
<connect gate="G$1" pin="1" pad="1"/>
<connect gate="G$1" pin="2" pad="2"/>
</connects>
<technologies>
<technology name=""/>
</technologies>
</device>
<device name="275-134X316" package="C275-134X316">
<connects>
<connect gate="G$1" pin="1" pad="1"/>
<connect gate="G$1" pin="2" pad="2"/>
</connects>
<technologies>
<technology name=""/>
</technologies>
</device>
<device name="275-205X316" package="C275-205X316">
<connects>
<connect gate="G$1" pin="1" pad="1"/>
<connect gate="G$1" pin="2" pad="2"/>
</connects>
<technologies>
<technology name=""/>
</technologies>
</device>
<device name="325-137X374" package="C325-137X374">
<connects>
<connect gate="G$1" pin="1" pad="1"/>
<connect gate="G$1" pin="2" pad="2"/>
</connects>
<technologies>
<technology name=""/>
</technologies>
</device>
<device name="325-162X374" package="C325-162X374">
<connects>
<connect gate="G$1" pin="1" pad="1"/>
<connect gate="G$1" pin="2" pad="2"/>
</connects>
<technologies>
<technology name=""/>
</technologies>
</device>
<device name="325-182X374" package="C325-182X374">
<connects>
<connect gate="G$1" pin="1" pad="1"/>
<connect gate="G$1" pin="2" pad="2"/>
</connects>
<technologies>
<technology name=""/>
</technologies>
</device>
<device name="375-192X418" package="C375-192X418">
<connects>
<connect gate="G$1" pin="1" pad="1"/>
<connect gate="G$1" pin="2" pad="2"/>
</connects>
<technologies>
<technology name=""/>
</technologies>
</device>
<device name="375-203X418" package="C375-203X418">
<connects>
<connect gate="G$1" pin="1" pad="1"/>
<connect gate="G$1" pin="2" pad="2"/>
</connects>
<technologies>
<technology name=""/>
</technologies>
</device>
<device name="050-035X075" package="C050-035X075">
<connects>
<connect gate="G$1" pin="1" pad="1"/>
<connect gate="G$1" pin="2" pad="2"/>
</connects>
<technologies>
<technology name=""/>
</technologies>
</device>
<device name="375-155X418" package="C375-155X418">
<connects>
<connect gate="G$1" pin="1" pad="1"/>
<connect gate="G$1" pin="2" pad="2"/>
</connects>
<technologies>
<technology name=""/>
</technologies>
</device>
<device name="075-063X106" package="C075-063X106">
<connects>
<connect gate="G$1" pin="1" pad="1"/>
<connect gate="G$1" pin="2" pad="2"/>
</connects>
<technologies>
<technology name=""/>
</technologies>
</device>
<device name="275-154X316" package="C275-154X316">
<connects>
<connect gate="G$1" pin="1" pad="1"/>
<connect gate="G$1" pin="2" pad="2"/>
</connects>
<technologies>
<technology name=""/>
</technologies>
</device>
<device name="275-173X316" package="C275-173X316">
<connects>
<connect gate="G$1" pin="1" pad="1"/>
<connect gate="G$1" pin="2" pad="2"/>
</connects>
<technologies>
<technology name=""/>
</technologies>
</device>
<device name="C0402K" package="C0402K">
<connects>
<connect gate="G$1" pin="1" pad="1"/>
<connect gate="G$1" pin="2" pad="2"/>
</connects>
<technologies>
<technology name=""/>
</technologies>
</device>
<device name="C0603K" package="C0603K">
<connects>
<connect gate="G$1" pin="1" pad="1"/>
<connect gate="G$1" pin="2" pad="2"/>
</connects>
<technologies>
<technology name=""/>
</technologies>
</device>
<device name="C0805K" package="C0805K">
<connects>
<connect gate="G$1" pin="1" pad="1"/>
<connect gate="G$1" pin="2" pad="2"/>
</connects>
<technologies>
<technology name=""/>
</technologies>
</device>
<device name="C1206K" package="C1206K">
<connects>
<connect gate="G$1" pin="1" pad="1"/>
<connect gate="G$1" pin="2" pad="2"/>
</connects>
<technologies>
<technology name=""/>
</technologies>
</device>
<device name="C1210K" package="C1210K">
<connects>
<connect gate="G$1" pin="1" pad="1"/>
<connect gate="G$1" pin="2" pad="2"/>
</connects>
<technologies>
<technology name=""/>
</technologies>
</device>
<device name="C1812K" package="C1812K">
<connects>
<connect gate="G$1" pin="1" pad="1"/>
<connect gate="G$1" pin="2" pad="2"/>
</connects>
<technologies>
<technology name=""/>
</technologies>
</device>
<device name="C1825K" package="C1825K">
<connects>
<connect gate="G$1" pin="1" pad="1"/>
<connect gate="G$1" pin="2" pad="2"/>
</connects>
<technologies>
<technology name=""/>
</technologies>
</device>
<device name="C2220K" package="C2220K">
<connects>
<connect gate="G$1" pin="1" pad="1"/>
<connect gate="G$1" pin="2" pad="2"/>
</connects>
<technologies>
<technology name=""/>
</technologies>
</device>
<device name="C2225K" package="C2225K">
<connects>
<connect gate="G$1" pin="1" pad="1"/>
<connect gate="G$1" pin="2" pad="2"/>
</connects>
<technologies>
<technology name=""/>
</technologies>
</device>
<device name="HPC0201" package="HPC0201">
<connects>
<connect gate="G$1" pin="1" pad="1"/>
<connect gate="G$1" pin="2" pad="2"/>
</connects>
<technologies>
<technology name=""/>
</technologies>
</device>
<device name="C0201" package="C0201">
<connects>
<connect gate="G$1" pin="1" pad="1"/>
<connect gate="G$1" pin="2" pad="2"/>
</connects>
<technologies>
<technology name=""/>
</technologies>
</device>
<device name="C1808" package="C1808">
<connects>
<connect gate="G$1" pin="1" pad="1"/>
<connect gate="G$1" pin="2" pad="2"/>
</connects>
<technologies>
<technology name=""/>
</technologies>
</device>
<device name="C3640" package="C3640">
<connects>
<connect gate="G$1" pin="1" pad="1"/>
<connect gate="G$1" pin="2" pad="2"/>
</connects>
<technologies>
<technology name=""/>
</technologies>
</device>
<device name="01005" package="C01005">
<connects>
<connect gate="G$1" pin="1" pad="1"/>
<connect gate="G$1" pin="2" pad="2"/>
</connects>
<technologies>
<technology name=""/>
</technologies>
</device>
</devices>
</deviceset>
<deviceset name="R-EU_" prefix="R" uservalue="yes" library_version="1">
<description>&lt;B&gt;RESISTOR&lt;/B&gt;, European symbol</description>
<gates>
<gate name="G$1" symbol="R-EU" x="0" y="0"/>
</gates>
<devices>
<device name="R0402" package="R0402">
<connects>
<connect gate="G$1" pin="1" pad="1"/>
<connect gate="G$1" pin="2" pad="2"/>
</connects>
<technologies>
<technology name=""/>
</technologies>
</device>
<device name="R0603" package="R0603">
<connects>
<connect gate="G$1" pin="1" pad="1"/>
<connect gate="G$1" pin="2" pad="2"/>
</connects>
<technologies>
<technology name=""/>
</technologies>
</device>
<device name="R0805" package="R0805">
<connects>
<connect gate="G$1" pin="1" pad="1"/>
<connect gate="G$1" pin="2" pad="2"/>
</connects>
<technologies>
<technology name=""/>
</technologies>
</device>
<device name="R0805W" package="R0805W">
<connects>
<connect gate="G$1" pin="1" pad="1"/>
<connect gate="G$1" pin="2" pad="2"/>
</connects>
<technologies>
<technology name=""/>
</technologies>
</device>
<device name="R1206" package="R1206">
<connects>
<connect gate="G$1" pin="1" pad="1"/>
<connect gate="G$1" pin="2" pad="2"/>
</connects>
<technologies>
<technology name=""/>
</technologies>
</device>
<device name="R1206W" package="R1206W">
<connects>
<connect gate="G$1" pin="1" pad="1"/>
<connect gate="G$1" pin="2" pad="2"/>
</connects>
<technologies>
<technology name=""/>
</technologies>
</device>
<device name="R1210" package="R1210">
<connects>
<connect gate="G$1" pin="1" pad="1"/>
<connect gate="G$1" pin="2" pad="2"/>
</connects>
<technologies>
<technology name=""/>
</technologies>
</device>
<device name="R1210W" package="R1210W">
<connects>
<connect gate="G$1" pin="1" pad="1"/>
<connect gate="G$1" pin="2" pad="2"/>
</connects>
<technologies>
<technology name=""/>
</technologies>
</device>
<device name="R2010" package="R2010">
<connects>
<connect gate="G$1" pin="1" pad="1"/>
<connect gate="G$1" pin="2" pad="2"/>
</connects>
<technologies>
<technology name=""/>
</technologies>
</device>
<device name="R2010W" package="R2010W">
<connects>
<connect gate="G$1" pin="1" pad="1"/>
<connect gate="G$1" pin="2" pad="2"/>
</connects>
<technologies>
<technology name=""/>
</technologies>
</device>
<device name="R2012" package="R2012">
<connects>
<connect gate="G$1" pin="1" pad="1"/>
<connect gate="G$1" pin="2" pad="2"/>
</connects>
<technologies>
<technology name=""/>
</technologies>
</device>
<device name="R2012W" package="R2012W">
<connects>
<connect gate="G$1" pin="1" pad="1"/>
<connect gate="G$1" pin="2" pad="2"/>
</connects>
<technologies>
<technology name=""/>
</technologies>
</device>
<device name="R2512" package="R2512">
<connects>
<connect gate="G$1" pin="1" pad="1"/>
<connect gate="G$1" pin="2" pad="2"/>
</connects>
<technologies>
<technology name=""/>
</technologies>
</device>
<device name="R2512W" package="R2512W">
<connects>
<connect gate="G$1" pin="1" pad="1"/>
<connect gate="G$1" pin="2" pad="2"/>
</connects>
<technologies>
<technology name=""/>
</technologies>
</device>
<device name="R3216" package="R3216">
<connects>
<connect gate="G$1" pin="1" pad="1"/>
<connect gate="G$1" pin="2" pad="2"/>
</connects>
<technologies>
<technology name=""/>
</technologies>
</device>
<device name="R3216W" package="R3216W">
<connects>
<connect gate="G$1" pin="1" pad="1"/>
<connect gate="G$1" pin="2" pad="2"/>
</connects>
<technologies>
<technology name=""/>
</technologies>
</device>
<device name="R3225" package="R3225">
<connects>
<connect gate="G$1" pin="1" pad="1"/>
<connect gate="G$1" pin="2" pad="2"/>
</connects>
<technologies>
<technology name=""/>
</technologies>
</device>
<device name="R3225W" package="R3225W">
<connects>
<connect gate="G$1" pin="1" pad="1"/>
<connect gate="G$1" pin="2" pad="2"/>
</connects>
<technologies>
<technology name=""/>
</technologies>
</device>
<device name="R5025" package="R5025">
<connects>
<connect gate="G$1" pin="1" pad="1"/>
<connect gate="G$1" pin="2" pad="2"/>
</connects>
<technologies>
<technology name=""/>
</technologies>
</device>
<device name="R5025W" package="R5025W">
<connects>
<connect gate="G$1" pin="1" pad="1"/>
<connect gate="G$1" pin="2" pad="2"/>
</connects>
<technologies>
<technology name=""/>
</technologies>
</device>
<device name="R6332" package="R6332">
<connects>
<connect gate="G$1" pin="1" pad="1"/>
<connect gate="G$1" pin="2" pad="2"/>
</connects>
<technologies>
<technology name=""/>
</technologies>
</device>
<device name="R6332W" package="R6332W">
<connects>
<connect gate="G$1" pin="1" pad="1"/>
<connect gate="G$1" pin="2" pad="2"/>
</connects>
<technologies>
<technology name=""/>
</technologies>
</device>
<device name="M0805" package="M0805">
<connects>
<connect gate="G$1" pin="1" pad="1"/>
<connect gate="G$1" pin="2" pad="2"/>
</connects>
<technologies>
<technology name=""/>
</technologies>
</device>
<device name="M1206" package="M1206">
<connects>
<connect gate="G$1" pin="1" pad="1"/>
<connect gate="G$1" pin="2" pad="2"/>
</connects>
<technologies>
<technology name=""/>
</technologies>
</device>
<device name="M1406" package="M1406">
<connects>
<connect gate="G$1" pin="1" pad="1"/>
<connect gate="G$1" pin="2" pad="2"/>
</connects>
<technologies>
<technology name=""/>
</technologies>
</device>
<device name="M2012" package="M2012">
<connects>
<connect gate="G$1" pin="1" pad="1"/>
<connect gate="G$1" pin="2" pad="2"/>
</connects>
<technologies>
<technology name=""/>
</technologies>
</device>
<device name="M2309" package="M2309">
<connects>
<connect gate="G$1" pin="1" pad="1"/>
<connect gate="G$1" pin="2" pad="2"/>
</connects>
<technologies>
<technology name=""/>
</technologies>
</device>
<device name="M3216" package="M3216">
<connects>
<connect gate="G$1" pin="1" pad="1"/>
<connect gate="G$1" pin="2" pad="2"/>
</connects>
<technologies>
<technology name=""/>
</technologies>
</device>
<device name="M3516" package="M3516">
<connects>
<connect gate="G$1" pin="1" pad="1"/>
<connect gate="G$1" pin="2" pad="2"/>
</connects>
<technologies>
<technology name=""/>
</technologies>
</device>
<device name="M5923" package="M5923">
<connects>
<connect gate="G$1" pin="1" pad="1"/>
<connect gate="G$1" pin="2" pad="2"/>
</connects>
<technologies>
<technology name=""/>
</technologies>
</device>
<device name="0204/5" package="0204/5">
<connects>
<connect gate="G$1" pin="1" pad="1"/>
<connect gate="G$1" pin="2" pad="2"/>
</connects>
<technologies>
<technology name=""/>
</technologies>
</device>
<device name="0204/7" package="0204/7">
<connects>
<connect gate="G$1" pin="1" pad="1"/>
<connect gate="G$1" pin="2" pad="2"/>
</connects>
<technologies>
<technology name=""/>
</technologies>
</device>
<device name="0204/2V" package="0204V">
<connects>
<connect gate="G$1" pin="1" pad="1"/>
<connect gate="G$1" pin="2" pad="2"/>
</connects>
<technologies>
<technology name=""/>
</technologies>
</device>
<device name="0207/10" package="0207/10">
<connects>
<connect gate="G$1" pin="1" pad="1"/>
<connect gate="G$1" pin="2" pad="2"/>
</connects>
<technologies>
<technology name=""/>
</technologies>
</device>
<device name="0207/12" package="0207/12">
<connects>
<connect gate="G$1" pin="1" pad="1"/>
<connect gate="G$1" pin="2" pad="2"/>
</connects>
<technologies>
<technology name=""/>
</technologies>
</device>
<device name="0207/15" package="0207/15">
<connects>
<connect gate="G$1" pin="1" pad="1"/>
<connect gate="G$1" pin="2" pad="2"/>
</connects>
<technologies>
<technology name=""/>
</technologies>
</device>
<device name="0207/2V" package="0207/2V">
<connects>
<connect gate="G$1" pin="1" pad="1"/>
<connect gate="G$1" pin="2" pad="2"/>
</connects>
<technologies>
<technology name=""/>
</technologies>
</device>
<device name="0207/5V" package="0207/5V">
<connects>
<connect gate="G$1" pin="1" pad="1"/>
<connect gate="G$1" pin="2" pad="2"/>
</connects>
<technologies>
<technology name=""/>
</technologies>
</device>
<device name="0207/7" package="0207/7">
<connects>
<connect gate="G$1" pin="1" pad="1"/>
<connect gate="G$1" pin="2" pad="2"/>
</connects>
<technologies>
<technology name=""/>
</technologies>
</device>
<device name="0309/10" package="0309/10">
<connects>
<connect gate="G$1" pin="1" pad="1"/>
<connect gate="G$1" pin="2" pad="2"/>
</connects>
<technologies>
<technology name=""/>
</technologies>
</device>
<device name="0309/12" package="0309/12">
<connects>
<connect gate="G$1" pin="1" pad="1"/>
<connect gate="G$1" pin="2" pad="2"/>
</connects>
<technologies>
<technology name=""/>
</technologies>
</device>
<device name="0309/V" package="0309V">
<connects>
<connect gate="G$1" pin="1" pad="1"/>
<connect gate="G$1" pin="2" pad="2"/>
</connects>
<technologies>
<technology name=""/>
</technologies>
</device>
<device name="0411/12" package="0411/12">
<connects>
<connect gate="G$1" pin="1" pad="1"/>
<connect gate="G$1" pin="2" pad="2"/>
</connects>
<technologies>
<technology name=""/>
</technologies>
</device>
<device name="0411/15" package="0411/15">
<connects>
<connect gate="G$1" pin="1" pad="1"/>
<connect gate="G$1" pin="2" pad="2"/>
</connects>
<technologies>
<technology name=""/>
</technologies>
</device>
<device name="0411/3V" package="0411V">
<connects>
<connect gate="G$1" pin="1" pad="1"/>
<connect gate="G$1" pin="2" pad="2"/>
</connects>
<technologies>
<technology name=""/>
</technologies>
</device>
<device name="0414/15" package="0414/15">
<connects>
<connect gate="G$1" pin="1" pad="1"/>
<connect gate="G$1" pin="2" pad="2"/>
</connects>
<technologies>
<technology name=""/>
</technologies>
</device>
<device name="0414/5V" package="0414V">
<connects>
<connect gate="G$1" pin="1" pad="1"/>
<connect gate="G$1" pin="2" pad="2"/>
</connects>
<technologies>
<technology name=""/>
</technologies>
</device>
<device name="0617/17" package="0617/17">
<connects>
<connect gate="G$1" pin="1" pad="1"/>
<connect gate="G$1" pin="2" pad="2"/>
</connects>
<technologies>
<technology name=""/>
</technologies>
</device>
<device name="0617/22" package="0617/22">
<connects>
<connect gate="G$1" pin="1" pad="1"/>
<connect gate="G$1" pin="2" pad="2"/>
</connects>
<technologies>
<technology name=""/>
</technologies>
</device>
<device name="0617/5V" package="0617V">
<connects>
<connect gate="G$1" pin="1" pad="1"/>
<connect gate="G$1" pin="2" pad="2"/>
</connects>
<technologies>
<technology name=""/>
</technologies>
</device>
<device name="0922/22" package="0922/22">
<connects>
<connect gate="G$1" pin="1" pad="1"/>
<connect gate="G$1" pin="2" pad="2"/>
</connects>
<technologies>
<technology name=""/>
</technologies>
</device>
<device name="0613/5V" package="P0613V">
<connects>
<connect gate="G$1" pin="1" pad="1"/>
<connect gate="G$1" pin="2" pad="2"/>
</connects>
<technologies>
<technology name=""/>
</technologies>
</device>
<device name="0613/15" package="P0613/15">
<connects>
<connect gate="G$1" pin="1" pad="1"/>
<connect gate="G$1" pin="2" pad="2"/>
</connects>
<technologies>
<technology name=""/>
</technologies>
</device>
<device name="0817/22" package="P0817/22">
<connects>
<connect gate="G$1" pin="1" pad="1"/>
<connect gate="G$1" pin="2" pad="2"/>
</connects>
<technologies>
<technology name=""/>
</technologies>
</device>
<device name="0817/7V" package="P0817V">
<connects>
<connect gate="G$1" pin="1" pad="1"/>
<connect gate="G$1" pin="2" pad="2"/>
</connects>
<technologies>
<technology name=""/>
</technologies>
</device>
<device name="V234/12" package="V234/12">
<connects>
<connect gate="G$1" pin="1" pad="1"/>
<connect gate="G$1" pin="2" pad="2"/>
</connects>
<technologies>
<technology name=""/>
</technologies>
</device>
<device name="V235/17" package="V235/17">
<connects>
<connect gate="G$1" pin="1" pad="1"/>
<connect gate="G$1" pin="2" pad="2"/>
</connects>
<technologies>
<technology name=""/>
</technologies>
</device>
<device name="V526-0" package="V526-0">
<connects>
<connect gate="G$1" pin="1" pad="1"/>
<connect gate="G$1" pin="2" pad="2"/>
</connects>
<technologies>
<technology name=""/>
</technologies>
</device>
<device name="MELF0102R" package="MINI_MELF-0102R">
<connects>
<connect gate="G$1" pin="1" pad="1"/>
<connect gate="G$1" pin="2" pad="2"/>
</connects>
<technologies>
<technology name=""/>
</technologies>
</device>
<device name="MELF0102W" package="MINI_MELF-0102W">
<connects>
<connect gate="G$1" pin="1" pad="1"/>
<connect gate="G$1" pin="2" pad="2"/>
</connects>
<technologies>
<technology name=""/>
</technologies>
</device>
<device name="MELF0204R" package="MINI_MELF-0204R">
<connects>
<connect gate="G$1" pin="1" pad="1"/>
<connect gate="G$1" pin="2" pad="2"/>
</connects>
<technologies>
<technology name=""/>
</technologies>
</device>
<device name="MELF0204W" package="MINI_MELF-0204W">
<connects>
<connect gate="G$1" pin="1" pad="1"/>
<connect gate="G$1" pin="2" pad="2"/>
</connects>
<technologies>
<technology name=""/>
</technologies>
</device>
<device name="MELF0207R" package="MINI_MELF-0207R">
<connects>
<connect gate="G$1" pin="1" pad="1"/>
<connect gate="G$1" pin="2" pad="2"/>
</connects>
<technologies>
<technology name=""/>
</technologies>
</device>
<device name="MELF0207W" package="MINI_MELF-0207W">
<connects>
<connect gate="G$1" pin="1" pad="1"/>
<connect gate="G$1" pin="2" pad="2"/>
</connects>
<technologies>
<technology name=""/>
</technologies>
</device>
<device name="0922V" package="0922V">
<connects>
<connect gate="G$1" pin="1" pad="1"/>
<connect gate="G$1" pin="2" pad="2"/>
</connects>
<technologies>
<technology name=""/>
</technologies>
</device>
<device name="RDH/15" package="RDH/15">
<connects>
<connect gate="G$1" pin="1" pad="1"/>
<connect gate="G$1" pin="2" pad="2"/>
</connects>
<technologies>
<technology name=""/>
</technologies>
</device>
<device name="MELF0102AX" package="MINI_MELF-0102AX">
<connects>
<connect gate="G$1" pin="1" pad="1"/>
<connect gate="G$1" pin="2" pad="2"/>
</connects>
<technologies>
<technology name=""/>
</technologies>
</device>
<device name="R0201" package="R0201">
<connects>
<connect gate="G$1" pin="1" pad="1"/>
<connect gate="G$1" pin="2" pad="2"/>
</connects>
<technologies>
<technology name=""/>
</technologies>
</device>
<device name="VTA52" package="VTA52">
<connects>
<connect gate="G$1" pin="1" pad="1"/>
<connect gate="G$1" pin="2" pad="2"/>
</connects>
<technologies>
<technology name=""/>
</technologies>
</device>
<device name="VTA53" package="VTA53">
<connects>
<connect gate="G$1" pin="1" pad="1"/>
<connect gate="G$1" pin="2" pad="2"/>
</connects>
<technologies>
<technology name=""/>
</technologies>
</device>
<device name="VTA54" package="VTA54">
<connects>
<connect gate="G$1" pin="1" pad="1"/>
<connect gate="G$1" pin="2" pad="2"/>
</connects>
<technologies>
<technology name=""/>
</technologies>
</device>
<device name="VTA55" package="VTA55">
<connects>
<connect gate="G$1" pin="1" pad="1"/>
<connect gate="G$1" pin="2" pad="2"/>
</connects>
<technologies>
<technology name=""/>
</technologies>
</device>
<device name="VTA56" package="VTA56">
<connects>
<connect gate="G$1" pin="1" pad="1"/>
<connect gate="G$1" pin="2" pad="2"/>
</connects>
<technologies>
<technology name=""/>
</technologies>
</device>
<device name="VMTA55" package="VMTA55">
<connects>
<connect gate="G$1" pin="1" pad="1"/>
<connect gate="G$1" pin="2" pad="2"/>
</connects>
<technologies>
<technology name=""/>
</technologies>
</device>
<device name="VMTB60" package="VMTB60">
<connects>
<connect gate="G$1" pin="1" pad="1"/>
<connect gate="G$1" pin="2" pad="2"/>
</connects>
<technologies>
<technology name=""/>
</technologies>
</device>
<device name="R4527" package="R4527">
<connects>
<connect gate="G$1" pin="1" pad="1"/>
<connect gate="G$1" pin="2" pad="2"/>
</connects>
<technologies>
<technology name=""/>
</technologies>
</device>
<device name="WSC0001" package="WSC0001">
<connects>
<connect gate="G$1" pin="1" pad="1"/>
<connect gate="G$1" pin="2" pad="2"/>
</connects>
<technologies>
<technology name=""/>
</technologies>
</device>
<device name="WSC0002" package="WSC0002">
<connects>
<connect gate="G$1" pin="1" pad="1"/>
<connect gate="G$1" pin="2" pad="2"/>
</connects>
<technologies>
<technology name=""/>
</technologies>
</device>
<device name="WSC01/2" package="WSC01/2">
<connects>
<connect gate="G$1" pin="1" pad="1"/>
<connect gate="G$1" pin="2" pad="2"/>
</connects>
<technologies>
<technology name=""/>
</technologies>
</device>
<device name="WSC2515" package="WSC2515">
<connects>
<connect gate="G$1" pin="1" pad="1"/>
<connect gate="G$1" pin="2" pad="2"/>
</connects>
<technologies>
<technology name=""/>
</technologies>
</device>
<device name="WSC4527" package="WSC4527">
<connects>
<connect gate="G$1" pin="1" pad="1"/>
<connect gate="G$1" pin="2" pad="2"/>
</connects>
<technologies>
<technology name=""/>
</technologies>
</device>
<device name="WSC6927" package="WSC6927">
<connects>
<connect gate="G$1" pin="1" pad="1"/>
<connect gate="G$1" pin="2" pad="2"/>
</connects>
<technologies>
<technology name=""/>
</technologies>
</device>
<device name="R1218" package="R1218">
<connects>
<connect gate="G$1" pin="1" pad="1"/>
<connect gate="G$1" pin="2" pad="2"/>
</connects>
<technologies>
<technology name=""/>
</technologies>
</device>
<device name="1812X7R" package="1812X7R">
<connects>
<connect gate="G$1" pin="1" pad="1"/>
<connect gate="G$1" pin="2" pad="2"/>
</connects>
<technologies>
<technology name=""/>
</technologies>
</device>
<device name="PRL1632" package="PRL1632">
<connects>
<connect gate="G$1" pin="1" pad="1"/>
<connect gate="G$1" pin="2" pad="2"/>
</connects>
<technologies>
<technology name=""/>
</technologies>
</device>
<device name="01005" package="R01005">
<connects>
<connect gate="G$1" pin="1" pad="1"/>
<connect gate="G$1" pin="2" pad="2"/>
</connects>
<technologies>
<technology name=""/>
</technologies>
</device>
</devices>
</deviceset>
</devicesets>
</library>
<library name="resistor" urn="urn:adsk.eagle:library:348">
<description>&lt;b&gt;Resistors, Capacitors, Inductors&lt;/b&gt;&lt;p&gt;
Based on the previous libraries:
&lt;ul&gt;
&lt;li&gt;r.lbr
&lt;li&gt;cap.lbr 
&lt;li&gt;cap-fe.lbr
&lt;li&gt;captant.lbr
&lt;li&gt;polcap.lbr
&lt;li&gt;ipc-smd.lbr
&lt;/ul&gt;
All SMD packages are defined according to the IPC specifications and  CECC&lt;p&gt;
&lt;author&gt;Created by librarian@cadsoft.de&lt;/author&gt;&lt;p&gt;
&lt;p&gt;
for Electrolyt Capacitors see also :&lt;p&gt;
www.bccomponents.com &lt;p&gt;
www.panasonic.com&lt;p&gt;
www.kemet.com&lt;p&gt;
&lt;p&gt;
for trimmer refence see : &lt;u&gt;www.electrospec-inc.com/cross_references/trimpotcrossref.asp&lt;/u&gt;&lt;p&gt;
[truncated: 526,249 more chars]
