# Supplementary material for: Design and Fabrication of a Fully-Integrated, Miniaturised Fluidic System for the Analysis of Enzyme Kinetics
Source: Micromachines (Basel). 2023 Feb 25;14(3):537. doi: 10.3390/mi14030537 (PMC10051508; doi:10.3390/mi14030537)
Supplement: Supplementary file 1 [file micromachines-14-00537-s001.zip › Supplemental Information/PCB/Eagle files/smd_6.gpi]

Generated by EAGLE CAM Processor 8.2.2

Photoplotter Info File: C:/Users/Anthony/Dropbox/My Documents/PhD/3D microfluidic/eagle/ard_co_smd_6/smd_6.gpi

 Date              : 03/07/2017 13:42
 Plotfile          : C:/Users/Anthony/Dropbox/My Documents/PhD/3D microfluidic/eagle/ard_co_smd_6/smd_6.GML
 Apertures         : generated: 
 Device            : Gerber RS-274-X photoplotter, coordinate format 2.5 inch

Parameter settings:

 Emulate Apertures : no
 Tolerance Draw  + :  0.00 %
 Tolerance Draw  - :  0.00 %
 Tolerance Flash + :  0.00 %
 Tolerance Flash - :  0.00 %
 Rotate            : no
 Mirror            : no
 Optimize          : yes
 Auto fit          : yes
 OffsetX           : 0inch
 OffsetY           : 0inch

Plotfile Info:

 Coordinate Format : 2.5
 Coordinate Units  : Inch
 Data Mode         : Absolute
 Zero Suppression  : None
 End Of Block      : *

Apertures used:

 Code     Shape     Size                  used

 D10      draw      0.0039inch               4
 D11      draw      0.0000inch              17
 D12      draw      0.0010inch              14
