# Supplementary material for: Design and Fabrication of a Fully-Integrated, Miniaturised Fluidic System for the Analysis of Enzyme Kinetics
Source: Micromachines (Basel). 2023 Feb 25;14(3):537. doi: 10.3390/mi14030537 (PMC10051508; doi:10.3390/mi14030537)
Supplement: Supplementary file 1 [file micromachines-14-00537-s001.zip › Supplemental Information/PCB/Eagle files/smd_6.TXT]

%
M48
M72
T01C0.02362
T02C0.03150
T03C0.03543
T04C0.03937
T05C0.19685
%
T01
X78480Y169798
X113126Y175703
X130449Y175703
X117063Y201294
X116669Y211136
X126906Y232790
X132811Y238696
X140685Y230822
X166276Y222948
X182024Y221766
X188717Y211136
X214701Y211136
X214701Y204050
X170213Y234365
X177299Y269798
X223362Y248538
X233992Y248538
X276118Y262318
X357220Y246963
X357220Y212711
X357220Y178459
X357220Y144207
X357220Y109955
X357220Y75703
X257220Y135546
X257220Y170585
X77693Y244601
X59976Y220979
T02
X31709Y40822
X43520Y59719
X118244Y28066
X366669Y18617
T03
X30449Y233971
X30449Y251294
T04
X90409Y179640
X100409Y179640
X199740Y239444
X199740Y249444
X199740Y259444
X199740Y269444
X257220Y269444
X257220Y259444
X257220Y249444
X257220Y239444
X100409Y69404
X90409Y69404
X55331Y40822
X148047Y21333
X158047Y21333
X168047Y21333
X178047Y21333
X188047Y21333
X198047Y21333
X208047Y21333
X218047Y21333
X228047Y21333
X238047Y21333
X248047Y21333
X258047Y21333
T05
X25331Y128853
X406827Y210743
X406827Y238696
M30
