# Supplementary material for: Design and Fabrication of a Fully-Integrated, Miniaturised Fluidic System for the Analysis of Enzyme Kinetics
Source: Micromachines (Basel). 2023 Feb 25;14(3):537. doi: 10.3390/mi14030537 (PMC10051508; doi:10.3390/mi14030537)
Supplement: Supplementary file 1 [file micromachines-14-00537-s001.zip › Supplemental Information/PCB/Eagle files/smd_6.GML]

G75*
%MOIN*%
%OFA0B0*%
%FSLAX25Y25*%
%IPPOS*%
%LPD*%
%AMOC8*
5,1,8,0,0,1.08239X$1,22.5*
%
%ADD10C,0.00394*%
%ADD11C,0.00000*%
%ADD12C,0.00100*%
D10*
X0010764Y0002475D02*
X0010764Y0278066D01*
X0424150Y0278066D01*
X0424150Y0002475D01*
X0010764Y0002475D01*
D11*
X0030134Y0034916D02*
X0030134Y0046727D01*
X0033283Y0046727D01*
X0033283Y0034916D01*
X0030134Y0034916D01*
X0053362Y0033932D02*
X0053362Y0047711D01*
X0057299Y0047711D01*
X0057299Y0033932D01*
X0053362Y0033932D01*
X0049425Y0058144D02*
X0037614Y0058144D01*
X0037614Y0061294D01*
X0049425Y0061294D01*
X0049425Y0058144D01*
X0015488Y0128853D02*
X0015491Y0129095D01*
X0015500Y0129336D01*
X0015515Y0129577D01*
X0015535Y0129818D01*
X0015562Y0130058D01*
X0015595Y0130297D01*
X0015633Y0130536D01*
X0015677Y0130773D01*
X0015727Y0131010D01*
X0015783Y0131245D01*
X0015845Y0131478D01*
X0015912Y0131710D01*
X0015985Y0131941D01*
X0016063Y0132169D01*
X0016148Y0132395D01*
X0016237Y0132620D01*
X0016332Y0132842D01*
X0016433Y0133061D01*
X0016539Y0133279D01*
X0016650Y0133493D01*
X0016767Y0133705D01*
X0016888Y0133913D01*
X0017015Y0134119D01*
X0017147Y0134321D01*
X0017284Y0134521D01*
X0017425Y0134716D01*
X0017571Y0134909D01*
X0017722Y0135097D01*
X0017878Y0135282D01*
X0018038Y0135463D01*
X0018202Y0135640D01*
X0018371Y0135813D01*
X0018544Y0135982D01*
X0018721Y0136146D01*
X0018902Y0136306D01*
X0019087Y0136462D01*
X0019275Y0136613D01*
X0019468Y0136759D01*
X0019663Y0136900D01*
X0019863Y0137037D01*
X0020065Y0137169D01*
X0020271Y0137296D01*
X0020479Y0137417D01*
X0020691Y0137534D01*
X0020905Y0137645D01*
X0021123Y0137751D01*
X0021342Y0137852D01*
X0021564Y0137947D01*
X0021789Y0138036D01*
X0022015Y0138121D01*
X0022243Y0138199D01*
X0022474Y0138272D01*
X0022706Y0138339D01*
X0022939Y0138401D01*
X0023174Y0138457D01*
X0023411Y0138507D01*
X0023648Y0138551D01*
X0023887Y0138589D01*
X0024126Y0138622D01*
X0024366Y0138649D01*
X0024607Y0138669D01*
X0024848Y0138684D01*
X0025089Y0138693D01*
X0025331Y0138696D01*
X0025573Y0138693D01*
X0025814Y0138684D01*
X0026055Y0138669D01*
X0026296Y0138649D01*
X0026536Y0138622D01*
X0026775Y0138589D01*
X0027014Y0138551D01*
X0027251Y0138507D01*
X0027488Y0138457D01*
X0027723Y0138401D01*
X0027956Y0138339D01*
X0028188Y0138272D01*
X0028419Y0138199D01*
X0028647Y0138121D01*
X0028873Y0138036D01*
X0029098Y0137947D01*
X0029320Y0137852D01*
X0029539Y0137751D01*
X0029757Y0137645D01*
X0029971Y0137534D01*
X0030183Y0137417D01*
X0030391Y0137296D01*
X0030597Y0137169D01*
X0030799Y0137037D01*
X0030999Y0136900D01*
X0031194Y0136759D01*
X0031387Y0136613D01*
X0031575Y0136462D01*
X0031760Y0136306D01*
X0031941Y0136146D01*
X0032118Y0135982D01*
X0032291Y0135813D01*
X0032460Y0135640D01*
X0032624Y0135463D01*
X0032784Y0135282D01*
X0032940Y0135097D01*
X0033091Y0134909D01*
X0033237Y0134716D01*
X0033378Y0134521D01*
X0033515Y0134321D01*
X0033647Y0134119D01*
X0033774Y0133913D01*
X0033895Y0133705D01*
X0034012Y0133493D01*
X0034123Y0133279D01*
X0034229Y0133061D01*
X0034330Y0132842D01*
X0034425Y0132620D01*
X0034514Y0132395D01*
X0034599Y0132169D01*
X0034677Y0131941D01*
X0034750Y0131710D01*
X0034817Y0131478D01*
X0034879Y0131245D01*
X0034935Y0131010D01*
X0034985Y0130773D01*
X0035029Y0130536D01*
X0035067Y0130297D01*
X0035100Y0130058D01*
X0035127Y0129818D01*
X0035147Y0129577D01*
X0035162Y0129336D01*
X0035171Y0129095D01*
X0035174Y0128853D01*
X0035171Y0128611D01*
X0035162Y0128370D01*
X0035147Y0128129D01*
X0035127Y0127888D01*
X0035100Y0127648D01*
X0035067Y0127409D01*
X0035029Y0127170D01*
X0034985Y0126933D01*
X0034935Y0126696D01*
X0034879Y0126461D01*
X0034817Y0126228D01*
X0034750Y0125996D01*
X0034677Y0125765D01*
X0034599Y0125537D01*
X0034514Y0125311D01*
X0034425Y0125086D01*
X0034330Y0124864D01*
X0034229Y0124645D01*
X0034123Y0124427D01*
X0034012Y0124213D01*
X0033895Y0124001D01*
X0033774Y0123793D01*
X0033647Y0123587D01*
X0033515Y0123385D01*
X0033378Y0123185D01*
X0033237Y0122990D01*
X0033091Y0122797D01*
X0032940Y0122609D01*
X0032784Y0122424D01*
X0032624Y0122243D01*
X0032460Y0122066D01*
X0032291Y0121893D01*
X0032118Y0121724D01*
X0031941Y0121560D01*
X0031760Y0121400D01*
X0031575Y0121244D01*
X0031387Y0121093D01*
X0031194Y0120947D01*
X0030999Y0120806D01*
X0030799Y0120669D01*
X0030597Y0120537D01*
X0030391Y0120410D01*
X0030183Y0120289D01*
X0029971Y0120172D01*
X0029757Y0120061D01*
X0029539Y0119955D01*
X0029320Y0119854D01*
X0029098Y0119759D01*
X0028873Y0119670D01*
X0028647Y0119585D01*
X0028419Y0119507D01*
X0028188Y0119434D01*
X0027956Y0119367D01*
X0027723Y0119305D01*
X0027488Y0119249D01*
X0027251Y0119199D01*
X0027014Y0119155D01*
X0026775Y0119117D01*
X0026536Y0119084D01*
X0026296Y0119057D01*
X0026055Y0119037D01*
X0025814Y0119022D01*
X0025573Y0119013D01*
X0025331Y0119010D01*
X0025089Y0119013D01*
X0024848Y0119022D01*
X0024607Y0119037D01*
X0024366Y0119057D01*
X0024126Y0119084D01*
X0023887Y0119117D01*
X0023648Y0119155D01*
X0023411Y0119199D01*
X0023174Y0119249D01*
X0022939Y0119305D01*
X0022706Y0119367D01*
X0022474Y0119434D01*
X0022243Y0119507D01*
X0022015Y0119585D01*
X0021789Y0119670D01*
X0021564Y0119759D01*
X0021342Y0119854D01*
X0021123Y0119955D01*
X0020905Y0120061D01*
X0020691Y0120172D01*
X0020479Y0120289D01*
X0020271Y0120410D01*
X0020065Y0120537D01*
X0019863Y0120669D01*
X0019663Y0120806D01*
X0019468Y0120947D01*
X0019275Y0121093D01*
X0019087Y0121244D01*
X0018902Y0121400D01*
X0018721Y0121560D01*
X0018544Y0121724D01*
X0018371Y0121893D01*
X0018202Y0122066D01*
X0018038Y0122243D01*
X0017878Y0122424D01*
X0017722Y0122609D01*
X0017571Y0122797D01*
X0017425Y0122990D01*
X0017284Y0123185D01*
X0017147Y0123385D01*
X0017015Y0123587D01*
X0016888Y0123793D01*
X0016767Y0124001D01*
X0016650Y0124213D01*
X0016539Y0124427D01*
X0016433Y0124645D01*
X0016332Y0124864D01*
X0016237Y0125086D01*
X0016148Y0125311D01*
X0016063Y0125537D01*
X0015985Y0125765D01*
X0015912Y0125996D01*
X0015845Y0126228D01*
X0015783Y0126461D01*
X0015727Y0126696D01*
X0015677Y0126933D01*
X0015633Y0127170D01*
X0015595Y0127409D01*
X0015562Y0127648D01*
X0015535Y0127888D01*
X0015515Y0128129D01*
X0015500Y0128370D01*
X0015491Y0128611D01*
X0015488Y0128853D01*
X0028677Y0233971D02*
X0028679Y0234055D01*
X0028685Y0234138D01*
X0028695Y0234221D01*
X0028709Y0234304D01*
X0028726Y0234386D01*
X0028748Y0234467D01*
X0028773Y0234546D01*
X0028802Y0234625D01*
X0028835Y0234702D01*
X0028871Y0234777D01*
X0028911Y0234851D01*
X0028954Y0234923D01*
X0029001Y0234992D01*
X0029051Y0235059D01*
X0029104Y0235124D01*
X0029160Y0235186D01*
X0029218Y0235246D01*
X0029280Y0235303D01*
X0029344Y0235356D01*
X0029411Y0235407D01*
X0029480Y0235454D01*
X0029551Y0235499D01*
X0029624Y0235539D01*
X0029699Y0235576D01*
X0029776Y0235610D01*
X0029854Y0235640D01*
X0029933Y0235666D01*
X0030014Y0235689D01*
X0030096Y0235707D01*
X0030178Y0235722D01*
X0030261Y0235733D01*
X0030344Y0235740D01*
X0030428Y0235743D01*
X0030512Y0235742D01*
X0030595Y0235737D01*
X0030679Y0235728D01*
X0030761Y0235715D01*
X0030843Y0235699D01*
X0030924Y0235678D01*
X0031005Y0235654D01*
X0031083Y0235626D01*
X0031161Y0235594D01*
X0031237Y0235558D01*
X0031311Y0235519D01*
X0031383Y0235477D01*
X0031453Y0235431D01*
X0031521Y0235382D01*
X0031586Y0235330D01*
X0031649Y0235275D01*
X0031709Y0235217D01*
X0031767Y0235156D01*
X0031821Y0235092D01*
X0031873Y0235026D01*
X0031921Y0234958D01*
X0031966Y0234887D01*
X0032007Y0234814D01*
X0032046Y0234740D01*
X0032080Y0234664D01*
X0032111Y0234586D01*
X0032138Y0234507D01*
X0032162Y0234426D01*
X0032181Y0234345D01*
X0032197Y0234263D01*
X0032209Y0234180D01*
X0032217Y0234096D01*
X0032221Y0234013D01*
X0032221Y0233929D01*
X0032217Y0233846D01*
X0032209Y0233762D01*
X0032197Y0233679D01*
X0032181Y0233597D01*
X0032162Y0233516D01*
X0032138Y0233435D01*
X0032111Y0233356D01*
X0032080Y0233278D01*
X0032046Y0233202D01*
X0032007Y0233128D01*
X0031966Y0233055D01*
X0031921Y0232984D01*
X0031873Y0232916D01*
X0031821Y0232850D01*
X0031767Y0232786D01*
X0031709Y0232725D01*
X0031649Y0232667D01*
X0031586Y0232612D01*
X0031521Y0232560D01*
X0031453Y0232511D01*
X0031383Y0232465D01*
X0031311Y0232423D01*
X0031237Y0232384D01*
X0031161Y0232348D01*
X0031083Y0232316D01*
X0031005Y0232288D01*
X0030924Y0232264D01*
X0030843Y0232243D01*
X0030761Y0232227D01*
X0030679Y0232214D01*
X0030595Y0232205D01*
X0030512Y0232200D01*
X0030428Y0232199D01*
X0030344Y0232202D01*
X0030261Y0232209D01*
X0030178Y0232220D01*
X0030096Y0232235D01*
X0030014Y0232253D01*
X0029933Y0232276D01*
X0029854Y0232302D01*
X0029776Y0232332D01*
X0029699Y0232366D01*
X0029624Y0232403D01*
X0029551Y0232443D01*
X0029480Y0232488D01*
X0029411Y0232535D01*
X0029344Y0232586D01*
X0029280Y0232639D01*
X0029218Y0232696D01*
X0029160Y0232756D01*
X0029104Y0232818D01*
X0029051Y0232883D01*
X0029001Y0232950D01*
X0028954Y0233019D01*
X0028911Y0233091D01*
X0028871Y0233165D01*
X0028835Y0233240D01*
X0028802Y0233317D01*
X0028773Y0233396D01*
X0028748Y0233475D01*
X0028726Y0233556D01*
X0028709Y0233638D01*
X0028695Y0233721D01*
X0028685Y0233804D01*
X0028679Y0233887D01*
X0028677Y0233971D01*
X0028677Y0251294D02*
X0028679Y0251378D01*
X0028685Y0251461D01*
X0028695Y0251544D01*
X0028709Y0251627D01*
X0028726Y0251709D01*
X0028748Y0251790D01*
X0028773Y0251869D01*
X0028802Y0251948D01*
X0028835Y0252025D01*
X0028871Y0252100D01*
X0028911Y0252174D01*
X0028954Y0252246D01*
X0029001Y0252315D01*
X0029051Y0252382D01*
X0029104Y0252447D01*
X0029160Y0252509D01*
X0029218Y0252569D01*
X0029280Y0252626D01*
X0029344Y0252679D01*
X0029411Y0252730D01*
X0029480Y0252777D01*
X0029551Y0252822D01*
X0029624Y0252862D01*
X0029699Y0252899D01*
X0029776Y0252933D01*
X0029854Y0252963D01*
X0029933Y0252989D01*
X0030014Y0253012D01*
X0030096Y0253030D01*
X0030178Y0253045D01*
X0030261Y0253056D01*
X0030344Y0253063D01*
X0030428Y0253066D01*
X0030512Y0253065D01*
X0030595Y0253060D01*
X0030679Y0253051D01*
X0030761Y0253038D01*
X0030843Y0253022D01*
X0030924Y0253001D01*
X0031005Y0252977D01*
X0031083Y0252949D01*
X0031161Y0252917D01*
X0031237Y0252881D01*
X0031311Y0252842D01*
X0031383Y0252800D01*
X0031453Y0252754D01*
X0031521Y0252705D01*
X0031586Y0252653D01*
X0031649Y0252598D01*
X0031709Y0252540D01*
X0031767Y0252479D01*
X0031821Y0252415D01*
X0031873Y0252349D01*
X0031921Y0252281D01*
X0031966Y0252210D01*
X0032007Y0252137D01*
X0032046Y0252063D01*
X0032080Y0251987D01*
X0032111Y0251909D01*
X0032138Y0251830D01*
X0032162Y0251749D01*
X0032181Y0251668D01*
X0032197Y0251586D01*
X0032209Y0251503D01*
X0032217Y0251419D01*
X0032221Y0251336D01*
X0032221Y0251252D01*
X0032217Y0251169D01*
X0032209Y0251085D01*
X0032197Y0251002D01*
X0032181Y0250920D01*
X0032162Y0250839D01*
X0032138Y0250758D01*
X0032111Y0250679D01*
X0032080Y0250601D01*
X0032046Y0250525D01*
X0032007Y0250451D01*
X0031966Y0250378D01*
X0031921Y0250307D01*
X0031873Y0250239D01*
X0031821Y0250173D01*
X0031767Y0250109D01*
X0031709Y0250048D01*
X0031649Y0249990D01*
X0031586Y0249935D01*
X0031521Y0249883D01*
X0031453Y0249834D01*
X0031383Y0249788D01*
X0031311Y0249746D01*
X0031237Y0249707D01*
X0031161Y0249671D01*
X0031083Y0249639D01*
X0031005Y0249611D01*
X0030924Y0249587D01*
X0030843Y0249566D01*
X0030761Y0249550D01*
X0030679Y0249537D01*
X0030595Y0249528D01*
X0030512Y0249523D01*
X0030428Y0249522D01*
X0030344Y0249525D01*
X0030261Y0249532D01*
X0030178Y0249543D01*
X0030096Y0249558D01*
X0030014Y0249576D01*
X0029933Y0249599D01*
X0029854Y0249625D01*
X0029776Y0249655D01*
X0029699Y0249689D01*
X0029624Y0249726D01*
X0029551Y0249766D01*
X0029480Y0249811D01*
X0029411Y0249858D01*
X0029344Y0249909D01*
X0029280Y0249962D01*
X0029218Y0250019D01*
X0029160Y0250079D01*
X0029104Y0250141D01*
X0029051Y0250206D01*
X0029001Y0250273D01*
X0028954Y0250342D01*
X0028911Y0250414D01*
X0028871Y0250488D01*
X0028835Y0250563D01*
X0028802Y0250640D01*
X0028773Y0250719D01*
X0028748Y0250798D01*
X0028726Y0250879D01*
X0028709Y0250961D01*
X0028695Y0251044D01*
X0028685Y0251127D01*
X0028679Y0251210D01*
X0028677Y0251294D01*
X0396984Y0238696D02*
X0396987Y0238938D01*
X0396996Y0239179D01*
X0397011Y0239420D01*
X0397031Y0239661D01*
X0397058Y0239901D01*
X0397091Y0240140D01*
X0397129Y0240379D01*
X0397173Y0240616D01*
X0397223Y0240853D01*
X0397279Y0241088D01*
X0397341Y0241321D01*
X0397408Y0241553D01*
X0397481Y0241784D01*
X0397559Y0242012D01*
X0397644Y0242238D01*
X0397733Y0242463D01*
X0397828Y0242685D01*
X0397929Y0242904D01*
X0398035Y0243122D01*
X0398146Y0243336D01*
X0398263Y0243548D01*
X0398384Y0243756D01*
X0398511Y0243962D01*
X0398643Y0244164D01*
X0398780Y0244364D01*
X0398921Y0244559D01*
X0399067Y0244752D01*
X0399218Y0244940D01*
X0399374Y0245125D01*
X0399534Y0245306D01*
X0399698Y0245483D01*
X0399867Y0245656D01*
X0400040Y0245825D01*
X0400217Y0245989D01*
X0400398Y0246149D01*
X0400583Y0246305D01*
X0400771Y0246456D01*
X0400964Y0246602D01*
X0401159Y0246743D01*
X0401359Y0246880D01*
X0401561Y0247012D01*
X0401767Y0247139D01*
X0401975Y0247260D01*
X0402187Y0247377D01*
X0402401Y0247488D01*
X0402619Y0247594D01*
X0402838Y0247695D01*
X0403060Y0247790D01*
X0403285Y0247879D01*
X0403511Y0247964D01*
X0403739Y0248042D01*
X0403970Y0248115D01*
X0404202Y0248182D01*
X0404435Y0248244D01*
X0404670Y0248300D01*
X0404907Y0248350D01*
X0405144Y0248394D01*
X0405383Y0248432D01*
X0405622Y0248465D01*
X0405862Y0248492D01*
X0406103Y0248512D01*
X0406344Y0248527D01*
X0406585Y0248536D01*
X0406827Y0248539D01*
X0407069Y0248536D01*
X0407310Y0248527D01*
X0407551Y0248512D01*
X0407792Y0248492D01*
X0408032Y0248465D01*
X0408271Y0248432D01*
X0408510Y0248394D01*
X0408747Y0248350D01*
X0408984Y0248300D01*
X0409219Y0248244D01*
X0409452Y0248182D01*
X0409684Y0248115D01*
X0409915Y0248042D01*
X0410143Y0247964D01*
X0410369Y0247879D01*
X0410594Y0247790D01*
X0410816Y0247695D01*
X0411035Y0247594D01*
X0411253Y0247488D01*
X0411467Y0247377D01*
X0411679Y0247260D01*
X0411887Y0247139D01*
X0412093Y0247012D01*
X0412295Y0246880D01*
X0412495Y0246743D01*
X0412690Y0246602D01*
X0412883Y0246456D01*
X0413071Y0246305D01*
X0413256Y0246149D01*
X0413437Y0245989D01*
X0413614Y0245825D01*
X0413787Y0245656D01*
X0413956Y0245483D01*
X0414120Y0245306D01*
X0414280Y0245125D01*
X0414436Y0244940D01*
X0414587Y0244752D01*
X0414733Y0244559D01*
X0414874Y0244364D01*
X0415011Y0244164D01*
X0415143Y0243962D01*
X0415270Y0243756D01*
X0415391Y0243548D01*
X0415508Y0243336D01*
X0415619Y0243122D01*
X0415725Y0242904D01*
X0415826Y0242685D01*
X0415921Y0242463D01*
X0416010Y0242238D01*
X0416095Y0242012D01*
X0416173Y0241784D01*
X0416246Y0241553D01*
X0416313Y0241321D01*
X0416375Y0241088D01*
X0416431Y0240853D01*
X0416481Y0240616D01*
X0416525Y0240379D01*
X0416563Y0240140D01*
X0416596Y0239901D01*
X0416623Y0239661D01*
X0416643Y0239420D01*
X0416658Y0239179D01*
X0416667Y0238938D01*
X0416670Y0238696D01*
X0416667Y0238454D01*
X0416658Y0238213D01*
X0416643Y0237972D01*
X0416623Y0237731D01*
X0416596Y0237491D01*
X0416563Y0237252D01*
X0416525Y0237013D01*
X0416481Y0236776D01*
X0416431Y0236539D01*
X0416375Y0236304D01*
X0416313Y0236071D01*
X0416246Y0235839D01*
X0416173Y0235608D01*
X0416095Y0235380D01*
X0416010Y0235154D01*
X0415921Y0234929D01*
X0415826Y0234707D01*
X0415725Y0234488D01*
X0415619Y0234270D01*
X0415508Y0234056D01*
X0415391Y0233844D01*
X0415270Y0233636D01*
X0415143Y0233430D01*
X0415011Y0233228D01*
X0414874Y0233028D01*
X0414733Y0232833D01*
X0414587Y0232640D01*
X0414436Y0232452D01*
X0414280Y0232267D01*
X0414120Y0232086D01*
X0413956Y0231909D01*
X0413787Y0231736D01*
X0413614Y0231567D01*
X0413437Y0231403D01*
X0413256Y0231243D01*
X0413071Y0231087D01*
X0412883Y0230936D01*
X0412690Y0230790D01*
X0412495Y0230649D01*
X0412295Y0230512D01*
X0412093Y0230380D01*
X0411887Y0230253D01*
X0411679Y0230132D01*
X0411467Y0230015D01*
X0411253Y0229904D01*
X0411035Y0229798D01*
X0410816Y0229697D01*
X0410594Y0229602D01*
X0410369Y0229513D01*
X0410143Y0229428D01*
X0409915Y0229350D01*
X0409684Y0229277D01*
X0409452Y0229210D01*
X0409219Y0229148D01*
X0408984Y0229092D01*
X0408747Y0229042D01*
X0408510Y0228998D01*
X0408271Y0228960D01*
X0408032Y0228927D01*
X0407792Y0228900D01*
X0407551Y0228880D01*
X0407310Y0228865D01*
X0407069Y0228856D01*
X0406827Y0228853D01*
X0406585Y0228856D01*
X0406344Y0228865D01*
X0406103Y0228880D01*
X0405862Y0228900D01*
X0405622Y0228927D01*
X0405383Y0228960D01*
X0405144Y0228998D01*
X0404907Y0229042D01*
X0404670Y0229092D01*
X0404435Y0229148D01*
X0404202Y0229210D01*
X0403970Y0229277D01*
X0403739Y0229350D01*
X0403511Y0229428D01*
X0403285Y0229513D01*
X0403060Y0229602D01*
X0402838Y0229697D01*
X0402619Y0229798D01*
X0402401Y0229904D01*
X0402187Y0230015D01*
X0401975Y0230132D01*
X0401767Y0230253D01*
X0401561Y0230380D01*
X0401359Y0230512D01*
X0401159Y0230649D01*
X0400964Y0230790D01*
X0400771Y0230936D01*
X0400583Y0231087D01*
X0400398Y0231243D01*
X0400217Y0231403D01*
X0400040Y0231567D01*
X0399867Y0231736D01*
X0399698Y0231909D01*
X0399534Y0232086D01*
X0399374Y0232267D01*
X0399218Y0232452D01*
X0399067Y0232640D01*
X0398921Y0232833D01*
X0398780Y0233028D01*
X0398643Y0233228D01*
X0398511Y0233430D01*
X0398384Y0233636D01*
X0398263Y0233844D01*
X0398146Y0234056D01*
X0398035Y0234270D01*
X0397929Y0234488D01*
X0397828Y0234707D01*
X0397733Y0234929D01*
X0397644Y0235154D01*
X0397559Y0235380D01*
X0397481Y0235608D01*
X0397408Y0235839D01*
X0397341Y0236071D01*
X0397279Y0236304D01*
X0397223Y0236539D01*
X0397173Y0236776D01*
X0397129Y0237013D01*
X0397091Y0237252D01*
X0397058Y0237491D01*
X0397031Y0237731D01*
X0397011Y0237972D01*
X0396996Y0238213D01*
X0396987Y0238454D01*
X0396984Y0238696D01*
X0396984Y0210743D02*
X0396987Y0210985D01*
X0396996Y0211226D01*
X0397011Y0211467D01*
X0397031Y0211708D01*
X0397058Y0211948D01*
X0397091Y0212187D01*
X0397129Y0212426D01*
X0397173Y0212663D01*
X0397223Y0212900D01*
X0397279Y0213135D01*
X0397341Y0213368D01*
X0397408Y0213600D01*
X0397481Y0213831D01*
X0397559Y0214059D01*
X0397644Y0214285D01*
X0397733Y0214510D01*
X0397828Y0214732D01*
X0397929Y0214951D01*
X0398035Y0215169D01*
X0398146Y0215383D01*
X0398263Y0215595D01*
X0398384Y0215803D01*
X0398511Y0216009D01*
X0398643Y0216211D01*
X0398780Y0216411D01*
X0398921Y0216606D01*
X0399067Y0216799D01*
X0399218Y0216987D01*
X0399374Y0217172D01*
X0399534Y0217353D01*
X0399698Y0217530D01*
X0399867Y0217703D01*
X0400040Y0217872D01*
X0400217Y0218036D01*
X0400398Y0218196D01*
X0400583Y0218352D01*
X0400771Y0218503D01*
X0400964Y0218649D01*
X0401159Y0218790D01*
X0401359Y0218927D01*
X0401561Y0219059D01*
X0401767Y0219186D01*
X0401975Y0219307D01*
X0402187Y0219424D01*
X0402401Y0219535D01*
X0402619Y0219641D01*
X0402838Y0219742D01*
X0403060Y0219837D01*
X0403285Y0219926D01*
X0403511Y0220011D01*
X0403739Y0220089D01*
X0403970Y0220162D01*
X0404202Y0220229D01*
X0404435Y0220291D01*
X0404670Y0220347D01*
X0404907Y0220397D01*
X0405144Y0220441D01*
X0405383Y0220479D01*
X0405622Y0220512D01*
X0405862Y0220539D01*
X0406103Y0220559D01*
X0406344Y0220574D01*
X0406585Y0220583D01*
X0406827Y0220586D01*
X0407069Y0220583D01*
X0407310Y0220574D01*
X0407551Y0220559D01*
X0407792Y0220539D01*
X0408032Y0220512D01*
X0408271Y0220479D01*
X0408510Y0220441D01*
X0408747Y0220397D01*
X0408984Y0220347D01*
X0409219Y0220291D01*
X0409452Y0220229D01*
X0409684Y0220162D01*
X0409915Y0220089D01*
X0410143Y0220011D01*
X0410369Y0219926D01*
X0410594Y0219837D01*
X0410816Y0219742D01*
X0411035Y0219641D01*
X0411253Y0219535D01*
X0411467Y0219424D01*
X0411679Y0219307D01*
X0411887Y0219186D01*
X0412093Y0219059D01*
X0412295Y0218927D01*
X0412495Y0218790D01*
X0412690Y0218649D01*
X0412883Y0218503D01*
X0413071Y0218352D01*
X0413256Y0218196D01*
X0413437Y0218036D01*
X0413614Y0217872D01*
X0413787Y0217703D01*
X0413956Y0217530D01*
X0414120Y0217353D01*
X0414280Y0217172D01*
X0414436Y0216987D01*
X0414587Y0216799D01*
X0414733Y0216606D01*
X0414874Y0216411D01*
X0415011Y0216211D01*
X0415143Y0216009D01*
X0415270Y0215803D01*
X0415391Y0215595D01*
X0415508Y0215383D01*
X0415619Y0215169D01*
X0415725Y0214951D01*
X0415826Y0214732D01*
X0415921Y0214510D01*
X0416010Y0214285D01*
X0416095Y0214059D01*
X0416173Y0213831D01*
X0416246Y0213600D01*
X0416313Y0213368D01*
X0416375Y0213135D01*
X0416431Y0212900D01*
X0416481Y0212663D01*
X0416525Y0212426D01*
X0416563Y0212187D01*
X0416596Y0211948D01*
X0416623Y0211708D01*
X0416643Y0211467D01*
X0416658Y0211226D01*
X0416667Y0210985D01*
X0416670Y0210743D01*
X0416667Y0210501D01*
X0416658Y0210260D01*
X0416643Y0210019D01*
X0416623Y0209778D01*
X0416596Y0209538D01*
X0416563Y0209299D01*
X0416525Y0209060D01*
X0416481Y0208823D01*
X0416431Y0208586D01*
X0416375Y0208351D01*
X0416313Y0208118D01*
X0416246Y0207886D01*
X0416173Y0207655D01*
X0416095Y0207427D01*
X0416010Y0207201D01*
X0415921Y0206976D01*
X0415826Y0206754D01*
X0415725Y0206535D01*
X0415619Y0206317D01*
X0415508Y0206103D01*
X0415391Y0205891D01*
X0415270Y0205683D01*
X0415143Y0205477D01*
X0415011Y0205275D01*
X0414874Y0205075D01*
X0414733Y0204880D01*
X0414587Y0204687D01*
X0414436Y0204499D01*
X0414280Y0204314D01*
X0414120Y0204133D01*
X0413956Y0203956D01*
X0413787Y0203783D01*
X0413614Y0203614D01*
X0413437Y0203450D01*
X0413256Y0203290D01*
X0413071Y0203134D01*
X0412883Y0202983D01*
X0412690Y0202837D01*
X0412495Y0202696D01*
X0412295Y0202559D01*
X0412093Y0202427D01*
X0411887Y0202300D01*
X0411679Y0202179D01*
X0411467Y0202062D01*
X0411253Y0201951D01*
X0411035Y0201845D01*
X0410816Y0201744D01*
X0410594Y0201649D01*
X0410369Y0201560D01*
X0410143Y0201475D01*
X0409915Y0201397D01*
X0409684Y0201324D01*
X0409452Y0201257D01*
X0409219Y0201195D01*
X0408984Y0201139D01*
X0408747Y0201089D01*
X0408510Y0201045D01*
X0408271Y0201007D01*
X0408032Y0200974D01*
X0407792Y0200947D01*
X0407551Y0200927D01*
X0407310Y0200912D01*
X0407069Y0200903D01*
X0406827Y0200900D01*
X0406585Y0200903D01*
X0406344Y0200912D01*
X0406103Y0200927D01*
X0405862Y0200947D01*
X0405622Y0200974D01*
X0405383Y0201007D01*
X0405144Y0201045D01*
X0404907Y0201089D01*
X0404670Y0201139D01*
X0404435Y0201195D01*
X0404202Y0201257D01*
X0403970Y0201324D01*
X0403739Y0201397D01*
X0403511Y0201475D01*
X0403285Y0201560D01*
X0403060Y0201649D01*
X0402838Y0201744D01*
X0402619Y0201845D01*
X0402401Y0201951D01*
X0402187Y0202062D01*
X0401975Y0202179D01*
X0401767Y0202300D01*
X0401561Y0202427D01*
X0401359Y0202559D01*
X0401159Y0202696D01*
X0400964Y0202837D01*
X0400771Y0202983D01*
X0400583Y0203134D01*
X0400398Y0203290D01*
X0400217Y0203450D01*
X0400040Y0203614D01*
X0399867Y0203783D01*
X0399698Y0203956D01*
X0399534Y0204133D01*
X0399374Y0204314D01*
X0399218Y0204499D01*
X0399067Y0204687D01*
X0398921Y0204880D01*
X0398780Y0205075D01*
X0398643Y0205275D01*
X0398511Y0205477D01*
X0398384Y0205683D01*
X0398263Y0205891D01*
X0398146Y0206103D01*
X0398035Y0206317D01*
X0397929Y0206535D01*
X0397828Y0206754D01*
X0397733Y0206976D01*
X0397644Y0207201D01*
X0397559Y0207427D01*
X0397481Y0207655D01*
X0397408Y0207886D01*
X0397341Y0208118D01*
X0397279Y0208351D01*
X0397223Y0208586D01*
X0397173Y0208823D01*
X0397129Y0209060D01*
X0397091Y0209299D01*
X0397058Y0209538D01*
X0397031Y0209778D01*
X0397011Y0210019D01*
X0396996Y0210260D01*
X0396987Y0210501D01*
X0396984Y0210743D01*
D12*
X0402927Y0210743D02*
X0402929Y0210867D01*
X0402935Y0210992D01*
X0402945Y0211116D01*
X0402959Y0211239D01*
X0402976Y0211362D01*
X0402998Y0211485D01*
X0403024Y0211607D01*
X0403053Y0211727D01*
X0403087Y0211847D01*
X0403124Y0211966D01*
X0403165Y0212083D01*
X0403209Y0212199D01*
X0403257Y0212314D01*
X0403309Y0212427D01*
X0403365Y0212538D01*
X0403424Y0212648D01*
X0403486Y0212755D01*
X0403552Y0212861D01*
X0403621Y0212964D01*
X0403694Y0213065D01*
X0403770Y0213164D01*
X0403848Y0213260D01*
X0403930Y0213354D01*
X0404015Y0213445D01*
X0404102Y0213534D01*
X0404193Y0213619D01*
X0404286Y0213702D01*
X0404382Y0213781D01*
X0404480Y0213857D01*
X0404580Y0213931D01*
X0404683Y0214001D01*
X0404788Y0214067D01*
X0404895Y0214131D01*
X0405004Y0214191D01*
X0405115Y0214247D01*
X0405227Y0214300D01*
X0405342Y0214349D01*
X0405457Y0214395D01*
X0405575Y0214436D01*
X0405693Y0214475D01*
X0405813Y0214509D01*
X0405933Y0214539D01*
X0406055Y0214566D01*
X0406177Y0214588D01*
X0406300Y0214607D01*
X0406423Y0214622D01*
X0406547Y0214633D01*
X0406672Y0214640D01*
X0406796Y0214643D01*
X0406920Y0214642D01*
X0407045Y0214637D01*
X0407169Y0214628D01*
X0407292Y0214615D01*
X0407416Y0214598D01*
X0407538Y0214578D01*
X0407660Y0214553D01*
X0407781Y0214524D01*
X0407901Y0214492D01*
X0408020Y0214456D01*
X0408138Y0214416D01*
X0408255Y0214372D01*
X0408370Y0214325D01*
X0408483Y0214274D01*
X0408595Y0214219D01*
X0408705Y0214161D01*
X0408813Y0214100D01*
X0408919Y0214035D01*
X0409023Y0213966D01*
X0409124Y0213895D01*
X0409224Y0213820D01*
X0409321Y0213742D01*
X0409415Y0213661D01*
X0409507Y0213577D01*
X0409596Y0213490D01*
X0409682Y0213400D01*
X0409765Y0213308D01*
X0409845Y0213213D01*
X0409923Y0213115D01*
X0409997Y0213015D01*
X0410068Y0212913D01*
X0410135Y0212809D01*
X0410199Y0212702D01*
X0410260Y0212593D01*
X0410317Y0212483D01*
X0410371Y0212371D01*
X0410421Y0212257D01*
X0410468Y0212142D01*
X0410510Y0212025D01*
X0410549Y0211907D01*
X0410585Y0211787D01*
X0410616Y0211667D01*
X0410643Y0211546D01*
X0410667Y0211424D01*
X0410687Y0211301D01*
X0410703Y0211177D01*
X0410715Y0211054D01*
X0410723Y0210930D01*
X0410727Y0210805D01*
X0410727Y0210681D01*
X0410723Y0210556D01*
X0410715Y0210432D01*
X0410703Y0210309D01*
X0410687Y0210185D01*
X0410667Y0210062D01*
X0410643Y0209940D01*
X0410616Y0209819D01*
X0410585Y0209699D01*
X0410549Y0209579D01*
X0410510Y0209461D01*
X0410468Y0209344D01*
X0410421Y0209229D01*
X0410371Y0209115D01*
X0410317Y0209003D01*
X0410260Y0208893D01*
X0410199Y0208784D01*
X0410135Y0208677D01*
X0410068Y0208573D01*
X0409997Y0208471D01*
X0409923Y0208371D01*
X0409845Y0208273D01*
X0409765Y0208178D01*
X0409682Y0208086D01*
X0409596Y0207996D01*
X0409507Y0207909D01*
X0409415Y0207825D01*
X0409321Y0207744D01*
X0409224Y0207666D01*
X0409124Y0207591D01*
X0409023Y0207520D01*
X0408919Y0207451D01*
X0408813Y0207386D01*
X0408705Y0207325D01*
X0408595Y0207267D01*
X0408483Y0207212D01*
X0408370Y0207161D01*
X0408255Y0207114D01*
X0408138Y0207070D01*
X0408020Y0207030D01*
X0407901Y0206994D01*
X0407781Y0206962D01*
X0407660Y0206933D01*
X0407538Y0206908D01*
X0407416Y0206888D01*
X0407292Y0206871D01*
X0407169Y0206858D01*
X0407045Y0206849D01*
X0406920Y0206844D01*
X0406796Y0206843D01*
X0406672Y0206846D01*
X0406547Y0206853D01*
X0406423Y0206864D01*
X0406300Y0206879D01*
X0406177Y0206898D01*
X0406055Y0206920D01*
X0405933Y0206947D01*
X0405813Y0206977D01*
X0405693Y0207011D01*
X0405575Y0207050D01*
X0405457Y0207091D01*
X0405342Y0207137D01*
X0405227Y0207186D01*
X0405115Y0207239D01*
X0405004Y0207295D01*
X0404895Y0207355D01*
X0404788Y0207419D01*
X0404683Y0207485D01*
X0404580Y0207555D01*
X0404480Y0207629D01*
X0404382Y0207705D01*
X0404286Y0207784D01*
X0404193Y0207867D01*
X0404102Y0207952D01*
X0404015Y0208041D01*
X0403930Y0208132D01*
X0403848Y0208226D01*
X0403770Y0208322D01*
X0403694Y0208421D01*
X0403621Y0208522D01*
X0403552Y0208625D01*
X0403486Y0208731D01*
X0403424Y0208838D01*
X0403365Y0208948D01*
X0403309Y0209059D01*
X0403257Y0209172D01*
X0403209Y0209287D01*
X0403165Y0209403D01*
X0403124Y0209520D01*
X0403087Y0209639D01*
X0403053Y0209759D01*
X0403024Y0209879D01*
X0402998Y0210001D01*
X0402976Y0210124D01*
X0402959Y0210247D01*
X0402945Y0210370D01*
X0402935Y0210494D01*
X0402929Y0210619D01*
X0402927Y0210743D01*
X0402827Y0206743D02*
X0410827Y0214743D01*
X0402927Y0238696D02*
X0402929Y0238820D01*
X0402935Y0238945D01*
X0402945Y0239069D01*
X0402959Y0239192D01*
X0402976Y0239315D01*
X0402998Y0239438D01*
X0403024Y0239560D01*
X0403053Y0239680D01*
X0403087Y0239800D01*
X0403124Y0239919D01*
X0403165Y0240036D01*
X0403209Y0240152D01*
X0403257Y0240267D01*
X0403309Y0240380D01*
X0403365Y0240491D01*
X0403424Y0240601D01*
X0403486Y0240708D01*
X0403552Y0240814D01*
X0403621Y0240917D01*
X0403694Y0241018D01*
X0403770Y0241117D01*
X0403848Y0241213D01*
X0403930Y0241307D01*
X0404015Y0241398D01*
X0404102Y0241487D01*
X0404193Y0241572D01*
X0404286Y0241655D01*
X0404382Y0241734D01*
X0404480Y0241810D01*
X0404580Y0241884D01*
X0404683Y0241954D01*
X0404788Y0242020D01*
X0404895Y0242084D01*
X0405004Y0242144D01*
X0405115Y0242200D01*
X0405227Y0242253D01*
X0405342Y0242302D01*
X0405457Y0242348D01*
X0405575Y0242389D01*
X0405693Y0242428D01*
X0405813Y0242462D01*
X0405933Y0242492D01*
X0406055Y0242519D01*
X0406177Y0242541D01*
X0406300Y0242560D01*
X0406423Y0242575D01*
X0406547Y0242586D01*
X0406672Y0242593D01*
X0406796Y0242596D01*
X0406920Y0242595D01*
X0407045Y0242590D01*
X0407169Y0242581D01*
X0407292Y0242568D01*
X0407416Y0242551D01*
X0407538Y0242531D01*
X0407660Y0242506D01*
X0407781Y0242477D01*
X0407901Y0242445D01*
X0408020Y0242409D01*
X0408138Y0242369D01*
X0408255Y0242325D01*
X0408370Y0242278D01*
X0408483Y0242227D01*
X0408595Y0242172D01*
X0408705Y0242114D01*
X0408813Y0242053D01*
X0408919Y0241988D01*
X0409023Y0241919D01*
X0409124Y0241848D01*
X0409224Y0241773D01*
X0409321Y0241695D01*
X0409415Y0241614D01*
X0409507Y0241530D01*
X0409596Y0241443D01*
X0409682Y0241353D01*
X0409765Y0241261D01*
X0409845Y0241166D01*
X0409923Y0241068D01*
X0409997Y0240968D01*
X0410068Y0240866D01*
X0410135Y0240762D01*
X0410199Y0240655D01*
X0410260Y0240546D01*
X0410317Y0240436D01*
X0410371Y0240324D01*
X0410421Y0240210D01*
X0410468Y0240095D01*
X0410510Y0239978D01*
X0410549Y0239860D01*
X0410585Y0239740D01*
X0410616Y0239620D01*
X0410643Y0239499D01*
X0410667Y0239377D01*
X0410687Y0239254D01*
X0410703Y0239130D01*
X0410715Y0239007D01*
X0410723Y0238883D01*
X0410727Y0238758D01*
X0410727Y0238634D01*
X0410723Y0238509D01*
X0410715Y0238385D01*
X0410703Y0238262D01*
X0410687Y0238138D01*
X0410667Y0238015D01*
X0410643Y0237893D01*
X0410616Y0237772D01*
X0410585Y0237652D01*
X0410549Y0237532D01*
X0410510Y0237414D01*
X0410468Y0237297D01*
X0410421Y0237182D01*
X0410371Y0237068D01*
X0410317Y0236956D01*
X0410260Y0236846D01*
X0410199Y0236737D01*
X0410135Y0236630D01*
X0410068Y0236526D01*
X0409997Y0236424D01*
X0409923Y0236324D01*
X0409845Y0236226D01*
X0409765Y0236131D01*
X0409682Y0236039D01*
X0409596Y0235949D01*
X0409507Y0235862D01*
X0409415Y0235778D01*
X0409321Y0235697D01*
X0409224Y0235619D01*
X0409124Y0235544D01*
X0409023Y0235473D01*
X0408919Y0235404D01*
X0408813Y0235339D01*
X0408705Y0235278D01*
X0408595Y0235220D01*
X0408483Y0235165D01*
X0408370Y0235114D01*
X0408255Y0235067D01*
X0408138Y0235023D01*
X0408020Y0234983D01*
X0407901Y0234947D01*
X0407781Y0234915D01*
X0407660Y0234886D01*
X0407538Y0234861D01*
X0407416Y0234841D01*
X0407292Y0234824D01*
X0407169Y0234811D01*
X0407045Y0234802D01*
X0406920Y0234797D01*
X0406796Y0234796D01*
X0406672Y0234799D01*
X0406547Y0234806D01*
X0406423Y0234817D01*
X0406300Y0234832D01*
X0406177Y0234851D01*
X0406055Y0234873D01*
X0405933Y0234900D01*
X0405813Y0234930D01*
X0405693Y0234964D01*
X0405575Y0235003D01*
X0405457Y0235044D01*
X0405342Y0235090D01*
X0405227Y0235139D01*
X0405115Y0235192D01*
X0405004Y0235248D01*
X0404895Y0235308D01*
X0404788Y0235372D01*
X0404683Y0235438D01*
X0404580Y0235508D01*
X0404480Y0235582D01*
X0404382Y0235658D01*
X0404286Y0235737D01*
X0404193Y0235820D01*
X0404102Y0235905D01*
X0404015Y0235994D01*
X0403930Y0236085D01*
X0403848Y0236179D01*
X0403770Y0236275D01*
X0403694Y0236374D01*
X0403621Y0236475D01*
X0403552Y0236578D01*
X0403486Y0236684D01*
X0403424Y0236791D01*
X0403365Y0236901D01*
X0403309Y0237012D01*
X0403257Y0237125D01*
X0403209Y0237240D01*
X0403165Y0237356D01*
X0403124Y0237473D01*
X0403087Y0237592D01*
X0403053Y0237712D01*
X0403024Y0237832D01*
X0402998Y0237954D01*
X0402976Y0238077D01*
X0402959Y0238200D01*
X0402945Y0238323D01*
X0402935Y0238447D01*
X0402929Y0238572D01*
X0402927Y0238696D01*
X0402827Y0234696D02*
X0410827Y0242696D01*
X0034449Y0255294D02*
X0026449Y0247294D01*
X0026449Y0255294D02*
X0034449Y0255294D01*
X0026449Y0255294D02*
X0034449Y0247294D01*
X0026449Y0247294D01*
X0034449Y0237971D02*
X0026449Y0229971D01*
X0026449Y0237971D02*
X0034449Y0237971D01*
X0026449Y0237971D02*
X0034449Y0229971D01*
X0026449Y0229971D01*
X0021431Y0128853D02*
X0021433Y0128977D01*
X0021439Y0129102D01*
X0021449Y0129226D01*
X0021463Y0129349D01*
X0021480Y0129472D01*
X0021502Y0129595D01*
X0021528Y0129717D01*
X0021557Y0129837D01*
X0021591Y0129957D01*
X0021628Y0130076D01*
X0021669Y0130193D01*
X0021713Y0130309D01*
X0021761Y0130424D01*
X0021813Y0130537D01*
X0021869Y0130648D01*
X0021928Y0130758D01*
X0021990Y0130865D01*
X0022056Y0130971D01*
X0022125Y0131074D01*
X0022198Y0131175D01*
X0022274Y0131274D01*
X0022352Y0131370D01*
X0022434Y0131464D01*
X0022519Y0131555D01*
X0022606Y0131644D01*
X0022697Y0131729D01*
X0022790Y0131812D01*
X0022886Y0131891D01*
X0022984Y0131967D01*
X0023084Y0132041D01*
X0023187Y0132111D01*
X0023292Y0132177D01*
X0023399Y0132241D01*
X0023508Y0132301D01*
X0023619Y0132357D01*
X0023731Y0132410D01*
X0023846Y0132459D01*
X0023961Y0132505D01*
X0024079Y0132546D01*
X0024197Y0132585D01*
X0024317Y0132619D01*
X0024437Y0132649D01*
X0024559Y0132676D01*
X0024681Y0132698D01*
X0024804Y0132717D01*
X0024927Y0132732D01*
X0025051Y0132743D01*
X0025176Y0132750D01*
X0025300Y0132753D01*
X0025424Y0132752D01*
X0025549Y0132747D01*
X0025673Y0132738D01*
X0025796Y0132725D01*
X0025920Y0132708D01*
X0026042Y0132688D01*
X0026164Y0132663D01*
X0026285Y0132634D01*
X0026405Y0132602D01*
X0026524Y0132566D01*
X0026642Y0132526D01*
X0026759Y0132482D01*
X0026874Y0132435D01*
X0026987Y0132384D01*
X0027099Y0132329D01*
X0027209Y0132271D01*
X0027317Y0132210D01*
X0027423Y0132145D01*
X0027527Y0132076D01*
X0027628Y0132005D01*
X0027728Y0131930D01*
X0027825Y0131852D01*
X0027919Y0131771D01*
X0028011Y0131687D01*
X0028100Y0131600D01*
X0028186Y0131510D01*
X0028269Y0131418D01*
X0028349Y0131323D01*
X0028427Y0131225D01*
X0028501Y0131125D01*
X0028572Y0131023D01*
X0028639Y0130919D01*
X0028703Y0130812D01*
X0028764Y0130703D01*
X0028821Y0130593D01*
X0028875Y0130481D01*
X0028925Y0130367D01*
X0028972Y0130252D01*
X0029014Y0130135D01*
X0029053Y0130017D01*
X0029089Y0129897D01*
X0029120Y0129777D01*
X0029147Y0129656D01*
X0029171Y0129534D01*
X0029191Y0129411D01*
X0029207Y0129287D01*
X0029219Y0129164D01*
X0029227Y0129040D01*
X0029231Y0128915D01*
X0029231Y0128791D01*
X0029227Y0128666D01*
X0029219Y0128542D01*
X0029207Y0128419D01*
X0029191Y0128295D01*
X0029171Y0128172D01*
X0029147Y0128050D01*
X0029120Y0127929D01*
X0029089Y0127809D01*
X0029053Y0127689D01*
X0029014Y0127571D01*
X0028972Y0127454D01*
X0028925Y0127339D01*
X0028875Y0127225D01*
X0028821Y0127113D01*
X0028764Y0127003D01*
X0028703Y0126894D01*
X0028639Y0126787D01*
X0028572Y0126683D01*
X0028501Y0126581D01*
X0028427Y0126481D01*
X0028349Y0126383D01*
X0028269Y0126288D01*
X0028186Y0126196D01*
X0028100Y0126106D01*
X0028011Y0126019D01*
X0027919Y0125935D01*
X0027825Y0125854D01*
X0027728Y0125776D01*
X0027628Y0125701D01*
X0027527Y0125630D01*
X0027423Y0125561D01*
X0027317Y0125496D01*
X0027209Y0125435D01*
X0027099Y0125377D01*
X0026987Y0125322D01*
X0026874Y0125271D01*
X0026759Y0125224D01*
X0026642Y0125180D01*
X0026524Y0125140D01*
X0026405Y0125104D01*
X0026285Y0125072D01*
X0026164Y0125043D01*
X0026042Y0125018D01*
X0025920Y0124998D01*
X0025796Y0124981D01*
X0025673Y0124968D01*
X0025549Y0124959D01*
X0025424Y0124954D01*
X0025300Y0124953D01*
X0025176Y0124956D01*
X0025051Y0124963D01*
X0024927Y0124974D01*
X0024804Y0124989D01*
X0024681Y0125008D01*
X0024559Y0125030D01*
X0024437Y0125057D01*
X0024317Y0125087D01*
X0024197Y0125121D01*
X0024079Y0125160D01*
X0023961Y0125201D01*
X0023846Y0125247D01*
X0023731Y0125296D01*
X0023619Y0125349D01*
X0023508Y0125405D01*
X0023399Y0125465D01*
X0023292Y0125529D01*
X0023187Y0125595D01*
X0023084Y0125665D01*
X0022984Y0125739D01*
X0022886Y0125815D01*
X0022790Y0125894D01*
X0022697Y0125977D01*
X0022606Y0126062D01*
X0022519Y0126151D01*
X0022434Y0126242D01*
X0022352Y0126336D01*
X0022274Y0126432D01*
X0022198Y0126531D01*
X0022125Y0126632D01*
X0022056Y0126735D01*
X0021990Y0126841D01*
X0021928Y0126948D01*
X0021869Y0127058D01*
X0021813Y0127169D01*
X0021761Y0127282D01*
X0021713Y0127397D01*
X0021669Y0127513D01*
X0021628Y0127630D01*
X0021591Y0127749D01*
X0021557Y0127869D01*
X0021528Y0127989D01*
X0021502Y0128111D01*
X0021480Y0128234D01*
X0021463Y0128357D01*
X0021449Y0128480D01*
X0021439Y0128604D01*
X0021433Y0128729D01*
X0021431Y0128853D01*
X0021331Y0124853D02*
X0029331Y0132853D01*
M02*
