# Supplementary material for: Design and Fabrication of a Fully-Integrated, Miniaturised Fluidic System for the Analysis of Enzyme Kinetics
Source: Micromachines (Basel). 2023 Feb 25;14(3):537. doi: 10.3390/mi14030537 (PMC10051508; doi:10.3390/mi14030537)
Supplement: Supplementary file 1 [file micromachines-14-00537-s001.zip › Supplemental Information/PCB/Eagle files/smd_6.GBO]

G75*
%MOIN*%
%OFA0B0*%
%FSLAX25Y25*%
%IPPOS*%
%LPD*%
%AMOC8*
5,1,8,0,0,1.08239X$1,22.5*
%
%ADD10C,0.00600*%
%ADD11C,0.02828*%
%ADD12C,0.00800*%
%ADD13R,0.01181X0.00591*%
%ADD14R,0.01181X0.01181*%
%ADD15C,0.00200*%
%ADD16C,0.01000*%
%ADD17C,0.00394*%
%ADD18C,0.00400*%
%ADD19R,0.03000X0.03400*%
%ADD20R,0.02362X0.04331*%
D10*
X0177067Y0148873D02*
X0181067Y0148873D01*
X0177067Y0148873D02*
X0177007Y0148875D01*
X0176946Y0148880D01*
X0176887Y0148889D01*
X0176828Y0148902D01*
X0176769Y0148918D01*
X0176712Y0148938D01*
X0176657Y0148961D01*
X0176602Y0148988D01*
X0176550Y0149017D01*
X0176499Y0149050D01*
X0176450Y0149086D01*
X0176404Y0149124D01*
X0176360Y0149166D01*
X0176318Y0149210D01*
X0176280Y0149256D01*
X0176244Y0149305D01*
X0176211Y0149356D01*
X0176182Y0149408D01*
X0176155Y0149463D01*
X0176132Y0149518D01*
X0176112Y0149575D01*
X0176096Y0149634D01*
X0176083Y0149693D01*
X0176074Y0149752D01*
X0176069Y0149813D01*
X0176067Y0149873D01*
X0176067Y0192873D01*
X0176069Y0192933D01*
X0176074Y0192994D01*
X0176083Y0193053D01*
X0176096Y0193112D01*
X0176112Y0193171D01*
X0176132Y0193228D01*
X0176155Y0193283D01*
X0176182Y0193338D01*
X0176211Y0193390D01*
X0176244Y0193441D01*
X0176280Y0193490D01*
X0176318Y0193536D01*
X0176360Y0193580D01*
X0176404Y0193622D01*
X0176450Y0193660D01*
X0176499Y0193696D01*
X0176550Y0193729D01*
X0176602Y0193758D01*
X0176657Y0193785D01*
X0176712Y0193808D01*
X0176769Y0193828D01*
X0176828Y0193844D01*
X0176887Y0193857D01*
X0176946Y0193866D01*
X0177007Y0193871D01*
X0177067Y0193873D01*
X0181067Y0193873D01*
X0190067Y0193873D02*
X0194067Y0193873D01*
X0194127Y0193871D01*
X0194188Y0193866D01*
X0194247Y0193857D01*
X0194306Y0193844D01*
X0194365Y0193828D01*
X0194422Y0193808D01*
X0194477Y0193785D01*
X0194532Y0193758D01*
X0194584Y0193729D01*
X0194635Y0193696D01*
X0194684Y0193660D01*
X0194730Y0193622D01*
X0194774Y0193580D01*
X0194816Y0193536D01*
X0194854Y0193490D01*
X0194890Y0193441D01*
X0194923Y0193390D01*
X0194952Y0193338D01*
X0194979Y0193283D01*
X0195002Y0193228D01*
X0195022Y0193171D01*
X0195038Y0193112D01*
X0195051Y0193053D01*
X0195060Y0192994D01*
X0195065Y0192933D01*
X0195067Y0192873D01*
X0195067Y0149873D01*
X0195065Y0149813D01*
X0195060Y0149752D01*
X0195051Y0149693D01*
X0195038Y0149634D01*
X0195022Y0149575D01*
X0195002Y0149518D01*
X0194979Y0149463D01*
X0194952Y0149408D01*
X0194923Y0149356D01*
X0194890Y0149305D01*
X0194854Y0149256D01*
X0194816Y0149210D01*
X0194774Y0149166D01*
X0194730Y0149124D01*
X0194684Y0149086D01*
X0194635Y0149050D01*
X0194584Y0149017D01*
X0194532Y0148988D01*
X0194477Y0148961D01*
X0194422Y0148938D01*
X0194365Y0148918D01*
X0194306Y0148902D01*
X0194247Y0148889D01*
X0194188Y0148880D01*
X0194127Y0148875D01*
X0194067Y0148873D01*
X0190067Y0148873D01*
X0188067Y0168873D02*
X0185567Y0168873D01*
X0183067Y0168873D01*
X0183067Y0170373D02*
X0183067Y0172373D01*
X0188067Y0172373D01*
X0188067Y0170373D01*
X0183067Y0170373D01*
X0183067Y0173873D02*
X0185567Y0173873D01*
X0188067Y0173873D01*
X0106039Y0207495D02*
X0106039Y0230526D01*
X0103677Y0230526D01*
X0103677Y0207495D02*
X0106039Y0207495D01*
X0067457Y0207495D02*
X0065094Y0207495D01*
X0065094Y0230526D01*
X0067457Y0230526D01*
D11*
X0105252Y0204837D03*
D12*
X0131020Y0217022D02*
X0131020Y0189424D01*
X0158618Y0189424D01*
X0158618Y0215625D01*
X0157220Y0217022D01*
X0131020Y0217022D01*
X0158619Y0217723D02*
X0158621Y0217772D01*
X0158627Y0217820D01*
X0158637Y0217868D01*
X0158651Y0217915D01*
X0158668Y0217961D01*
X0158689Y0218005D01*
X0158714Y0218047D01*
X0158742Y0218087D01*
X0158774Y0218125D01*
X0158808Y0218160D01*
X0158845Y0218192D01*
X0158884Y0218221D01*
X0158926Y0218247D01*
X0158970Y0218269D01*
X0159015Y0218287D01*
X0159062Y0218302D01*
X0159109Y0218313D01*
X0159158Y0218320D01*
X0159207Y0218323D01*
X0159256Y0218322D01*
X0159304Y0218317D01*
X0159353Y0218308D01*
X0159400Y0218295D01*
X0159446Y0218278D01*
X0159490Y0218258D01*
X0159533Y0218234D01*
X0159574Y0218207D01*
X0159612Y0218176D01*
X0159648Y0218143D01*
X0159680Y0218107D01*
X0159710Y0218068D01*
X0159737Y0218027D01*
X0159760Y0217983D01*
X0159779Y0217938D01*
X0159795Y0217892D01*
X0159807Y0217845D01*
X0159815Y0217796D01*
X0159819Y0217747D01*
X0159819Y0217699D01*
X0159815Y0217650D01*
X0159807Y0217601D01*
X0159795Y0217554D01*
X0159779Y0217508D01*
X0159760Y0217463D01*
X0159737Y0217419D01*
X0159710Y0217378D01*
X0159680Y0217339D01*
X0159648Y0217303D01*
X0159612Y0217270D01*
X0159574Y0217239D01*
X0159533Y0217212D01*
X0159490Y0217188D01*
X0159446Y0217168D01*
X0159400Y0217151D01*
X0159353Y0217138D01*
X0159304Y0217129D01*
X0159256Y0217124D01*
X0159207Y0217123D01*
X0159158Y0217126D01*
X0159109Y0217133D01*
X0159062Y0217144D01*
X0159015Y0217159D01*
X0158970Y0217177D01*
X0158926Y0217199D01*
X0158884Y0217225D01*
X0158845Y0217254D01*
X0158808Y0217286D01*
X0158774Y0217321D01*
X0158742Y0217359D01*
X0158714Y0217399D01*
X0158689Y0217441D01*
X0158668Y0217485D01*
X0158651Y0217531D01*
X0158637Y0217578D01*
X0158627Y0217626D01*
X0158621Y0217674D01*
X0158619Y0217723D01*
X0046504Y0171281D02*
X0046504Y0145481D01*
X0032504Y0145481D01*
X0032504Y0171281D01*
X0046504Y0171281D01*
X0312894Y0165558D02*
X0336494Y0165559D01*
X0336494Y0157107D02*
X0312894Y0157109D01*
X0312894Y0131306D01*
X0336494Y0131307D01*
X0336494Y0122855D02*
X0312894Y0122857D01*
X0312894Y0097054D01*
X0336494Y0097055D01*
X0336494Y0088603D02*
X0312894Y0088605D01*
X0312894Y0062802D01*
X0336494Y0062803D01*
X0312894Y0165558D02*
X0312894Y0191361D01*
X0336494Y0191359D01*
X0336494Y0199811D02*
X0312894Y0199810D01*
X0312894Y0225613D01*
X0336494Y0225611D01*
X0336494Y0234063D02*
X0312894Y0234062D01*
X0312894Y0259865D01*
X0336494Y0259863D01*
D13*
X0064504Y0260743D03*
X0064504Y0256018D03*
X0064504Y0265861D03*
X0064504Y0270585D03*
X0050331Y0191058D03*
X0050331Y0186333D03*
D14*
X0050331Y0188696D03*
X0064504Y0258381D03*
X0064504Y0268223D03*
D15*
X0177567Y0184873D02*
X0177567Y0157873D01*
X0180567Y0157873D02*
X0180567Y0184873D01*
X0177567Y0184872D02*
X0177569Y0185067D01*
X0177576Y0185261D01*
X0177588Y0185456D01*
X0177605Y0185650D01*
X0177626Y0185843D01*
X0177652Y0186036D01*
X0177683Y0186228D01*
X0177718Y0186420D01*
X0177758Y0186610D01*
X0177803Y0186800D01*
X0177852Y0186988D01*
X0177906Y0187175D01*
X0177964Y0187361D01*
X0178027Y0187545D01*
X0178094Y0187728D01*
X0178166Y0187909D01*
X0178242Y0188088D01*
X0178322Y0188265D01*
X0178407Y0188441D01*
X0178496Y0188614D01*
X0178589Y0188785D01*
X0178686Y0188953D01*
X0178788Y0189120D01*
X0178893Y0189283D01*
X0179003Y0189444D01*
X0179116Y0189603D01*
X0179233Y0189758D01*
X0179354Y0189911D01*
X0179478Y0190061D01*
X0179606Y0190207D01*
X0179738Y0190351D01*
X0179873Y0190491D01*
X0180011Y0190628D01*
X0180153Y0190761D01*
X0180298Y0190891D01*
X0180446Y0191018D01*
X0180597Y0191141D01*
X0180751Y0191260D01*
X0180908Y0191375D01*
X0181067Y0191487D01*
X0190067Y0191487D02*
X0190227Y0191376D01*
X0190383Y0191261D01*
X0190537Y0191142D01*
X0190689Y0191019D01*
X0190837Y0190892D01*
X0190981Y0190762D01*
X0191123Y0190629D01*
X0191262Y0190492D01*
X0191397Y0190352D01*
X0191528Y0190208D01*
X0191656Y0190062D01*
X0191781Y0189912D01*
X0191901Y0189759D01*
X0192018Y0189604D01*
X0192132Y0189445D01*
X0192241Y0189284D01*
X0192346Y0189120D01*
X0192448Y0188954D01*
X0192545Y0188786D01*
X0192638Y0188615D01*
X0192727Y0188441D01*
X0192812Y0188266D01*
X0192892Y0188089D01*
X0192968Y0187910D01*
X0193040Y0187729D01*
X0193107Y0187546D01*
X0193170Y0187362D01*
X0193228Y0187176D01*
X0193282Y0186989D01*
X0193331Y0186800D01*
X0193376Y0186611D01*
X0193416Y0186420D01*
X0193451Y0186229D01*
X0193482Y0186037D01*
X0193508Y0185844D01*
X0193529Y0185650D01*
X0193546Y0185456D01*
X0193558Y0185262D01*
X0193565Y0185067D01*
X0193567Y0184873D01*
X0193567Y0157873D01*
X0190567Y0157873D02*
X0190567Y0184873D01*
X0190565Y0185006D01*
X0190560Y0185138D01*
X0190551Y0185270D01*
X0190539Y0185403D01*
X0190523Y0185534D01*
X0190504Y0185666D01*
X0190481Y0185796D01*
X0190455Y0185926D01*
X0190425Y0186056D01*
X0190392Y0186184D01*
X0190356Y0186312D01*
X0190316Y0186438D01*
X0190273Y0186564D01*
X0190226Y0186688D01*
X0190176Y0186811D01*
X0190123Y0186932D01*
X0190067Y0187052D01*
X0181067Y0187052D02*
X0181011Y0186932D01*
X0180958Y0186811D01*
X0180908Y0186688D01*
X0180861Y0186564D01*
X0180818Y0186438D01*
X0180778Y0186312D01*
X0180742Y0186184D01*
X0180709Y0186056D01*
X0180679Y0185926D01*
X0180653Y0185796D01*
X0180630Y0185666D01*
X0180611Y0185534D01*
X0180595Y0185403D01*
X0180583Y0185270D01*
X0180574Y0185138D01*
X0180569Y0185006D01*
X0180567Y0184873D01*
X0185567Y0175873D02*
X0185567Y0173873D01*
X0185567Y0168873D02*
X0185567Y0166873D01*
X0193567Y0157873D02*
X0193565Y0157678D01*
X0193558Y0157483D01*
X0193546Y0157289D01*
X0193529Y0157095D01*
X0193508Y0156902D01*
X0193482Y0156709D01*
X0193451Y0156516D01*
X0193416Y0156325D01*
X0193376Y0156134D01*
X0193331Y0155945D01*
X0193282Y0155757D01*
X0193228Y0155569D01*
X0193170Y0155384D01*
X0193107Y0155199D01*
X0193040Y0155017D01*
X0192968Y0154836D01*
X0192892Y0154657D01*
X0192812Y0154479D01*
X0192727Y0154304D01*
X0192638Y0154131D01*
X0192545Y0153960D01*
X0192447Y0153791D01*
X0192346Y0153625D01*
X0192241Y0153461D01*
X0192131Y0153300D01*
X0192018Y0153142D01*
X0191901Y0152986D01*
X0191780Y0152834D01*
X0191656Y0152684D01*
X0191528Y0152537D01*
X0191396Y0152394D01*
X0191261Y0152254D01*
X0191123Y0152117D01*
X0190981Y0151983D01*
X0190836Y0151853D01*
X0190688Y0151727D01*
X0190537Y0151604D01*
X0190383Y0151485D01*
X0190226Y0151370D01*
X0190067Y0151258D01*
X0181067Y0151259D02*
X0180907Y0151370D01*
X0180751Y0151485D01*
X0180597Y0151604D01*
X0180445Y0151727D01*
X0180297Y0151854D01*
X0180153Y0151984D01*
X0180011Y0152117D01*
X0179872Y0152254D01*
X0179737Y0152394D01*
X0179606Y0152538D01*
X0179478Y0152684D01*
X0179353Y0152834D01*
X0179233Y0152987D01*
X0179116Y0153142D01*
X0179002Y0153301D01*
X0178893Y0153462D01*
X0178788Y0153626D01*
X0178686Y0153792D01*
X0178589Y0153960D01*
X0178496Y0154131D01*
X0178407Y0154305D01*
X0178322Y0154480D01*
X0178242Y0154657D01*
X0178166Y0154836D01*
X0178094Y0155017D01*
X0178027Y0155200D01*
X0177964Y0155384D01*
X0177906Y0155570D01*
X0177852Y0155757D01*
X0177803Y0155946D01*
X0177758Y0156135D01*
X0177718Y0156326D01*
X0177683Y0156517D01*
X0177652Y0156709D01*
X0177626Y0156902D01*
X0177605Y0157096D01*
X0177588Y0157290D01*
X0177576Y0157484D01*
X0177569Y0157679D01*
X0177567Y0157873D01*
X0180567Y0157873D02*
X0180569Y0157740D01*
X0180574Y0157608D01*
X0180583Y0157476D01*
X0180595Y0157343D01*
X0180611Y0157212D01*
X0180630Y0157080D01*
X0180653Y0156950D01*
X0180679Y0156820D01*
X0180709Y0156690D01*
X0180742Y0156562D01*
X0180778Y0156434D01*
X0180818Y0156308D01*
X0180861Y0156182D01*
X0180908Y0156058D01*
X0180958Y0155935D01*
X0181011Y0155814D01*
X0181067Y0155694D01*
X0190067Y0155694D02*
X0190123Y0155814D01*
X0190176Y0155935D01*
X0190226Y0156058D01*
X0190273Y0156182D01*
X0190316Y0156308D01*
X0190356Y0156434D01*
X0190392Y0156562D01*
X0190425Y0156690D01*
X0190455Y0156820D01*
X0190481Y0156950D01*
X0190504Y0157080D01*
X0190523Y0157212D01*
X0190539Y0157343D01*
X0190551Y0157476D01*
X0190560Y0157608D01*
X0190565Y0157740D01*
X0190567Y0157873D01*
D16*
X0187240Y0234444D02*
X0204740Y0234444D01*
X0204740Y0274444D01*
X0187240Y0274444D01*
X0187240Y0234444D01*
X0204740Y0234444D02*
X0212240Y0234444D01*
X0212240Y0274444D01*
X0204740Y0274444D01*
X0244720Y0274444D02*
X0252220Y0274444D01*
X0252220Y0234444D01*
X0269720Y0234444D01*
X0269720Y0274444D01*
X0252220Y0274444D01*
X0244720Y0274444D02*
X0244720Y0234444D01*
X0252220Y0234444D01*
X0263047Y0033833D02*
X0143047Y0033833D01*
X0143047Y0016333D01*
X0263047Y0016333D01*
X0263047Y0033833D01*
X0263047Y0016333D02*
X0263047Y0008833D01*
X0143047Y0008833D01*
X0143047Y0016333D01*
D17*
X0048441Y0023105D02*
X0001197Y0023105D01*
X0001197Y0028223D01*
X0005134Y0028223D01*
X0009071Y0028223D02*
X0013008Y0028223D01*
X0016945Y0028223D02*
X0020882Y0028223D01*
X0024819Y0028223D02*
X0028756Y0028223D01*
X0032693Y0028223D02*
X0036630Y0028223D01*
X0036630Y0030585D01*
X0036630Y0034522D02*
X0036630Y0036885D01*
X0036630Y0044759D01*
X0036630Y0047121D01*
X0036630Y0051058D02*
X0036630Y0053420D01*
X0032693Y0053420D01*
X0028756Y0053420D02*
X0024819Y0053420D01*
X0020882Y0053420D02*
X0016945Y0053420D01*
X0013008Y0053420D02*
X0009071Y0053420D01*
X0005134Y0053420D02*
X0001197Y0053420D01*
X0001197Y0028223D01*
X0014976Y0025073D02*
X0048441Y0025073D01*
X0048441Y0051570D01*
X0054346Y0050073D02*
X0054346Y0056570D01*
X0056315Y0056570D01*
X0056315Y0050073D01*
X0056315Y0031570D02*
X0056315Y0025073D01*
X0054346Y0025073D01*
X0054346Y0031570D01*
X0054346Y0025073D02*
X0048441Y0025073D01*
X0048441Y0023105D01*
X0014976Y0023105D02*
X0014976Y0025073D01*
X0014976Y0058538D01*
X0001197Y0058538D02*
X0001197Y0053420D01*
X0001197Y0058538D02*
X0033441Y0058538D01*
X0009071Y0044759D02*
X0008947Y0044757D01*
X0008824Y0044751D01*
X0008700Y0044742D01*
X0008578Y0044728D01*
X0008455Y0044711D01*
X0008333Y0044689D01*
X0008212Y0044664D01*
X0008092Y0044635D01*
X0007973Y0044603D01*
X0007854Y0044566D01*
X0007737Y0044526D01*
X0007622Y0044483D01*
X0007507Y0044435D01*
X0007395Y0044384D01*
X0007284Y0044330D01*
X0007174Y0044272D01*
X0007067Y0044211D01*
X0006961Y0044146D01*
X0006858Y0044078D01*
X0006757Y0044007D01*
X0006658Y0043933D01*
X0006561Y0043856D01*
X0006467Y0043775D01*
X0006376Y0043692D01*
X0006287Y0043606D01*
X0006201Y0043517D01*
X0006118Y0043426D01*
X0006037Y0043332D01*
X0005960Y0043235D01*
X0005886Y0043136D01*
X0005815Y0043035D01*
X0005747Y0042932D01*
X0005682Y0042826D01*
X0005621Y0042719D01*
X0005563Y0042609D01*
X0005509Y0042498D01*
X0005458Y0042386D01*
X0005410Y0042271D01*
X0005367Y0042156D01*
X0005327Y0042039D01*
X0005290Y0041920D01*
X0005258Y0041801D01*
X0005229Y0041681D01*
X0005204Y0041560D01*
X0005182Y0041438D01*
X0005165Y0041315D01*
X0005151Y0041193D01*
X0005142Y0041069D01*
X0005136Y0040946D01*
X0005134Y0040822D01*
X0005136Y0040698D01*
X0005142Y0040575D01*
X0005151Y0040451D01*
X0005165Y0040329D01*
X0005182Y0040206D01*
X0005204Y0040084D01*
X0005229Y0039963D01*
X0005258Y0039843D01*
X0005290Y0039724D01*
X0005327Y0039605D01*
X0005367Y0039488D01*
X0005410Y0039373D01*
X0005458Y0039258D01*
X0005509Y0039146D01*
X0005563Y0039035D01*
X0005621Y0038925D01*
X0005682Y0038818D01*
X0005747Y0038712D01*
X0005815Y0038609D01*
X0005886Y0038508D01*
X0005960Y0038409D01*
X0006037Y0038312D01*
X0006118Y0038218D01*
X0006201Y0038127D01*
X0006287Y0038038D01*
X0006376Y0037952D01*
X0006467Y0037869D01*
X0006561Y0037788D01*
X0006658Y0037711D01*
X0006757Y0037637D01*
X0006858Y0037566D01*
X0006961Y0037498D01*
X0007067Y0037433D01*
X0007174Y0037372D01*
X0007284Y0037314D01*
X0007395Y0037260D01*
X0007507Y0037209D01*
X0007622Y0037161D01*
X0007737Y0037118D01*
X0007854Y0037078D01*
X0007973Y0037041D01*
X0008092Y0037009D01*
X0008212Y0036980D01*
X0008333Y0036955D01*
X0008455Y0036933D01*
X0008578Y0036916D01*
X0008700Y0036902D01*
X0008824Y0036893D01*
X0008947Y0036887D01*
X0009071Y0036885D01*
D18*
X0022704Y0144988D02*
X0022704Y0146856D01*
X0022704Y0145922D02*
X0025506Y0145922D01*
X0024572Y0144988D01*
X0025002Y0153499D02*
X0025469Y0153967D01*
X0025469Y0154901D01*
X0025002Y0155368D01*
X0024535Y0155368D01*
X0022667Y0153499D01*
X0022667Y0155368D01*
X0023171Y0162599D02*
X0022704Y0163067D01*
X0022704Y0164001D01*
X0023171Y0164468D01*
X0023638Y0164468D01*
X0024105Y0164001D01*
X0024105Y0163534D01*
X0024105Y0164001D02*
X0024572Y0164468D01*
X0025039Y0164468D01*
X0025506Y0164001D01*
X0025506Y0163067D01*
X0025039Y0162599D01*
X0049704Y0167482D02*
X0052506Y0167482D01*
X0051105Y0166081D01*
X0051105Y0167949D01*
X0029858Y0180625D02*
X0023165Y0180625D01*
X0023165Y0184955D02*
X0029858Y0184955D01*
X0032492Y0226077D02*
X0032492Y0226691D01*
X0032494Y0226747D01*
X0032500Y0226802D01*
X0032509Y0226857D01*
X0032522Y0226911D01*
X0032539Y0226965D01*
X0032560Y0227016D01*
X0032584Y0227067D01*
X0032611Y0227116D01*
X0032642Y0227162D01*
X0032675Y0227207D01*
X0032712Y0227249D01*
X0032751Y0227288D01*
X0032793Y0227325D01*
X0032838Y0227358D01*
X0032884Y0227389D01*
X0032933Y0227416D01*
X0032984Y0227440D01*
X0033035Y0227461D01*
X0033089Y0227478D01*
X0033143Y0227491D01*
X0033198Y0227500D01*
X0033253Y0227506D01*
X0033309Y0227508D01*
X0024219Y0227508D01*
X0023295Y0230983D02*
X0023295Y0231800D01*
X0013893Y0232822D01*
X0013893Y0234866D01*
X0023295Y0235888D01*
X0023295Y0236705D01*
X0012463Y0235683D01*
X0012397Y0235676D01*
X0012332Y0235665D01*
X0012267Y0235651D01*
X0012204Y0235633D01*
X0012141Y0235611D01*
X0012080Y0235586D01*
X0012020Y0235558D01*
X0011962Y0235526D01*
X0011906Y0235490D01*
X0011852Y0235452D01*
X0011801Y0235411D01*
X0011752Y0235367D01*
X0011705Y0235320D01*
X0011661Y0235270D01*
X0011620Y0235218D01*
X0011582Y0235164D01*
X0011547Y0235108D01*
X0011516Y0235050D01*
X0011488Y0234990D01*
X0011463Y0234928D01*
X0011442Y0234866D01*
X0011442Y0232617D02*
X0011463Y0232555D01*
X0011488Y0232493D01*
X0011516Y0232433D01*
X0011547Y0232375D01*
X0011582Y0232319D01*
X0011620Y0232265D01*
X0011661Y0232213D01*
X0011705Y0232163D01*
X0011752Y0232116D01*
X0011801Y0232072D01*
X0011852Y0232031D01*
X0011906Y0231993D01*
X0011962Y0231957D01*
X0012020Y0231925D01*
X0012080Y0231897D01*
X0012141Y0231872D01*
X0012204Y0231850D01*
X0012267Y0231832D01*
X0012332Y0231818D01*
X0012397Y0231807D01*
X0012463Y0231800D01*
X0023295Y0230983D01*
X0011442Y0232618D02*
X0011408Y0232733D01*
X0011378Y0232850D01*
X0011352Y0232967D01*
X0011330Y0233085D01*
X0011311Y0233203D01*
X0011296Y0233323D01*
X0011285Y0233442D01*
X0011277Y0233562D01*
X0011273Y0233682D01*
X0011273Y0233802D01*
X0011277Y0233922D01*
X0011285Y0234042D01*
X0011296Y0234161D01*
X0011311Y0234281D01*
X0011330Y0234399D01*
X0011352Y0234517D01*
X0011378Y0234634D01*
X0011408Y0234751D01*
X0011442Y0234866D01*
X0012463Y0237727D02*
X0028405Y0238545D01*
X0028404Y0238544D02*
X0028462Y0238549D01*
X0028518Y0238558D01*
X0028575Y0238571D01*
X0028630Y0238587D01*
X0028684Y0238607D01*
X0028736Y0238630D01*
X0028787Y0238657D01*
X0028836Y0238688D01*
X0028883Y0238721D01*
X0028927Y0238757D01*
X0028970Y0238797D01*
X0029009Y0238839D01*
X0029045Y0238883D01*
X0029079Y0238930D01*
X0029109Y0238979D01*
X0029136Y0239030D01*
X0029159Y0239083D01*
X0029179Y0239137D01*
X0029195Y0239192D01*
X0029208Y0239248D01*
X0029217Y0239305D01*
X0029222Y0239362D01*
X0029222Y0245902D01*
X0029217Y0245959D01*
X0029208Y0246016D01*
X0029195Y0246072D01*
X0029179Y0246128D01*
X0029159Y0246182D01*
X0029136Y0246234D01*
X0029109Y0246285D01*
X0029079Y0246334D01*
X0029045Y0246381D01*
X0029009Y0246425D01*
X0028970Y0246467D01*
X0028928Y0246507D01*
X0028883Y0246543D01*
X0028836Y0246576D01*
X0028787Y0246607D01*
X0028736Y0246633D01*
X0028684Y0246657D01*
X0028630Y0246677D01*
X0028575Y0246693D01*
X0028519Y0246706D01*
X0028462Y0246715D01*
X0028405Y0246720D01*
X0012463Y0247537D01*
X0012407Y0247535D01*
X0012352Y0247529D01*
X0012297Y0247520D01*
X0012243Y0247507D01*
X0012189Y0247490D01*
X0012138Y0247469D01*
X0012087Y0247445D01*
X0012038Y0247418D01*
X0011992Y0247387D01*
X0011947Y0247354D01*
X0011905Y0247317D01*
X0011866Y0247278D01*
X0011829Y0247236D01*
X0011796Y0247191D01*
X0011765Y0247145D01*
X0011738Y0247096D01*
X0011714Y0247045D01*
X0011693Y0246994D01*
X0011676Y0246940D01*
X0011663Y0246886D01*
X0011654Y0246831D01*
X0011648Y0246776D01*
X0011646Y0246720D01*
X0011646Y0246719D02*
X0011648Y0246663D01*
X0011654Y0246608D01*
X0011663Y0246553D01*
X0011676Y0246499D01*
X0011693Y0246445D01*
X0011714Y0246394D01*
X0011738Y0246343D01*
X0011765Y0246294D01*
X0011796Y0246248D01*
X0011829Y0246203D01*
X0011866Y0246161D01*
X0011905Y0246122D01*
X0011947Y0246085D01*
X0011992Y0246052D01*
X0012038Y0246021D01*
X0012087Y0245994D01*
X0012138Y0245970D01*
X0012189Y0245949D01*
X0012243Y0245932D01*
X0012297Y0245919D01*
X0012352Y0245910D01*
X0012407Y0245904D01*
X0012463Y0245902D01*
X0025952Y0245085D01*
X0025952Y0240179D01*
X0025952Y0240180D02*
X0012463Y0239362D01*
X0012407Y0239360D01*
X0012352Y0239354D01*
X0012297Y0239345D01*
X0012243Y0239332D01*
X0012189Y0239315D01*
X0012138Y0239294D01*
X0012087Y0239270D01*
X0012038Y0239243D01*
X0011992Y0239212D01*
X0011947Y0239179D01*
X0011905Y0239142D01*
X0011866Y0239103D01*
X0011829Y0239061D01*
X0011796Y0239016D01*
X0011765Y0238970D01*
X0011738Y0238921D01*
X0011714Y0238870D01*
X0011693Y0238819D01*
X0011676Y0238765D01*
X0011663Y0238711D01*
X0011654Y0238656D01*
X0011648Y0238601D01*
X0011646Y0238545D01*
X0011645Y0238545D02*
X0011645Y0238545D01*
X0011646Y0238545D02*
X0011648Y0238489D01*
X0011654Y0238434D01*
X0011663Y0238379D01*
X0011676Y0238325D01*
X0011693Y0238271D01*
X0011714Y0238220D01*
X0011738Y0238169D01*
X0011765Y0238120D01*
X0011796Y0238074D01*
X0011829Y0238029D01*
X0011866Y0237987D01*
X0011905Y0237948D01*
X0011947Y0237911D01*
X0011992Y0237878D01*
X0012038Y0237847D01*
X0012087Y0237820D01*
X0012138Y0237796D01*
X0012189Y0237775D01*
X0012243Y0237758D01*
X0012297Y0237745D01*
X0012352Y0237736D01*
X0012407Y0237730D01*
X0012463Y0237728D01*
X0013068Y0227509D02*
X0007149Y0227508D01*
X0007149Y0257756D01*
X0013069Y0257756D01*
X0012463Y0253464D02*
X0023295Y0254282D01*
X0023295Y0253464D01*
X0013893Y0252442D01*
X0013893Y0250398D01*
X0023295Y0249377D01*
X0023295Y0248559D01*
X0012463Y0249581D01*
X0012397Y0249588D01*
X0012332Y0249599D01*
X0012267Y0249613D01*
X0012204Y0249631D01*
X0012141Y0249653D01*
X0012080Y0249678D01*
X0012020Y0249706D01*
X0011962Y0249738D01*
X0011906Y0249774D01*
X0011852Y0249812D01*
X0011801Y0249853D01*
X0011752Y0249897D01*
X0011705Y0249944D01*
X0011661Y0249994D01*
X0011620Y0250046D01*
X0011582Y0250100D01*
X0011547Y0250156D01*
X0011516Y0250214D01*
X0011488Y0250274D01*
X0011463Y0250336D01*
X0011442Y0250398D01*
X0011442Y0252647D02*
X0011463Y0252709D01*
X0011488Y0252771D01*
X0011516Y0252831D01*
X0011547Y0252889D01*
X0011582Y0252945D01*
X0011620Y0252999D01*
X0011661Y0253051D01*
X0011705Y0253101D01*
X0011752Y0253148D01*
X0011801Y0253192D01*
X0011852Y0253233D01*
X0011906Y0253271D01*
X0011962Y0253307D01*
X0012020Y0253339D01*
X0012080Y0253367D01*
X0012141Y0253392D01*
X0012204Y0253414D01*
X0012267Y0253432D01*
X0012332Y0253446D01*
X0012397Y0253457D01*
X0012463Y0253464D01*
X0011442Y0252647D02*
X0011408Y0252532D01*
X0011378Y0252415D01*
X0011352Y0252298D01*
X0011330Y0252180D01*
X0011311Y0252062D01*
X0011296Y0251942D01*
X0011285Y0251823D01*
X0011277Y0251703D01*
X0011273Y0251583D01*
X0011273Y0251463D01*
X0011277Y0251343D01*
X0011285Y0251223D01*
X0011296Y0251104D01*
X0011311Y0250984D01*
X0011330Y0250866D01*
X0011352Y0250748D01*
X0011378Y0250631D01*
X0011408Y0250514D01*
X0011442Y0250399D01*
X0007149Y0257756D02*
X0007149Y0257757D01*
X0024218Y0257756D02*
X0033310Y0257757D01*
X0033309Y0257756D02*
X0033253Y0257758D01*
X0033198Y0257764D01*
X0033143Y0257773D01*
X0033089Y0257786D01*
X0033035Y0257803D01*
X0032984Y0257824D01*
X0032933Y0257848D01*
X0032884Y0257875D01*
X0032838Y0257906D01*
X0032793Y0257939D01*
X0032751Y0257976D01*
X0032712Y0258015D01*
X0032675Y0258057D01*
X0032642Y0258102D01*
X0032611Y0258148D01*
X0032584Y0258197D01*
X0032560Y0258248D01*
X0032539Y0258299D01*
X0032522Y0258353D01*
X0032509Y0258407D01*
X0032500Y0258462D01*
X0032494Y0258517D01*
X0032492Y0258573D01*
X0032492Y0259187D01*
X0042507Y0254486D02*
X0043937Y0254486D01*
X0044142Y0254486D02*
X0044142Y0250603D01*
X0043937Y0250603D02*
X0036580Y0250603D01*
X0034536Y0249786D02*
X0034536Y0235479D01*
X0034534Y0235424D01*
X0034528Y0235368D01*
X0034519Y0235313D01*
X0034506Y0235259D01*
X0034489Y0235206D01*
X0034468Y0235154D01*
X0034444Y0235103D01*
X0034417Y0235055D01*
X0034387Y0235008D01*
X0034353Y0234963D01*
X0034316Y0234921D01*
X0034277Y0234882D01*
X0034235Y0234845D01*
X0034190Y0234811D01*
X0034143Y0234781D01*
X0034095Y0234754D01*
X0034044Y0234730D01*
X0033992Y0234709D01*
X0033939Y0234692D01*
X0033885Y0234679D01*
X0033830Y0234670D01*
X0033774Y0234664D01*
X0033719Y0234662D01*
X0033718Y0234662D01*
X0033719Y0234662D02*
X0033657Y0234664D01*
X0033595Y0234669D01*
X0033534Y0234679D01*
X0033474Y0234692D01*
X0033415Y0234708D01*
X0033356Y0234728D01*
X0033299Y0234752D01*
X0033244Y0234779D01*
X0033190Y0234809D01*
X0033138Y0234843D01*
X0033089Y0234880D01*
X0033041Y0234919D01*
X0032996Y0234961D01*
X0032954Y0235006D01*
X0032915Y0235054D01*
X0032878Y0235103D01*
X0032844Y0235155D01*
X0032814Y0235209D01*
X0032787Y0235264D01*
X0032763Y0235321D01*
X0032743Y0235380D01*
X0032727Y0235439D01*
X0032714Y0235499D01*
X0032704Y0235560D01*
X0032699Y0235622D01*
X0032697Y0235684D01*
X0032696Y0235683D02*
X0032696Y0249581D01*
X0032698Y0249643D01*
X0032704Y0249704D01*
X0032713Y0249765D01*
X0032726Y0249826D01*
X0032743Y0249885D01*
X0032763Y0249943D01*
X0032786Y0250000D01*
X0032813Y0250056D01*
X0032844Y0250110D01*
X0032877Y0250161D01*
X0032914Y0250211D01*
X0032953Y0250258D01*
X0032996Y0250303D01*
X0033041Y0250346D01*
X0033088Y0250385D01*
X0033138Y0250422D01*
X0033189Y0250455D01*
X0033243Y0250486D01*
X0033299Y0250513D01*
X0033356Y0250536D01*
X0033414Y0250556D01*
X0033473Y0250573D01*
X0033534Y0250586D01*
X0033595Y0250595D01*
X0033656Y0250601D01*
X0033718Y0250603D01*
X0033719Y0250603D02*
X0033774Y0250601D01*
X0033830Y0250595D01*
X0033885Y0250586D01*
X0033939Y0250573D01*
X0033992Y0250556D01*
X0034044Y0250535D01*
X0034095Y0250511D01*
X0034143Y0250484D01*
X0034190Y0250454D01*
X0034235Y0250420D01*
X0034277Y0250383D01*
X0034316Y0250344D01*
X0034353Y0250302D01*
X0034387Y0250257D01*
X0034417Y0250210D01*
X0034444Y0250162D01*
X0034468Y0250111D01*
X0034489Y0250059D01*
X0034506Y0250006D01*
X0034519Y0249952D01*
X0034528Y0249897D01*
X0034534Y0249841D01*
X0034536Y0249786D01*
X0036580Y0234661D02*
X0043937Y0234661D01*
X0044143Y0234662D02*
X0044143Y0230778D01*
X0043937Y0230778D02*
X0042507Y0230778D01*
D19*
X0310994Y0246963D03*
X0310994Y0212711D03*
X0310994Y0178459D03*
X0310994Y0144207D03*
X0310994Y0109955D03*
X0310994Y0075703D03*
D20*
X0025134Y0182790D03*
M02*
