# Supplementary material for: Design and Fabrication of a Fully-Integrated, Miniaturised Fluidic System for the Analysis of Enzyme Kinetics
Source: Micromachines (Basel). 2023 Feb 25;14(3):537. doi: 10.3390/mi14030537 (PMC10051508; doi:10.3390/mi14030537)
Supplement: Supplementary file 1 [file micromachines-14-00537-s001.zip › Supplemental Information/PCB/Eagle files/smd_6.GBS]

G75*
%MOIN*%
%OFA0B0*%
%FSLAX25Y25*%
%IPPOS*%
%LPD*%
%AMOC8*
5,1,8,0,0,1.08239X$1,22.5*
%
%ADD10C,0.20485*%
%ADD11R,0.02170X0.06300*%
%ADD12R,0.05800X0.03000*%
%ADD13R,0.03000X0.05800*%
%ADD14R,0.05524X0.05524*%
%ADD15R,0.05918X0.06706*%
%ADD16R,0.11036X0.09461*%
%ADD17R,0.07800X0.20800*%
%ADD18C,0.06737*%
%ADD19C,0.09400*%
%ADD20R,0.10643X0.08674*%
%ADD21R,0.13792X0.08674*%
%ADD22R,0.13005X0.02769*%
%ADD23C,0.04343*%
%ADD24R,0.06706X0.05918*%
%ADD25R,0.25209X0.22060*%
%ADD26R,0.07099X0.04737*%
%ADD27R,0.03950X0.03162*%
%ADD28R,0.09600X0.05600*%
%ADD29R,0.09461X0.14973*%
%ADD30C,0.04762*%
%ADD31C,0.05550*%
D10*
X0025331Y0128853D03*
X0406827Y0210743D03*
X0406827Y0238696D03*
D11*
X0102201Y0233404D03*
X0099642Y0233404D03*
X0097083Y0233404D03*
X0094524Y0233404D03*
X0091965Y0233404D03*
X0089406Y0233404D03*
X0086846Y0233404D03*
X0084287Y0233404D03*
X0081728Y0233404D03*
X0079169Y0233404D03*
X0076610Y0233404D03*
X0074051Y0233404D03*
X0071492Y0233404D03*
X0068933Y0233404D03*
X0068933Y0204617D03*
X0071492Y0204617D03*
X0074051Y0204617D03*
X0076610Y0204617D03*
X0079169Y0204617D03*
X0081728Y0204617D03*
X0084287Y0204617D03*
X0086846Y0204617D03*
X0089406Y0204617D03*
X0091965Y0204617D03*
X0094524Y0204617D03*
X0097083Y0204617D03*
X0099642Y0204617D03*
X0102201Y0204617D03*
D12*
X0127919Y0204798D03*
X0127919Y0207948D03*
X0127919Y0211097D03*
X0127919Y0214247D03*
X0127919Y0201648D03*
X0127919Y0198499D03*
X0127919Y0195349D03*
X0127919Y0192199D03*
X0161719Y0192199D03*
X0161719Y0195349D03*
X0161719Y0198499D03*
X0161719Y0201648D03*
X0161719Y0204798D03*
X0161719Y0207948D03*
X0161719Y0211097D03*
X0161719Y0214247D03*
D13*
X0155843Y0220123D03*
X0152693Y0220123D03*
X0149543Y0220123D03*
X0146394Y0220123D03*
X0143244Y0220123D03*
X0140094Y0220123D03*
X0136945Y0220123D03*
X0133795Y0220123D03*
X0133795Y0186323D03*
X0136945Y0186323D03*
X0140094Y0186323D03*
X0143244Y0186323D03*
X0146394Y0186323D03*
X0149543Y0186323D03*
X0152693Y0186323D03*
X0155843Y0186323D03*
D14*
X0053874Y0188696D03*
X0045606Y0188696D03*
X0059780Y0258381D03*
X0068047Y0258381D03*
X0068047Y0268223D03*
X0059780Y0268223D03*
D15*
X0142850Y0268223D03*
X0150331Y0268223D03*
X0150331Y0258381D03*
X0142850Y0258381D03*
X0142850Y0248538D03*
X0150331Y0248538D03*
X0150331Y0238696D03*
X0142850Y0238696D03*
X0053480Y0179640D03*
X0046000Y0179640D03*
X0030252Y0195388D03*
X0022772Y0195388D03*
X0070803Y0156018D03*
X0078283Y0156018D03*
X0100331Y0156018D03*
X0107811Y0156018D03*
X0123165Y0156018D03*
X0130646Y0156018D03*
D16*
X0045567Y0208617D03*
X0025882Y0208617D03*
D17*
X0185567Y0190373D03*
X0185567Y0152373D03*
D18*
X0100409Y0176672D02*
X0100409Y0182609D01*
X0090409Y0182609D02*
X0090409Y0176672D01*
X0196772Y0239444D02*
X0202709Y0239444D01*
X0202709Y0249444D02*
X0196772Y0249444D01*
X0196772Y0259444D02*
X0202709Y0259444D01*
X0202709Y0269444D02*
X0196772Y0269444D01*
X0254252Y0269444D02*
X0260189Y0269444D01*
X0260189Y0259444D02*
X0254252Y0259444D01*
X0254252Y0249444D02*
X0260189Y0249444D01*
X0260189Y0239444D02*
X0254252Y0239444D01*
X0100409Y0072373D02*
X0100409Y0066436D01*
X0090409Y0066436D02*
X0090409Y0072373D01*
X0148047Y0024302D02*
X0148047Y0018365D01*
X0158047Y0018365D02*
X0158047Y0024302D01*
X0168047Y0024302D02*
X0168047Y0018365D01*
X0178047Y0018365D02*
X0178047Y0024302D01*
X0188047Y0024302D02*
X0188047Y0018365D01*
X0198047Y0018365D02*
X0198047Y0024302D01*
X0208047Y0024302D02*
X0208047Y0018365D01*
X0218047Y0018365D02*
X0218047Y0024302D01*
X0228047Y0024302D02*
X0228047Y0018365D01*
X0238047Y0018365D02*
X0238047Y0024302D01*
X0248047Y0024302D02*
X0248047Y0018365D01*
X0258047Y0018365D02*
X0258047Y0024302D01*
D19*
X0031709Y0036522D02*
X0031709Y0045122D01*
X0039220Y0059719D02*
X0047820Y0059719D01*
X0055331Y0045122D02*
X0055331Y0036522D01*
D20*
X0018638Y0225113D03*
X0018638Y0260152D03*
D21*
X0041866Y0260152D03*
X0041866Y0225113D03*
D22*
X0042260Y0236333D03*
X0042260Y0239483D03*
X0042260Y0242633D03*
X0042260Y0245782D03*
X0042260Y0248932D03*
D23*
X0030449Y0251294D03*
X0030449Y0233971D03*
D24*
X0087535Y0250703D03*
X0087535Y0258184D03*
X0097378Y0258184D03*
X0097378Y0250703D03*
X0177299Y0251885D03*
X0177299Y0259365D03*
X0223362Y0227081D03*
X0223362Y0219601D03*
X0233992Y0219601D03*
X0233992Y0227081D03*
X0276118Y0216845D03*
X0276118Y0209365D03*
X0276118Y0199522D03*
X0276118Y0192042D03*
X0276118Y0182199D03*
X0276118Y0174719D03*
X0276118Y0164877D03*
X0276118Y0157396D03*
X0276118Y0147554D03*
X0276118Y0140073D03*
X0276118Y0130231D03*
X0276118Y0122751D03*
X0204071Y0152278D03*
X0204071Y0159759D03*
X0204071Y0182987D03*
X0204071Y0190467D03*
D25*
X0331236Y0178459D03*
X0331236Y0144207D03*
X0331236Y0109955D03*
X0331236Y0075703D03*
X0331236Y0212711D03*
X0331236Y0246963D03*
D26*
X0302496Y0237987D03*
X0302496Y0221688D03*
X0302496Y0203735D03*
X0302496Y0187436D03*
X0302496Y0169483D03*
X0302496Y0153184D03*
X0302496Y0135231D03*
X0302496Y0118932D03*
X0302496Y0100979D03*
X0302496Y0084680D03*
X0302496Y0066727D03*
X0302496Y0255940D03*
D27*
X0031433Y0182790D03*
X0021591Y0182790D03*
D28*
X0027304Y0167481D03*
X0027304Y0158381D03*
X0027304Y0149281D03*
D29*
X0051705Y0158381D03*
D30*
X0078480Y0169798D03*
X0113126Y0175703D03*
X0130449Y0175703D03*
X0117063Y0201294D03*
X0116669Y0211136D03*
X0126906Y0232790D03*
X0132811Y0238696D03*
X0140685Y0230822D03*
X0166276Y0222948D03*
X0182024Y0221766D03*
X0188717Y0211136D03*
X0214701Y0211136D03*
X0214701Y0204050D03*
X0170213Y0234365D03*
X0177299Y0269798D03*
X0223362Y0248538D03*
X0233992Y0248538D03*
X0276118Y0262318D03*
X0357220Y0246963D03*
X0357220Y0212711D03*
X0357220Y0178459D03*
X0357220Y0144207D03*
X0357220Y0109955D03*
X0357220Y0075703D03*
X0257220Y0135546D03*
X0257220Y0170585D03*
X0077693Y0244601D03*
X0059976Y0220979D03*
D31*
X0118244Y0028066D03*
X0366669Y0018617D03*
M02*
