# Supplementary material for: Design and Fabrication of a Fully-Integrated, Miniaturised Fluidic System for the Analysis of Enzyme Kinetics
Source: Micromachines (Basel). 2023 Feb 25;14(3):537. doi: 10.3390/mi14030537 (PMC10051508; doi:10.3390/mi14030537)
Supplement: Supplementary file 1 [file micromachines-14-00537-s001.zip › Supplemental Information/PCB/Eagle files/smd_6.GTS]

G75*
%MOIN*%
%OFA0B0*%
%FSLAX25Y25*%
%IPPOS*%
%LPD*%
%AMOC8*
5,1,8,0,0,1.08239X$1,22.5*
%
%ADD10C,0.20485*%
%ADD11C,0.06737*%
%ADD12C,0.09400*%
%ADD13C,0.04343*%
%ADD14C,0.04762*%
%ADD15C,0.05550*%
D10*
X0025331Y0128853D03*
X0406827Y0210743D03*
X0406827Y0238696D03*
D11*
X0260189Y0239444D02*
X0254252Y0239444D01*
X0254252Y0249444D02*
X0260189Y0249444D01*
X0260189Y0259444D02*
X0254252Y0259444D01*
X0254252Y0269444D02*
X0260189Y0269444D01*
X0202709Y0269444D02*
X0196772Y0269444D01*
X0196772Y0259444D02*
X0202709Y0259444D01*
X0202709Y0249444D02*
X0196772Y0249444D01*
X0196772Y0239444D02*
X0202709Y0239444D01*
X0100409Y0182609D02*
X0100409Y0176672D01*
X0090409Y0176672D02*
X0090409Y0182609D01*
X0090409Y0072373D02*
X0090409Y0066436D01*
X0100409Y0066436D02*
X0100409Y0072373D01*
X0148047Y0024302D02*
X0148047Y0018365D01*
X0158047Y0018365D02*
X0158047Y0024302D01*
X0168047Y0024302D02*
X0168047Y0018365D01*
X0178047Y0018365D02*
X0178047Y0024302D01*
X0188047Y0024302D02*
X0188047Y0018365D01*
X0198047Y0018365D02*
X0198047Y0024302D01*
X0208047Y0024302D02*
X0208047Y0018365D01*
X0218047Y0018365D02*
X0218047Y0024302D01*
X0228047Y0024302D02*
X0228047Y0018365D01*
X0238047Y0018365D02*
X0238047Y0024302D01*
X0248047Y0024302D02*
X0248047Y0018365D01*
X0258047Y0018365D02*
X0258047Y0024302D01*
D12*
X0031709Y0036522D02*
X0031709Y0045122D01*
X0039220Y0059719D02*
X0047820Y0059719D01*
X0055331Y0045122D02*
X0055331Y0036522D01*
D13*
X0030449Y0233971D03*
X0030449Y0251294D03*
D14*
X0059976Y0220979D03*
X0077693Y0244601D03*
X0126906Y0232790D03*
X0132811Y0238696D03*
X0140685Y0230822D03*
X0166276Y0222948D03*
X0182024Y0221766D03*
X0188717Y0211136D03*
X0214701Y0211136D03*
X0214701Y0204050D03*
X0170213Y0234365D03*
X0177299Y0269798D03*
X0223362Y0248538D03*
X0233992Y0248538D03*
X0276118Y0262318D03*
X0357220Y0246963D03*
X0357220Y0212711D03*
X0357220Y0178459D03*
X0357220Y0144207D03*
X0357220Y0109955D03*
X0357220Y0075703D03*
X0257220Y0135546D03*
X0257220Y0170585D03*
X0130449Y0175703D03*
X0113126Y0175703D03*
X0078480Y0169798D03*
X0117063Y0201294D03*
X0116669Y0211136D03*
D15*
X0118244Y0028066D03*
X0366669Y0018617D03*
M02*
