# Supplementary material for: Design and Fabrication of a Fully-Integrated, Miniaturised Fluidic System for the Analysis of Enzyme Kinetics
Source: Micromachines (Basel). 2023 Feb 25;14(3):537. doi: 10.3390/mi14030537 (PMC10051508; doi:10.3390/mi14030537)
Supplement: Supplementary file 1 [file micromachines-14-00537-s001.zip › Supplemental Information/PCB/Eagle files/smd_6.GTO]

G75*
%MOIN*%
%OFA0B0*%
%FSLAX25Y25*%
%IPPOS*%
%LPD*%
%AMOC8*
5,1,8,0,0,1.08239X$1,22.5*
%
%ADD10C,0.01000*%
D10*
X0085409Y0056904D02*
X0085409Y0064404D01*
X0105409Y0064404D01*
X0105409Y0056904D01*
X0085409Y0056904D01*
X0085409Y0064404D02*
X0085409Y0081904D01*
X0105409Y0081904D01*
X0105409Y0064404D01*
X0105409Y0167140D02*
X0085409Y0167140D01*
X0085409Y0174640D01*
X0105409Y0174640D01*
X0105409Y0167140D01*
X0105409Y0174640D02*
X0105409Y0192140D01*
X0085409Y0192140D01*
X0085409Y0174640D01*
M02*
